# Supplementary material for: Convergent Amino Acid Signatures in Polyphyletic Campylobacter jejuni Subpopulations Suggest Human Niche Tropism
Source: Genome Biol Evol. 2018 Feb 14;10(3):763–74. doi: 10.1093/gbe/evy026 (PMC5841378; doi:10.1093/gbe/evy026)
Supplement: Supplementary Data [file evy026_supp.zip]

Archive with 8 entries (8 files):
- Figure_S1.pdf
- File_S1.txt
- Table_S1.xlsx
- Table_S2.xlsx
- Table_S3.xlsx
- Table_S4.xlsx
- Table_S5.xlsx
- Table_S6.xlsx
