# Supplementary material for: Convergent Amino Acid Signatures in Polyphyletic Campylobacter jejuni Subpopulations Suggest Human Niche Tropism
Source: Genome Biol Evol. 2018 Feb 14;10(3):763–74. doi: 10.1093/gbe/evy026 (PMC5841378; doi:10.1093/gbe/evy026)
Supplement: Supplementary Data [file evy026_supp.zip › File_S1.txt]

################################################################################################
# Gene-by-gene in-frame translation script (xmfa_translate.pl)
# Citation: Meric et al. "Convergent amino acid signatures in polyphyletic Campylobacter jejuni 
# sub-populations suggest human niche tropism"
# Leonardos Mageiros (2015)
################################################################################################
# Input: Gene-by-gene alignments produced by the BIGSdb platform (in XMFA format)
# Usage: perl xmfa_translate.pl <folder>
# Output saved in ./translated_xmfa/ folder created by the script
#################################################################################################

#! /usr/local/bin/perl

## load perl packages
use strict;
use warnings;
use Getopt::Std;
use Bio::Seq;
use Bio::SeqIO;
use Cwd 'abs_path';
use List::MoreUtils qw(firstidx);

sub usage{
	print "---------------------------------------------------------------------------\n";
	
	print "---------------------------------------------------------------------------\n";
	exit;
}

sub wrong_header_format{
	print "---------------------------------------------------------------------------\n";
	print "Wrong format in the description of the fasta headers.\n\n";
	print "Fasta headrs should be:\n\t >BIGS_id|gene_alias:startin_pos-endinf_pos + gene_discription\n\n";
	print "And gene discription should be one word and it sould be the same in all the xmfa files.\n";
	print "---------------------------------------------------------------------------\n";
	exit;
}

sub check_files{
	my @input_files = @_;
	
	foreach (@input_files){
		if (-f $_){
			#print "File '$_' Exists!\n";
		}
		else{
			print "File '$_' does not exist!\n";
			usage;
		}
	}

}

sub check_folders{
	my @input_files = @_;
	
	foreach (@input_files){
		if (-d $_){
			#print "Directory'$_' Exists!\n";
		}
		else{
			print "Directory '$_' does not exist!\n";
			usage;
		}
	}

}


sub open_file{
	my @input_files = @_;
	
	open(my $fh, "+<:encoding(UTF-8)", $input_files[0]);
	#	|| die "can't open UTF-8 encoded filename: $!";
	return $fh;

}

sub print_line{
	for (my $i=0;$i<scalar @_;$i++){
		print $_[$i]."\t";
	}
	print "\n";
}

###################################
###########MAIN####################
###################################

#Total number of arguments must be 1 - the folder with the splited xmfa files
my $total = $#ARGV + 1;
if ($total != 1) {usage;}

#check if input files exist
my @input_files = @ARGV;
check_folders($input_files[0]);

#get the directory of the splited xmfa files
my $xmfa_directory = abs_path($input_files[0]);

#open the directory
opendir (DIR, $xmfa_directory) or die $!;

#create output folder 
my $output_folder = "./translated_xmfa/";
if (-d $output_folder) {} # output directory directory  exists
else{    # output directory directory  does not exists - create it
	unless(mkdir $output_folder) {
		die "Unable to create $output_folder";
	}
}

#for every xmfa file in the directory
while (my $file = readdir(DIR)) { 
    # Use a regular expression to ignore non fasta or non xmfa files
    next if ($file =~ m/^\./ || ($file !~ m/\.fas$/ && $file !~ m/\.fasta$/ && $file !~ m/\.xmfa$/));
	my $current_xmfa_file = $xmfa_directory."/".$file;
	my $current_output_file = $output_folder.$file;
	unless (-f $current_xmfa_file) {print "Could not locate the first fasta file! Exiting..."; exit;} 
    print "Processing $file ... \n";
	#open the xmfa file
	my $xmfa_handler = Bio::SeqIO->new(-file => "$current_xmfa_file", -format => 'fasta');
	my $out = Bio::SeqIO->new(-file => ">$current_output_file", -format => 'fasta' );	
	while (my $xmfa_record = $xmfa_handler->next_seq){
		my $translated_sequence = $xmfa_record->translate();
		$out->write_seq($translated_sequence);
	}
	
	
}
