# Supplementary material for: Convergent Amino Acid Signatures in Polyphyletic Campylobacter jejuni Subpopulations Suggest Human Niche Tropism
Source: Genome Biol Evol. 2018 Feb 14;10(3):763–74. doi: 10.1093/gbe/evy026 (PMC5841378; doi:10.1093/gbe/evy026)
Supplement: Supplementary Data [file evy026_supp.zip › Table_S1.xlsx]

## Sheet: Sheet1
	Table S1. Isolate information for the C. jejuni genomes used in this study.
	ID	Strain name	Source group	Source details (when available)	Year of isolation	Country of isolation	Sequence type (ST)	Clonal complex	KPAX cluster	KPAX cluster category	SEER group	Number of contigs	Assembled genome size (bp)	N50 (bp)	N90 (bp)	Deposition/accession number	Reference
	211	Cj1928	Cattle	Beef	N/A	USA	806	ST-21 complex	KPAX-29	Cattle + clinical	Group 1	174	1744799	33473	5539	Dryad: doi:10.5061/dryad.28n35	Sheppard et al. (2013) PNAS 110(29):11923–11927
	2470	RM9168	Cattle	Beef	2012	USA	21	ST-21 complex	KPAX-29	Cattle + clinical	Group 1	69	1729552	50987	16589	BioProject: PRJNA312235	Pascoe et al. (2017) Mol Ecol 10.1111/mec.14176
	2472	RM8004	Cattle	Beef	2012	USA	806	ST-21 complex	KPAX-29	Cattle + clinical	Group 1	62	1837933	57179	17840	BioProject: PRJNA312235	Pascoe et al. (2017) Mol Ecol 10.1111/mec.14176
	2475	RM10985	Cattle	Beef	2012	USA	21	ST-21 complex	KPAX-29	Cattle + clinical	Group 1	64	1626077	53415	13474	BioProject: PRJNA312235	Pascoe et al. (2017) Mol Ecol 10.1111/mec.14176
	2275	H1	Clinical	N/A	N/A	Canada	21	ST-21 complex	KPAX-29	Cattle + clinical	Group 1	182	1694724	24510	5929	BioProject: PRJNA312235	Pascoe et al. (2017) Mol Ecol 10.1111/mec.14176
	2286	H2	Clinical	N/A	N/A	Canada	21	ST-21 complex	KPAX-29	Cattle + clinical	Group 1	122	1660086	47689	10610	BioProject: PRJNA312235	Pascoe et al. (2017) Mol Ecol 10.1111/mec.14176
	2297	H3	Clinical	N/A	N/A	Canada	21	ST-21 complex	KPAX-29	Cattle + clinical	Group 1	95	1701675	113358	24209	BioProject: PRJNA312235	Pascoe et al. (2017) Mol Ecol 10.1111/mec.14176
	2304	H4	Clinical	N/A	N/A	Canada	21	ST-21 complex	KPAX-29	Cattle + clinical	Group 1	103	1749984	100688	17654	BioProject: PRJNA312235	Pascoe et al. (2017) Mol Ecol 10.1111/mec.14176
	2781	OXC6879	Clinical	Human stool sample	2012	UK	21	ST-21 complex	KPAX-29	Cattle + clinical	Group 1	68	1666159	111723	22035	pubMLST.org/campylobacter	Cody et al. (2013) J Clin Microbiol 51: 2526-34
	1899	OXC5393	Clinical	Human stool sample	2010	UK	50	ST-21 complex	KPAX-19	Clinical-only	Group 1	41	1707061	104402	35351	pubMLST.org/campylobacter	Cody et al. (2013) J Clin Microbiol 51: 2526-34
	2101	OXC5728	Clinical	Human stool sample	2010	UK	2355	ST-21 complex	KPAX-19	Clinical-only	Group 1	64	1705678	77599	19924	pubMLST.org/campylobacter	Cody et al. (2013) J Clin Microbiol 51: 2526-34
	2102	OXC5731	Clinical	Human stool sample	2010	UK	50	ST-21 complex	KPAX-19	Clinical-only	Group 1	49	1671917	102733	28764	pubMLST.org/campylobacter	Cody et al. (2013) J Clin Microbiol 51: 2526-34
	2496	OXC6565	Clinical	Human stool sample	2011	UK	50	ST-21 complex	KPAX-19	Clinical-only	Group 1	38	1664472	106637	42494	pubMLST.org/campylobacter	Cody et al. (2013) J Clin Microbiol 51: 2526-34
	2518	OXC6289	Clinical	Human stool sample	2011	UK	50	ST-21 complex	KPAX-19	Clinical-only	Group 1	50	1703986	106454	42498	pubMLST.org/campylobacter	Cody et al. (2013) J Clin Microbiol 51: 2526-34
	2566	OXC6393	Clinical	Human stool sample	2011	UK	5727	ST-21 complex	KPAX-19	Clinical-only	Group 1	41	1666714	106482	42486	pubMLST.org/campylobacter	Cody et al. (2013) J Clin Microbiol 51: 2526-34
	2582	OXC6459	Clinical	Human stool sample	2011	UK	50	ST-21 complex	KPAX-19	Clinical-only	Group 1	41	1667823	106502	77526	pubMLST.org/campylobacter	Cody et al. (2013) J Clin Microbiol 51: 2526-34
	2584	OXC6461	Clinical	Human stool sample	2011	UK	50	ST-21 complex	KPAX-19	Clinical-only	Group 1	46	1668358	106493	42498	pubMLST.org/campylobacter	Cody et al. (2013) J Clin Microbiol 51: 2526-34
	2607	OXC6524	Clinical	Human stool sample	2011	UK	50	ST-21 complex	KPAX-19	Clinical-only	Group 1	37	1667828	106486	42490	pubMLST.org/campylobacter	Cody et al. (2013) J Clin Microbiol 51: 2526-34
	2608	OXC6527	Clinical	Human stool sample	2011	UK	50	ST-21 complex	KPAX-19	Clinical-only	Group 1	41	1668569	149387	31418	pubMLST.org/campylobacter	Cody et al. (2013) J Clin Microbiol 51: 2526-34
	2609	OXC6530	Clinical	Human stool sample	2011	UK	50	ST-21 complex	KPAX-19	Clinical-only	Group 1	40	1667402	106482	42486	pubMLST.org/campylobacter	Cody et al. (2013) J Clin Microbiol 51: 2526-34
	2615	OXC6543	Clinical	Human stool sample	2011	UK	50	ST-21 complex	KPAX-19	Clinical-only	Group 1	43	1668133	149407	42506	pubMLST.org/campylobacter	Cody et al. (2013) J Clin Microbiol 51: 2526-34
	2617	OXC6590	Clinical	Human stool sample	2011	UK	50	ST-21 complex	KPAX-19	Clinical-only	Group 1	39	1669576	106453	42498	pubMLST.org/campylobacter	Cody et al. (2013) J Clin Microbiol 51: 2526-34
	2621	OXC6598	Clinical	Human stool sample	2011	UK	50	ST-21 complex	KPAX-19	Clinical-only	Group 1	35	1664384	104893	38683	pubMLST.org/campylobacter	Cody et al. (2013) J Clin Microbiol 51: 2526-34
	2622	OXC6600	Clinical	Human stool sample	2011	UK	50	ST-21 complex	KPAX-19	Clinical-only	Group 1	44	1663976	106456	42506	pubMLST.org/campylobacter	Cody et al. (2013) J Clin Microbiol 51: 2526-34
	2638	OXC6636	Clinical	Human stool sample	2011	UK	50	ST-21 complex	KPAX-19	Clinical-only	Group 1	43	1669091	104884	38687	pubMLST.org/campylobacter	Cody et al. (2013) J Clin Microbiol 51: 2526-34
	2645	OXC6665	Clinical	Human stool sample	2011	UK	50	ST-21 complex	KPAX-19	Clinical-only	Group 1	44	1706794	106473	42550	pubMLST.org/campylobacter	Cody et al. (2013) J Clin Microbiol 51: 2526-34
	2646	OXC6666	Clinical	Human stool sample	2011	UK	50	ST-21 complex	KPAX-19	Clinical-only	Group 1	40	1665261	112673	42538	pubMLST.org/campylobacter	Cody et al. (2013) J Clin Microbiol 51: 2526-34
	2650	OXC6673	Clinical	Human stool sample	2011	UK	50	ST-21 complex	KPAX-19	Clinical-only	Group 1	44	1665240	106476	42550	pubMLST.org/campylobacter	Cody et al. (2013) J Clin Microbiol 51: 2526-34
	2667	OXC6713	Clinical	Human stool sample	2011	UK	50	ST-21 complex	KPAX-19	Clinical-only	Group 1	46	1665556	104925	38756	pubMLST.org/campylobacter	Cody et al. (2013) J Clin Microbiol 51: 2526-34
	2703	OXC6820	Clinical	Human stool sample	2012	UK	50	ST-21 complex	KPAX-19	Clinical-only	Group 1	41	1664849	104451	42546	pubMLST.org/campylobacter	Cody et al. (2013) J Clin Microbiol 51: 2526-34
	2708	OXC6932	Clinical	Human stool sample	2012	UK	50	ST-21 complex	KPAX-19	Clinical-only	Group 1	45	1672324	106473	42538	pubMLST.org/campylobacter	Cody et al. (2013) J Clin Microbiol 51: 2526-34
	2714	OXC6946	Clinical	Human stool sample	2012	UK	50	ST-21 complex	KPAX-19	Clinical-only	Group 1	52	1678193	106546	41900	pubMLST.org/campylobacter	Cody et al. (2013) J Clin Microbiol 51: 2526-34
	2718	OXC6956	Clinical	Human stool sample	2012	UK	50	ST-21 complex	KPAX-19	Clinical-only	Group 1	33	1666009	106532	42538	pubMLST.org/campylobacter	Cody et al. (2013) J Clin Microbiol 51: 2526-34
	2719	OXC6959	Clinical	Human stool sample	2012	UK	5727	ST-21 complex	KPAX-19	Clinical-only	Group 1	41	1745857	124553	42542	pubMLST.org/campylobacter	Cody et al. (2013) J Clin Microbiol 51: 2526-34
	2722	OXC6964	Clinical	Human stool sample	2012	UK	50	ST-21 complex	KPAX-19	Clinical-only	Group 1	43	1744565	149445	42550	pubMLST.org/campylobacter	Cody et al. (2013) J Clin Microbiol 51: 2526-34
	2730	OXC6994	Clinical	Human stool sample	2012	UK	50	ST-21 complex	KPAX-19	Clinical-only	Group 1	43	1668178	184129	41900	pubMLST.org/campylobacter	Cody et al. (2013) J Clin Microbiol 51: 2526-34
	2745	OXC7132	Clinical	Human stool sample	2012	UK	50	ST-21 complex	KPAX-19	Clinical-only	Group 1	44	1702390	106548	60460	pubMLST.org/campylobacter	Cody et al. (2013) J Clin Microbiol 51: 2526-34
	2792	OXC6922	Clinical	Human stool sample	2012	UK	50	ST-21 complex	KPAX-19	Clinical-only	Group 1	48	1664871	106532	41894	pubMLST.org/campylobacter	Cody et al. (2013) J Clin Microbiol 51: 2526-34
	2803	OXC7029	Clinical	Human stool sample	2012	UK	50	ST-21 complex	KPAX-19	Clinical-only	Group 1	40	1705725	106533	42538	pubMLST.org/campylobacter	Cody et al. (2013) J Clin Microbiol 51: 2526-34
	2808	OXC7041	Clinical	Human stool sample	2012	UK	50	ST-21 complex	KPAX-19	Clinical-only	Group 1	51	1707223	149449	38711	pubMLST.org/campylobacter	Cody et al. (2013) J Clin Microbiol 51: 2526-34
	2815	OXC7065	Clinical	Human stool sample	2012	UK	50	ST-21 complex	KPAX-19	Clinical-only	Group 1	43	1702219	104462	41904	pubMLST.org/campylobacter	Cody et al. (2013) J Clin Microbiol 51: 2526-34
	2823	OXC7080	Clinical	Human stool sample	2012	UK	50	ST-21 complex	KPAX-19	Clinical-only	Group 1	48	1707451	104937	41900	pubMLST.org/campylobacter	Cody et al. (2013) J Clin Microbiol 51: 2526-34
	1903	OXC5397	Clinical	Human stool sample	2010	UK	5242	ST-21 complex	KPAX-20	Clinical-only	Group 1	97	1689488	99857	26657	pubMLST.org/campylobacter	Cody et al. (2013) J Clin Microbiol 51: 2526-34
	2605	OXC6521	Clinical	Human stool sample	2011	UK	47	ST-21 complex	KPAX-20	Clinical-only	Group 1	30	1664847	253104	90984	pubMLST.org/campylobacter	Cody et al. (2013) J Clin Microbiol 51: 2526-34
	2649	OXC6672	Clinical	Human stool sample	2011	UK	47	ST-21 complex	KPAX-20	Clinical-only	Group 1	35	1662833	224070	72385	pubMLST.org/campylobacter	Cody et al. (2013) J Clin Microbiol 51: 2526-34
	2092	OXC5470	Clinical	Human stool sample	2010	UK	44	ST-21 complex	KPAX-26	Clinical-only	Group 1	35	1671135	157829	56995	pubMLST.org/campylobacter	Cody et al. (2013) J Clin Microbiol 51: 2526-34
	2647	OXC6667	Clinical	Human stool sample	2011	UK	44	ST-21 complex	KPAX-26	Clinical-only	Group 1	34	1671387	154725	77537	pubMLST.org/campylobacter	Cody et al. (2013) J Clin Microbiol 51: 2526-34
	2725	OXC6981	Clinical	Human stool sample	2012	UK	44	ST-21 complex	KPAX-26	Clinical-only	Group 1	29	1671746	148388	77611	pubMLST.org/campylobacter	Cody et al. (2013) J Clin Microbiol 51: 2526-34
	2750	OXC7141	Clinical	Human stool sample	2012	UK	44	ST-21 complex	KPAX-26	Clinical-only	Group 1	30	1671635	161465	90566	pubMLST.org/campylobacter	Cody et al. (2013) J Clin Microbiol 51: 2526-34
	2834	OXC7173	Clinical	Human stool sample	2012	UK	44	ST-21 complex	KPAX-26	Clinical-only	Group 1	33	1670483	145442	90579	pubMLST.org/campylobacter	Cody et al. (2013) J Clin Microbiol 51: 2526-34
	2153	OXC5799	Clinical	Human stool sample	2011	UK	50	ST-21 complex	KPAX-27	Clinical-only	Group 1	48	1706397	95528	27064	pubMLST.org/campylobacter	Cody et al. (2013) J Clin Microbiol 51: 2526-34
	2627	OXC6613	Clinical	Human stool sample	2011	UK	50	ST-21 complex	KPAX-27	Clinical-only	Group 1	47	1727363	119165	42487	pubMLST.org/campylobacter	Cody et al. (2013) J Clin Microbiol 51: 2526-34
	2651	OXC6677	Clinical	Human stool sample	2011	UK	50	ST-21 complex	KPAX-27	Clinical-only	Group 1	59	1730906	103122	42154	pubMLST.org/campylobacter	Cody et al. (2013) J Clin Microbiol 51: 2526-34
	2008	OXC5843	Clinical	Human stool sample	2011	UK	861	ST-21 complex	KPAX-28	Clinical-only	Group 1	29	1635784	106482	62396	pubMLST.org/campylobacter	Cody et al. (2013) J Clin Microbiol 51: 2526-34
	2067	OXC5431	Clinical	Human stool sample	2010	UK	5018	ST-21 complex	KPAX-28	Clinical-only	Group 1	13	1366095	142622	79918	pubMLST.org/campylobacter	Cody et al. (2013) J Clin Microbiol 51: 2526-34
	2185	OXC5822	Clinical	Human stool sample	2011	UK	21	ST-21 complex	KPAX-28	Clinical-only	Group 1	72	1715445	55054	15450	pubMLST.org/campylobacter	Cody et al. (2013) J Clin Microbiol 51: 2526-34
	2576	OXC6429	Clinical	Human stool sample	2011	UK	5018	ST-21 complex	KPAX-28	Clinical-only	Group 1	46	1698395	142613	42627	pubMLST.org/campylobacter	Cody et al. (2013) J Clin Microbiol 51: 2526-34
	2585	OXC6464	Clinical	Human stool sample	2011	UK	5018	ST-21 complex	KPAX-28	Clinical-only	Group 1	38	1661927	142603	79898	pubMLST.org/campylobacter	Cody et al. (2013) J Clin Microbiol 51: 2526-34
	2598	OXC6505	Clinical	Human stool sample	2011	UK	141	ST-21 complex	KPAX-28	Clinical-only	Group 1	46	1676209	115588	42493	pubMLST.org/campylobacter	Cody et al. (2013) J Clin Microbiol 51: 2526-34
	2624	OXC6602	Clinical	Human stool sample	2011	UK	21	ST-21 complex	KPAX-28	Clinical-only	Group 1	50	1667479	127715	45101	pubMLST.org/campylobacter	Cody et al. (2013) J Clin Microbiol 51: 2526-34
	2659	OXC6691	Clinical	Human stool sample	2011	UK	190	ST-21 complex	KPAX-28	Clinical-only	Group 1	47	1671285	245297	81865	pubMLST.org/campylobacter	Cody et al. (2013) J Clin Microbiol 51: 2526-34
	2665	OXC6711	Clinical	Human stool sample	2011	UK	21	ST-21 complex	KPAX-28	Clinical-only	Group 1	50	1706797	115640	61263	pubMLST.org/campylobacter	Cody et al. (2013) J Clin Microbiol 51: 2526-34
	2666	OXC6712	Clinical	Human stool sample	2011	UK	21	ST-21 complex	KPAX-28	Clinical-only	Group 1	49	1705851	115636	42569	pubMLST.org/campylobacter	Cody et al. (2013) J Clin Microbiol 51: 2526-34
	2697	OXC6804	Clinical	Human stool sample	2012	UK	21	ST-21 complex	KPAX-28	Clinical-only	Group 1	51	1706469	115644	59966	pubMLST.org/campylobacter	Cody et al. (2013) J Clin Microbiol 51: 2526-34
	2717	OXC6953	Clinical	Human stool sample	2012	UK	21	ST-21 complex	KPAX-28	Clinical-only	Group 1	43	1713057	154259	44618	pubMLST.org/campylobacter	Cody et al. (2013) J Clin Microbiol 51: 2526-34
	2751	OXC7142	Clinical	Human stool sample	2012	UK	21	ST-21 complex	KPAX-28	Clinical-only	Group 1	50	1707900	115648	61229	pubMLST.org/campylobacter	Cody et al. (2013) J Clin Microbiol 51: 2526-34
	2042	OXC5879	Clinical	Human stool sample	2011	UK	50	ST-21 complex	KPAX-34	Clinical-only	Group 1	89	1720414	48735	13420	pubMLST.org/campylobacter	Cody et al. (2013) J Clin Microbiol 51: 2526-34
	2189	OXC5826	Clinical	Human stool sample	2011	UK	21	ST-21 complex	KPAX-34	Clinical-only	Group 1	42	1643421	111255	26469	pubMLST.org/campylobacter	Cody et al. (2013) J Clin Microbiol 51: 2526-34
	2459	RM3412	Clinical	N/A	1980	Canada	50	ST-21 complex	KPAX-34	Clinical-only	Group 1	1788	1629531	1155	519	BioProject: PRJNA312235	Pascoe et al. (2017) Mol Ecol 10.1111/mec.14176
	2490	OXC6552	Clinical	Human stool sample	2011	UK	3769	ST-21 complex	KPAX-34	Clinical-only	Group 1	45	1697749	159884	74353	pubMLST.org/campylobacter	Cody et al. (2013) J Clin Microbiol 51: 2526-34
	2644	OXC6664	Clinical	Human stool sample	2011	UK	50	ST-21 complex	KPAX-34	Clinical-only	Group 1	52	1634071	115605	37996	pubMLST.org/campylobacter	Cody et al. (2013) J Clin Microbiol 51: 2526-34
	2770	OXC6857	Clinical	Human stool sample	2012	UK	520	ST-21 complex	KPAX-34	Clinical-only	Group 1	68	1723174	123660	79958	pubMLST.org/campylobacter	Cody et al. (2013) J Clin Microbiol 51: 2526-34
	2736	OXC7104	Clinical	Human stool sample	2012	UK	6137	ST-21 complex	KPAX-35	Clinical-only	Group 1	63	1704548	117700	25964	pubMLST.org/campylobacter	Cody et al. (2013) J Clin Microbiol 51: 2526-34
	2737	OXC7105	Clinical	Human stool sample	2012	UK	6137	ST-21 complex	KPAX-35	Clinical-only	Group 1	72	1704452	117581	19916	pubMLST.org/campylobacter	Cody et al. (2013) J Clin Microbiol 51: 2526-34
	117	OxClina21	Clinical	N/A	2003	UK	21	ST-21 complex	KPAX-8	Clinical-only	Group 1	113	1697696	50043	11616	ERR024457	Sheppard et al. (2013) PNAS 110(29):11923–11927
	120	OxClinb45	Clinical	N/A	2003	UK	21	ST-21 complex	KPAX-8	Clinical-only	Group 1	15010	9204006	1171	220	Dryad: doi:10.5061/dryad.28n35	Sheppard et al. (2013) PNAS 110(29):11923–11927
	2013	OXC5848	Clinical	Human stool sample	2011	UK	21	ST-21 complex	KPAX-8	Clinical-only	Group 1	51	1669266	99227	32203	pubMLST.org/campylobacter	Cody et al. (2013) J Clin Microbiol 51: 2526-34
	2107	OXC5739	Clinical	Human stool sample	2010	UK	21	ST-21 complex	KPAX-8	Clinical-only	Group 1	49	1698895	120573	42521	pubMLST.org/campylobacter	Cody et al. (2013) J Clin Microbiol 51: 2526-34
	2494	OXC6563	Clinical	Human stool sample	2011	UK	21	ST-21 complex	KPAX-8	Clinical-only	Group 1	51	1706490	128757	36861	pubMLST.org/campylobacter	Cody et al. (2013) J Clin Microbiol 51: 2526-34
	2499	OXC6573	Clinical	Human stool sample	2011	UK	21	ST-21 complex	KPAX-8	Clinical-only	Group 1	54	1707463	128761	36718	pubMLST.org/campylobacter	Cody et al. (2013) J Clin Microbiol 51: 2526-34
	2510	OXC6270	Clinical	Human stool sample	2011	UK	21	ST-21 complex	KPAX-8	Clinical-only	Group 1	59	1662446	104800	61925	pubMLST.org/campylobacter	Cody et al. (2013) J Clin Microbiol 51: 2526-34
	2534	OXC6317	Clinical	Human stool sample	2011	UK	21	ST-21 complex	KPAX-8	Clinical-only	Group 1	86	1829923	115725	20437	pubMLST.org/campylobacter	Cody et al. (2013) J Clin Microbiol 51: 2526-34
	2594	OXC6496	Clinical	Human stool sample	2011	UK	21	ST-21 complex	KPAX-8	Clinical-only	Group 1	51	1703387	189343	50040	pubMLST.org/campylobacter	Cody et al. (2013) J Clin Microbiol 51: 2526-34
	2599	OXC6508	Clinical	Human stool sample	2011	UK	21	ST-21 complex	KPAX-8	Clinical-only	Group 1	42	1666796	154147	79876	pubMLST.org/campylobacter	Cody et al. (2013) J Clin Microbiol 51: 2526-34
	2604	OXC6519	Clinical	Human stool sample	2011	UK	21	ST-21 complex	KPAX-8	Clinical-only	Group 1	52	1704034	115591	41087	pubMLST.org/campylobacter	Cody et al. (2013) J Clin Microbiol 51: 2526-34
	2619	OXC6596	Clinical	Human stool sample	2011	UK	21	ST-21 complex	KPAX-8	Clinical-only	Group 1	44	1704937	156036	79950	pubMLST.org/campylobacter	Cody et al. (2013) J Clin Microbiol 51: 2526-34
	2633	OXC6625	Clinical	Human stool sample	2011	UK	21	ST-21 complex	KPAX-8	Clinical-only	Group 1	49	1706153	154449	79872	pubMLST.org/campylobacter	Cody et al. (2013) J Clin Microbiol 51: 2526-34
	2634	OXC6627	Clinical	Human stool sample	2011	UK	21	ST-21 complex	KPAX-8	Clinical-only	Group 1	44	1706300	116188	60377	pubMLST.org/campylobacter	Cody et al. (2013) J Clin Microbiol 51: 2526-34
	2635	OXC6629	Clinical	Human stool sample	2011	UK	21	ST-21 complex	KPAX-8	Clinical-only	Group 1	52	1705857	154744	60716	pubMLST.org/campylobacter	Cody et al. (2013) J Clin Microbiol 51: 2526-34
	2640	OXC6642	Clinical	Human stool sample	2011	UK	21	ST-21 complex	KPAX-8	Clinical-only	Group 1	57	1711271	115577	20485	pubMLST.org/campylobacter	Cody et al. (2013) J Clin Microbiol 51: 2526-34
	2653	OXC6681	Clinical	Human stool sample	2011	UK	21	ST-21 complex	KPAX-8	Clinical-only	Group 1	46	1708133	173671	71686	pubMLST.org/campylobacter	Cody et al. (2013) J Clin Microbiol 51: 2526-34
	2672	OXC6730	Clinical	Human stool sample	2011	UK	21	ST-21 complex	KPAX-8	Clinical-only	Group 1	49	1666247	150276	79891	pubMLST.org/campylobacter	Cody et al. (2013) J Clin Microbiol 51: 2526-34
	2674	OXC6734	Clinical	Human stool sample	2011	UK	21	ST-21 complex	KPAX-8	Clinical-only	Group 1	48	1705890	154488	65992	pubMLST.org/campylobacter	Cody et al. (2013) J Clin Microbiol 51: 2526-34
	2679	OXC6745	Clinical	Human stool sample	2011	UK	21	ST-21 complex	KPAX-8	Clinical-only	Group 1	56	1706008	104807	36305	pubMLST.org/campylobacter	Cody et al. (2013) J Clin Microbiol 51: 2526-34
	2700	OXC6815	Clinical	Human stool sample	2012	UK	21	ST-21 complex	KPAX-8	Clinical-only	Group 1	84	1742375	116093	23523	pubMLST.org/campylobacter	Cody et al. (2013) J Clin Microbiol 51: 2526-34
	2732	OXC6998	Clinical	Human stool sample	2012	UK	21	ST-21 complex	KPAX-8	Clinical-only	Group 1	43	1668472	148808	42815	pubMLST.org/campylobacter	Cody et al. (2013) J Clin Microbiol 51: 2526-34
	2748	OXC7137	Clinical	Human stool sample	2012	UK	21	ST-21 complex	KPAX-8	Clinical-only	Group 1	50	1752406	105820	30385	pubMLST.org/campylobacter	Cody et al. (2013) J Clin Microbiol 51: 2526-34
	2776	OXC6867	Clinical	Human stool sample	2012	UK	21	ST-21 complex	KPAX-8	Clinical-only	Group 1	80	1667551	112559	36882	pubMLST.org/campylobacter	Cody et al. (2013) J Clin Microbiol 51: 2526-34
	2783	OXC6892	Clinical	Human stool sample	2012	UK	21	ST-21 complex	KPAX-8	Clinical-only	Group 1	60	1713068	143381	66117	pubMLST.org/campylobacter	Cody et al. (2013) J Clin Microbiol 51: 2526-34
	2795	OXC7002	Clinical	Human stool sample	2012	UK	21	ST-21 complex	KPAX-8	Clinical-only	Group 1	53	1668194	147939	29838	pubMLST.org/campylobacter	Cody et al. (2013) J Clin Microbiol 51: 2526-34
	2826	OXC7084	Clinical	Human stool sample	2012	UK	21	ST-21 complex	KPAX-8	Clinical-only	Group 1	61	1699968	127748	36884	pubMLST.org/campylobacter	Cody et al. (2013) J Clin Microbiol 51: 2526-34
	2841	OXC7190	Clinical	Human stool sample	2012	UK	21	ST-21 complex	KPAX-8	Clinical-only	Group 1	45	1702899	115007	38700	pubMLST.org/campylobacter	Cody et al. (2013) J Clin Microbiol 51: 2526-34
	2845	OXC6605	Clinical	Human stool sample	2011	UK	21	ST-21 complex	KPAX-8	Clinical-only	Group 1	52	1705682	154444	79862	pubMLST.org/campylobacter	Cody et al. (2013) J Clin Microbiol 51: 2526-34
	2471	RM8893	Cattle	Beef	2012	USA	8	ST-21 complex	KPAX-17	Cattle + clinical		62	1693259	56373	19494	BioProject: PRJNA312235	Pascoe et al. (2017) Mol Ecol 10.1111/mec.14176
	182	CjLMG9879	Clinical	N/A	N/A	Canada	47	ST-21 complex	KPAX-17	Cattle + clinical		109	1650086	39835	9434	SRX017165	Sheppard et al. (2013) PNAS 110(29):11923–11927
	1872	OXC5344	Clinical	Human stool sample	2010	UK	21	ST-21 complex	KPAX-17	Cattle + clinical		53	1630023	87232	25883	pubMLST.org/campylobacter	Cody et al. (2013) J Clin Microbiol 51: 2526-34
	1943	OXC5708	Clinical	Human stool sample	2010	UK	861	ST-21 complex	KPAX-17	Cattle + clinical		95	1635729	42269	11031	pubMLST.org/campylobacter	Cody et al. (2013) J Clin Microbiol 51: 2526-34
	1945	OXC5710	Clinical	Human stool sample	2010	UK	21	ST-21 complex	KPAX-17	Cattle + clinical		45	1634527	123692	33484	pubMLST.org/campylobacter	Cody et al. (2013) J Clin Microbiol 51: 2526-34
	2135	OXC5774	Clinical	Human stool sample	2010	UK	190	ST-21 complex	KPAX-17	Cattle + clinical		37	1659934	116101	55154	pubMLST.org/campylobacter	Cody et al. (2013) J Clin Microbiol 51: 2526-34
	2192	OXC5829	Clinical	Human stool sample	2011	UK	50	ST-21 complex	KPAX-17	Cattle + clinical		40	1653888	114749	40561	pubMLST.org/campylobacter	Cody et al. (2013) J Clin Microbiol 51: 2526-34
	2281	H15	Clinical	N/A	N/A	Canada	21	ST-21 complex	KPAX-17	Cattle + clinical		100	1675882	75399	20432	BioProject: PRJNA312235	Pascoe et al. (2017) Mol Ecol 10.1111/mec.14176
	2525	OXC6301	Clinical	Human stool sample	2011	UK	861	ST-21 complex	KPAX-17	Cattle + clinical		69	1695207	115796	38678	pubMLST.org/campylobacter	Cody et al. (2013) J Clin Microbiol 51: 2526-34
	2527	OXC6305	Clinical	Human stool sample	2011	UK	861	ST-21 complex	KPAX-17	Cattle + clinical		70	1696134	106744	38693	pubMLST.org/campylobacter	Cody et al. (2013) J Clin Microbiol 51: 2526-34
	2755	OXC7153	Clinical	Human stool sample	2012	UK	21	ST-21 complex	KPAX-17	Cattle + clinical		95	1700508	115617	17041	pubMLST.org/campylobacter	Cody et al. (2013) J Clin Microbiol 51: 2526-34
	2822	OXC7078	Clinical	Human stool sample	2012	UK	1949	ST-21 complex	KPAX-17	Cattle + clinical		43	1674770	141059	56798	pubMLST.org/campylobacter	Cody et al. (2013) J Clin Microbiol 51: 2526-34
	48	cow206	Cattle	Beef	2006	UK	206	ST-206 complex	KPAX-18	Cattle + clinical		62	1671619	84503	20849	Dryad: doi:10.5061/dryad.28n35	Sheppard et al. (2013) PNAS 110(29):11923–11927
	87	cow273	Cattle	Beef	2003	UK	273	ST-206 complex	KPAX-18	Cattle + clinical		62	1715399	86763	20849	Dryad: doi:10.5061/dryad.28n35	Sheppard et al. (2013) PNAS 110(29):11923–11927
	99	cow3205	Cattle	Beef	2003	UK	206	ST-206 complex	KPAX-18	Cattle + clinical		64	1720953	104138	24222	Dryad: doi:10.5061/dryad.28n35	Sheppard et al. (2013) PNAS 110(29):11923–11927
	179	CjLMG23264	Clinical	N/A	N/A	Slovenia	46	ST-206 complex	KPAX-18	Cattle + clinical		116	1719111	47401	10757	Dryad: doi:10.5061/dryad.28n35	Sheppard et al. (2013) PNAS 110(29):11923–11927
	274	13263	Clinical	Human stool sample	1991	UK	206	ST-206 complex	KPAX-18	Cattle + clinical		45	1786923	127654	42130	Dryad: doi:10.5061/dryad.8t80s	Yahara Meric et al. (2017) Env Microbiol 10.1111/1462-2920.13628
	1873	OXC5346	Clinical	Human stool sample	2010	UK	206	ST-206 complex	KPAX-18	Cattle + clinical		131	1678128	54782	8289	pubMLST.org/campylobacter	Cody et al. (2013) J Clin Microbiol 51: 2526-34
	1886	OXC5373	Clinical	Human stool sample	2010	UK	273	ST-206 complex	KPAX-18	Cattle + clinical		44	1789380	101442	31632	pubMLST.org/campylobacter	Cody et al. (2013) J Clin Microbiol 51: 2526-34
	2046	OXC5884	Clinical	Human stool sample	2011	UK	5819	ST-206 complex	KPAX-18	Cattle + clinical		36	1794466	226583	42134	pubMLST.org/campylobacter	Cody et al. (2013) J Clin Microbiol 51: 2526-34
	2108	OXC5740	Clinical	Human stool sample	2010	UK	206	ST-206 complex	KPAX-18	Cattle + clinical		36	1673057	154503	42122	pubMLST.org/campylobacter	Cody et al. (2013) J Clin Microbiol 51: 2526-34
	49	cow38	Cattle	Beef	2006	UK	38	ST-48 complex	KPAX-23	Cattle + clinical		181	1663148	19584	7049	Dryad: doi:10.5061/dryad.28n35	Sheppard et al. (2013) PNAS 110(29):11923–11927
	210	Cj1893	Cattle	Beef	N/A	USA	38	ST-48 complex	KPAX-23	Cattle + clinical		89	1700567	50405	15118	Dryad: doi:10.5061/dryad.28n35	Sheppard et al. (2013) PNAS 110(29):11923–11927
	1950	OXC5716	Clinical	Human stool sample	2010	UK	38	ST-48 complex	KPAX-23	Cattle + clinical		59	1667724	80120	14646	pubMLST.org/campylobacter	Cody et al. (2013) J Clin Microbiol 51: 2526-34
	100	cow137	Cattle	Beef	2003	UK	137	ST-45 complex	KPAX-1	Chicken + cattle + clinical		192	1626334	31482	10446	Dryad: doi:10.5061/dryad.28n35	Sheppard et al. (2013) PNAS 110(29):11923–11927
	371	SS_169	Chicken	Chicken caecal sample	2009	UK	137	ST-45 complex	KPAX-1	Chicken + cattle + clinical		26	1612209	165249	40955	ERR152162	Yahara Meric et al. (2017) Env Microbiol 10.1111/1462-2920.13628
	440	SS_032	Chicken	Chicken meat	2005	UK	137	ST-45 complex	KPAX-1	Chicken + cattle + clinical		17	1601151	164844	65965	ERR152281	Yahara Meric et al. (2017) Env Microbiol 10.1111/1462-2920.13628
	453	SS_046	Chicken	Chicken meat	2005	UK	137	ST-45 complex	KPAX-1	Chicken + cattle + clinical		24	1601894	184062	57064	ERR152294	Yahara Meric et al. (2017) Env Microbiol 10.1111/1462-2920.13628
	1835	SS_411	Chicken	Chicken carcass swab	2007	UK	137	ST-45 complex	KPAX-1	Chicken + cattle + clinical		25	1600320	184062	65961	ERR226207	Yahara Meric et al. (2017) Env Microbiol 10.1111/1462-2920.13628
	1861	OXC5331	Clinical	Human stool sample	2010	UK	137	ST-45 complex	KPAX-1	Chicken + cattle + clinical		25	1637141	183971	46304	pubMLST.org/campylobacter	Cody et al. (2013) J Clin Microbiol 51: 2526-34
	2069	OXC5434	Clinical	Human stool sample	2010	UK	137	ST-45 complex	KPAX-1	Chicken + cattle + clinical		30	1639758	111615	55038	pubMLST.org/campylobacter	Cody et al. (2013) J Clin Microbiol 51: 2526-34
	2112	OXC5744	Clinical	Human stool sample	2010	UK	137	ST-45 complex	KPAX-1	Chicken + cattle + clinical		22	1600320	184006	47604	pubMLST.org/campylobacter	Cody et al. (2013) J Clin Microbiol 51: 2526-34
	2284	H18	Clinical	N/A	N/A	Canada	137	ST-45 complex	KPAX-1	Chicken + cattle + clinical		38	1611622	143903	47372	BioProject: PRJNA312235	Pascoe et al. (2017) Mol Ecol 10.1111/mec.14176
	2579	OXC6448	Clinical	Human stool sample	2011	UK	137	ST-45 complex	KPAX-1	Chicken + cattle + clinical		18	1638368	184011	88018	pubMLST.org/campylobacter	Cody et al. (2013) J Clin Microbiol 51: 2526-34
	2816	OXC7067	Clinical	Human stool sample	2012	UK	137	ST-45 complex	KPAX-1	Chicken + cattle + clinical		28	1601998	184062	56277	pubMLST.org/campylobacter	Cody et al. (2013) J Clin Microbiol 51: 2526-34
	2833	OXC7170	Clinical	Human stool sample	2012	UK	137	ST-45 complex	KPAX-1	Chicken + cattle + clinical		22	1601439	184050	56265	pubMLST.org/campylobacter	Cody et al. (2013) J Clin Microbiol 51: 2526-34
	94	cow104	Cattle	Beef	2003	UK	104	ST-21 complex	KPAX-10	Chicken + cattle + clinical		82	1762939	55677	11845	Dryad: doi:10.5061/dryad.28n35	Sheppard et al. (2013) PNAS 110(29):11923–11927
	65	chick104	Chicken	Chicken meat	2006	UK	104	ST-21 complex	KPAX-10	Chicken + cattle + clinical		112	1761202	51191	11075	ERR023274	Sheppard et al. (2013) PNAS 110(29):11923–11927
	257	Hn4	Clinical	Human stool sample	2003	UK	104	ST-21 complex	KPAX-10	Chicken + cattle + clinical		40	1640413	153927	67907	ERR062563	Yahara Meric et al. (2017) Env Microbiol 10.1111/1462-2920.13628
	261	Hn4075	Clinical	Human stool sample	2009	UK	104	ST-21 complex	KPAX-10	Chicken + cattle + clinical		74	1708792	65879	13779	ERR062567	Yahara Meric et al. (2017) Env Microbiol 10.1111/1462-2920.13628
	2707	OXC6833	Clinical	Human stool sample	2012	UK	104	ST-21 complex	KPAX-10	Chicken + cattle + clinical		39	1639323	153984	83348	pubMLST.org/campylobacter	Cody et al. (2013) J Clin Microbiol 51: 2526-34
	1782	SS_327	Cattle	Beef	2006	UK	48	ST-48 complex	KPAX-10	Chicken + cattle + clinical		66	1752712	133741	28079	Dryad: doi:10.5061/dryad.8t80s	Yahara Meric et al. (2017) Env Microbiol 10.1111/1462-2920.13628
	175	CjLMG23218	Chicken	N/A	N/A	Belgium	48	ST-48 complex	KPAX-10	Chicken + cattle + clinical		84	1677541	83227	11585	Dryad: doi:10.5061/dryad.28n35	Sheppard et al. (2013) PNAS 110(29):11923–11927
	283	SS_077	Chicken	Chicken carcass swab	2008	UK	48	ST-48 complex	KPAX-10	Chicken + cattle + clinical		30	1643818	197837	71098	ERR152324	Yahara Meric et al. (2017) Env Microbiol 10.1111/1462-2920.13628
	347	SS_107	Chicken	Chicken caecal sample	2008	UK	48	ST-48 complex	KPAX-10	Chicken + cattle + clinical		37	1697909	197819	50273	ERR152353	Yahara Meric et al. (2017) Env Microbiol 10.1111/1462-2920.13628
	438	SS_030	Chicken	Chicken meat	2005	UK	48	ST-48 complex	KPAX-10	Chicken + cattle + clinical		31	1655562	156332	71042	ERR152279	Yahara Meric et al. (2017) Env Microbiol 10.1111/1462-2920.13628
	462	SS_057	Chicken	Chicken meat	2005	UK	48	ST-48 complex	KPAX-10	Chicken + cattle + clinical		31	1731351	150890	83346	ERR152304	Yahara Meric et al. (2017) Env Microbiol 10.1111/1462-2920.13628
	1806	SS_381	Chicken	N/A	2007	UK	48	ST-48 complex	KPAX-10	Chicken + cattle + clinical		25	1645659	210750	83355	ERR226171	Yahara Meric et al. (2017) Env Microbiol 10.1111/1462-2920.13628
	2260	C11	Chicken	N/A	N/A	Canada	48	ST-48 complex	KPAX-10	Chicken + cattle + clinical		1538	5182860	11229	1992	BioProject: PRJNA312235	Pascoe et al. (2017) Mol Ecol 10.1111/mec.14176
	2261	C12	Chicken	N/A	N/A	Canada	48	ST-48 complex	KPAX-10	Chicken + cattle + clinical		93	1726897	75401	11904	BioProject: PRJNA312235	Pascoe et al. (2017) Mol Ecol 10.1111/mec.14176
	1864	OXC5334	Clinical	Human stool sample	2010	UK	48	ST-48 complex	KPAX-10	Chicken + cattle + clinical		30	1690239	170672	84295	pubMLST.org/campylobacter	Cody et al. (2013) J Clin Microbiol 51: 2526-34
	1920	OXC5675	Clinical	Human stool sample	2010	UK	48	ST-48 complex	KPAX-10	Chicken + cattle + clinical		46	1644807	81880	31150	pubMLST.org/campylobacter	Cody et al. (2013) J Clin Microbiol 51: 2526-34
	1933	OXC5694	Clinical	Human stool sample	2010	UK	48	ST-48 complex	KPAX-10	Chicken + cattle + clinical		42	1643078	121745	25928	pubMLST.org/campylobacter	Cody et al. (2013) J Clin Microbiol 51: 2526-34
	1946	OXC5711	Clinical	Human stool sample	2010	UK	48	ST-48 complex	KPAX-10	Chicken + cattle + clinical		30	1685878	147282	55997	pubMLST.org/campylobacter	Cody et al. (2013) J Clin Microbiol 51: 2526-34
	1981	OXC5636	Clinical	Human stool sample	2010	UK	48	ST-48 complex	KPAX-10	Chicken + cattle + clinical		47	1644307	79495	20863	pubMLST.org/campylobacter	Cody et al. (2013) J Clin Microbiol 51: 2526-34
	1984	OXC5640	Clinical	Human stool sample	2010	UK	48	ST-48 complex	KPAX-10	Chicken + cattle + clinical		34	1650699	154557	48486	pubMLST.org/campylobacter	Cody et al. (2013) J Clin Microbiol 51: 2526-34
	2003	OXC5838	Clinical	Human stool sample	2010	UK	5173	ST-48 complex	KPAX-10	Chicken + cattle + clinical		30	1640415	140098	50245	pubMLST.org/campylobacter	Cody et al. (2013) J Clin Microbiol 51: 2526-34
	2037	OXC5874	Clinical	Human stool sample	2011	UK	48	ST-48 complex	KPAX-10	Chicken + cattle + clinical		36	1648009	154532	32279	pubMLST.org/campylobacter	Cody et al. (2013) J Clin Microbiol 51: 2526-34
	2041	OXC5878	Clinical	Human stool sample	2011	UK	48	ST-48 complex	KPAX-10	Chicken + cattle + clinical		40	1645875	115681	32027	pubMLST.org/campylobacter	Cody et al. (2013) J Clin Microbiol 51: 2526-34
	2050	OXC5405	Clinical	Human stool sample	2010	UK	48	ST-48 complex	KPAX-10	Chicken + cattle + clinical		35	1645538	111055	26889	pubMLST.org/campylobacter	Cody et al. (2013) J Clin Microbiol 51: 2526-34
	2068	OXC5433	Clinical	Human stool sample	2010	UK	48	ST-48 complex	KPAX-10	Chicken + cattle + clinical		41	1679248	160521	67789	pubMLST.org/campylobacter	Cody et al. (2013) J Clin Microbiol 51: 2526-34
	2177	OXC5814	Clinical	Human stool sample	2011	UK	48	ST-48 complex	KPAX-10	Chicken + cattle + clinical		53	1682200	62738	19348	pubMLST.org/campylobacter	Cody et al. (2013) J Clin Microbiol 51: 2526-34
	2292	H25	Clinical	N/A	N/A	Canada	48	ST-48 complex	KPAX-10	Chicken + cattle + clinical		389	1775378	31180	5041	BioProject: PRJNA312235	Pascoe et al. (2017) Mol Ecol 10.1111/mec.14176
	2293	H26	Clinical	N/A	N/A	Canada	48	ST-48 complex	KPAX-10	Chicken + cattle + clinical		96	1727946	60217	13727	BioProject: PRJNA312235	Pascoe et al. (2017) Mol Ecol 10.1111/mec.14176
	2309	H9	Clinical	N/A	N/A	Canada	2521	ST-48 complex	KPAX-10	Chicken + cattle + clinical		86	1644347	111972	17669	BioProject: PRJNA312235	Pascoe et al. (2017) Mol Ecol 10.1111/mec.14176
	91	cowc45	Cattle	Beef	2003	UK	45	ST-45 complex	KPAX-11	Chicken + cattle + clinical		47	1602224	127309	32920	Dryad: doi:10.5061/dryad.28n35	Sheppard et al. (2013) PNAS 110(29):11923–11927
	92	cowd45	Cattle	Beef	2003	UK	45	ST-45 complex	KPAX-11	Chicken + cattle + clinical		98	1607691	48873	12780	Dryad: doi:10.5061/dryad.28n35	Sheppard et al. (2013) PNAS 110(29):11923–11927
	4	CAMP45	Chicken	Chicken meat	2005	UK	45	ST-45 complex	KPAX-11	Chicken + cattle + clinical		108	1596969	28256	9645	ANGO00000000	Sheppard et al. (2013) Mol Ecol 23(10):2442–2451
	321	SS_315	Chicken	Chicken carcass swab	2008	UK	45	ST-45 complex	KPAX-11	Chicken + cattle + clinical		40	1651099	153484	56310	ERR152269	Yahara Meric et al. (2017) Env Microbiol 10.1111/1462-2920.13628
	446	SS_039	Chicken	Chicken meat	2005	UK	233	ST-45 complex	KPAX-11	Chicken + cattle + clinical		49	1608730	160854	44532	ERR152287	Yahara Meric et al. (2017) Env Microbiol 10.1111/1462-2920.13628
	1776	SS_029	Chicken	Chicken carcass swab	2005	UK	45	ST-45 complex	KPAX-11	Chicken + cattle + clinical		42	1654669	185054	56307	ERR226202	Yahara Meric et al. (2017) Env Microbiol 10.1111/1462-2920.13628
	1800	SS_375	Chicken	N/A	2007	UK	45	ST-45 complex	KPAX-11	Chicken + cattle + clinical		29	1651291	185008	63612	ERR226165	Yahara Meric et al. (2017) Env Microbiol 10.1111/1462-2920.13628
	2265	C16	Chicken	N/A	N/A	Canada	45	ST-45 complex	KPAX-11	Chicken + cattle + clinical		23	1651277	223423	77898	BioProject: PRJNA312235	Pascoe et al. (2017) Mol Ecol 10.1111/mec.14176
	1862	OXC5332	Clinical	Human stool sample	2010	UK	45	ST-45 complex	KPAX-11	Chicken + cattle + clinical		42	1608973	112382	28886	pubMLST.org/campylobacter	Cody et al. (2013) J Clin Microbiol 51: 2526-34
	2015	OXC5850	Clinical	Human stool sample	2011	UK	45	ST-45 complex	KPAX-11	Chicken + cattle + clinical		32	1688794	185058	60848	pubMLST.org/campylobacter	Cody et al. (2013) J Clin Microbiol 51: 2526-34
	2294	H27	Clinical	N/A	N/A	Canada	679	ST-45 complex	KPAX-11	Chicken + cattle + clinical		94	1628973	63623	19377	BioProject: PRJNA312235	Pascoe et al. (2017) Mol Ecol 10.1111/mec.14176
	2306	H6	Clinical	N/A	N/A	Canada	45	ST-45 complex	KPAX-11	Chicken + cattle + clinical		187	1638137	27269	7556	BioProject: PRJNA312235	Pascoe et al. (2017) Mol Ecol 10.1111/mec.14176
	2506	OXC6259	Clinical	Human stool sample	2011	UK	45	ST-45 complex	KPAX-11	Chicken + cattle + clinical		42	1648864	153464	56254	pubMLST.org/campylobacter	Cody et al. (2013) J Clin Microbiol 51: 2526-34
	2514	OXC6278	Clinical	Human stool sample	2011	UK	45	ST-45 complex	KPAX-11	Chicken + cattle + clinical		33	1610563	185012	56258	pubMLST.org/campylobacter	Cody et al. (2013) J Clin Microbiol 51: 2526-34
	2520	OXC6293	Clinical	Human stool sample	2011	UK	45	ST-45 complex	KPAX-11	Chicken + cattle + clinical		51	1640344	114478	25219	pubMLST.org/campylobacter	Cody et al. (2013) J Clin Microbiol 51: 2526-34
	2532	OXC6313	Clinical	Human stool sample	2011	UK	45	ST-45 complex	KPAX-11	Chicken + cattle + clinical		38	1610532	149310	36971	pubMLST.org/campylobacter	Cody et al. (2013) J Clin Microbiol 51: 2526-34
	2546	OXC6339	Clinical	Human stool sample	2011	UK	45	ST-45 complex	KPAX-11	Chicken + cattle + clinical		31	1611785	175270	56258	pubMLST.org/campylobacter	Cody et al. (2013) J Clin Microbiol 51: 2526-34
	2550	OXC6351	Clinical	Human stool sample	2011	UK	45	ST-45 complex	KPAX-11	Chicken + cattle + clinical		42	1645994	174919	56238	pubMLST.org/campylobacter	Cody et al. (2013) J Clin Microbiol 51: 2526-34
	2553	OXC6365	Clinical	Human stool sample	2011	UK	45	ST-45 complex	KPAX-11	Chicken + cattle + clinical		43	1607266	184948	43808	pubMLST.org/campylobacter	Cody et al. (2013) J Clin Microbiol 51: 2526-34
	2571	OXC6419	Clinical	Human stool sample	2011	UK	45	ST-45 complex	KPAX-11	Chicken + cattle + clinical		49	1606817	160231	56217	pubMLST.org/campylobacter	Cody et al. (2013) J Clin Microbiol 51: 2526-34
	2632	OXC6624	Clinical	Human stool sample	2011	UK	45	ST-45 complex	KPAX-11	Chicken + cattle + clinical		42	1613791	160232	56225	pubMLST.org/campylobacter	Cody et al. (2013) J Clin Microbiol 51: 2526-34
	2696	OXC6803	Clinical	Human stool sample	2012	UK	45	ST-45 complex	KPAX-11	Chicken + cattle + clinical		23	1603957	136482	56289	pubMLST.org/campylobacter	Cody et al. (2013) J Clin Microbiol 51: 2526-34
	2784	OXC6894	Clinical	Human stool sample	2012	UK	45	ST-45 complex	KPAX-11	Chicken + cattle + clinical		33	1648650	185034	63612	pubMLST.org/campylobacter	Cody et al. (2013) J Clin Microbiol 51: 2526-34
	2790	OXC6916	Clinical	Human stool sample	2012	UK	45	ST-45 complex	KPAX-11	Chicken + cattle + clinical		63	1640855	136964	38372	pubMLST.org/campylobacter	Cody et al. (2013) J Clin Microbiol 51: 2526-34
	2796	OXC7014	Clinical	Human stool sample	2012	UK	45	ST-45 complex	KPAX-11	Chicken + cattle + clinical		34	1612595	185074	56310	pubMLST.org/campylobacter	Cody et al. (2013) J Clin Microbiol 51: 2526-34
	2798	OXC7018	Clinical	Human stool sample	2012	UK	45	ST-45 complex	KPAX-11	Chicken + cattle + clinical		33	1652032	184975	58982	pubMLST.org/campylobacter	Cody et al. (2013) J Clin Microbiol 51: 2526-34
	2800	OXC7025	Clinical	Human stool sample	2012	UK	45	ST-45 complex	KPAX-11	Chicken + cattle + clinical		32	1612764	185041	56286	pubMLST.org/campylobacter	Cody et al. (2013) J Clin Microbiol 51: 2526-34
	2821	OXC7074	Clinical	Human stool sample	2012	UK	45	ST-45 complex	KPAX-11	Chicken + cattle + clinical		33	1612171	181386	47247	pubMLST.org/campylobacter	Cody et al. (2013) J Clin Microbiol 51: 2526-34
	2827	OXC7090	Clinical	Human stool sample	2012	UK	45	ST-45 complex	KPAX-11	Chicken + cattle + clinical		39	1684935	165772	63620	pubMLST.org/campylobacter	Cody et al. (2013) J Clin Microbiol 51: 2526-34
	2831	OXC7099	Clinical	Human stool sample	2012	UK	45	ST-45 complex	KPAX-11	Chicken + cattle + clinical		38	1612661	185044	56306	pubMLST.org/campylobacter	Cody et al. (2013) J Clin Microbiol 51: 2526-34
	97	cow3201	Cattle	Beef	2003	UK	19	ST-21 complex	KPAX-13	Chicken + cattle + clinical		114	1629692	72911	20855	Dryad: doi:10.5061/dryad.28n35	Sheppard et al. (2013) PNAS 110(29):11923–11927
	325	SS_002	Cattle	Beef	2006	UK	19	ST-21 complex	KPAX-13	Chicken + cattle + clinical		47	1661910	170191	42568	Dryad: doi:10.5061/dryad.8t80s	Yahara Meric et al. (2017) Env Microbiol 10.1111/1462-2920.13628
	75	chick266	Chicken	N/A	2009	UK	266	ST-21 complex	KPAX-13	Chicken + cattle + clinical		76	1693845	77785	20160	ERR023283	Sheppard et al. (2013) PNAS 110(29):11923–11927
	320	SS_313	Chicken	Chicken carcass swab	2008	UK	19	ST-21 complex	KPAX-13	Chicken + cattle + clinical		53	1657482	153981	38709	ERR152267	Yahara Meric et al. (2017) Env Microbiol 10.1111/1462-2920.13628
	421	SS_301	Chicken	Chicken caecal sample	2008	UK	19	ST-21 complex	KPAX-13	Chicken + cattle + clinical		56	1620834	120395	42469	ERR152255	Yahara Meric et al. (2017) Env Microbiol 10.1111/1462-2920.13628
	423	SS_303	Chicken	Chicken caecal sample	2007	UK	19	ST-21 complex	KPAX-13	Chicken + cattle + clinical		48	1689736	122973	38037	ERR152257	Yahara Meric et al. (2017) Env Microbiol 10.1111/1462-2920.13628
	36	CampsClin266	Clinical	N/A	2006	UK	266	ST-21 complex	KPAX-13	Chicken + cattle + clinical		47	1695272	111931	42467	ERR024476	Sheppard et al. (2013) PNAS 110(29):11923–11927
	254	Hn129	Clinical	Human stool sample	2003	UK	19	ST-21 complex	KPAX-13	Chicken + cattle + clinical		44	1655947	153918	78075	ERR062560	Yahara Meric et al. (2017) Env Microbiol 10.1111/1462-2920.13628
	259	Hn4503	Clinical	Human stool sample	2009	UK	19	ST-21 complex	KPAX-13	Chicken + cattle + clinical		38	1624942	124578	77989	ERR062565	Yahara Meric et al. (2017) Env Microbiol 10.1111/1462-2920.13628
	1836	SS_558	Clinical	N/A	2012	UK	19	ST-21 complex	KPAX-13	Chicken + cattle + clinical		52	1622148	154167	78647	ERR226214	Yahara Meric et al. (2017) Env Microbiol 10.1111/1462-2920.13628
	1885	OXC5372	Clinical	Human stool sample	2010	UK	19	ST-21 complex	KPAX-13	Chicken + cattle + clinical		71	1741935	80556	20604	pubMLST.org/campylobacter	Cody et al. (2013) J Clin Microbiol 51: 2526-34
	1906	OXC5476	Clinical	Human stool sample	2010	UK	19	ST-21 complex	KPAX-13	Chicken + cattle + clinical		44	1619764	90210	37382	pubMLST.org/campylobacter	Cody et al. (2013) J Clin Microbiol 51: 2526-34
	1990	OXC5647	Clinical	Human stool sample	2010	UK	19	ST-21 complex	KPAX-13	Chicken + cattle + clinical		70	3315490	153942	51942	pubMLST.org/campylobacter	Cody et al. (2013) J Clin Microbiol 51: 2526-34
	2005	OXC5840	Clinical	Human stool sample	2010	UK	19	ST-21 complex	KPAX-13	Chicken + cattle + clinical		38	1697036	177091	42495	pubMLST.org/campylobacter	Cody et al. (2013) J Clin Microbiol 51: 2526-34
	2034	OXC5871	Clinical	Human stool sample	2011	UK	19	ST-21 complex	KPAX-13	Chicken + cattle + clinical		50	1696193	108904	38692	pubMLST.org/campylobacter	Cody et al. (2013) J Clin Microbiol 51: 2526-34
	2077	OXC5444	Clinical	Human stool sample	2010	UK	19	ST-21 complex	KPAX-13	Chicken + cattle + clinical		35	1654318	153910	54115	pubMLST.org/campylobacter	Cody et al. (2013) J Clin Microbiol 51: 2526-34
	2088	OXC5463	Clinical	Human stool sample	2010	UK	19	ST-21 complex	KPAX-13	Chicken + cattle + clinical		34	1659832	120603	42504	pubMLST.org/campylobacter	Cody et al. (2013) J Clin Microbiol 51: 2526-34
	2106	OXC5737	Clinical	Human stool sample	2010	UK	266	ST-21 complex	KPAX-13	Chicken + cattle + clinical		43	1723932	118618	42503	pubMLST.org/campylobacter	Cody et al. (2013) J Clin Microbiol 51: 2526-34
	2181	OXC5818	Clinical	Human stool sample	2011	UK	19	ST-21 complex	KPAX-13	Chicken + cattle + clinical		82	3383588	121906	40047	pubMLST.org/campylobacter	Cody et al. (2013) J Clin Microbiol 51: 2526-34
	2202	OXC5887	Clinical	Human stool sample	2011	UK	19	ST-21 complex	KPAX-13	Chicken + cattle + clinical		45	1655756	101171	26933	pubMLST.org/campylobacter	Cody et al. (2013) J Clin Microbiol 51: 2526-34
	2214	OXC5899	Clinical	Human stool sample	2011	UK	19	ST-21 complex	KPAX-13	Chicken + cattle + clinical		41	1658035	147227	43285	pubMLST.org/campylobacter	Cody et al. (2013) J Clin Microbiol 51: 2526-34
	2489	OXC6548	Clinical	Human stool sample	2011	UK	19	ST-21 complex	KPAX-13	Chicken + cattle + clinical		50	1661818	147331	78052	pubMLST.org/campylobacter	Cody et al. (2013) J Clin Microbiol 51: 2526-34
	2526	OXC6303	Clinical	Human stool sample	2011	UK	19	ST-21 complex	KPAX-13	Chicken + cattle + clinical		49	1655973	120414	44320	pubMLST.org/campylobacter	Cody et al. (2013) J Clin Microbiol 51: 2526-34
	2537	OXC6325	Clinical	Human stool sample	2011	UK	19	ST-21 complex	KPAX-13	Chicken + cattle + clinical		75	1697780	115951	17730	pubMLST.org/campylobacter	Cody et al. (2013) J Clin Microbiol 51: 2526-34
	2555	OXC6370	Clinical	Human stool sample	2011	UK	19	ST-21 complex	KPAX-13	Chicken + cattle + clinical		36	1619700	120403	77964	pubMLST.org/campylobacter	Cody et al. (2013) J Clin Microbiol 51: 2526-34
	2560	OXC6379	Clinical	Human stool sample	2011	UK	5726	ST-21 complex	KPAX-13	Chicken + cattle + clinical		33	1618707	153906	56999	pubMLST.org/campylobacter	Cody et al. (2013) J Clin Microbiol 51: 2526-34
	2563	OXC6384	Clinical	Human stool sample	2011	UK	19	ST-21 complex	KPAX-13	Chicken + cattle + clinical		36	1616030	119440	42492	pubMLST.org/campylobacter	Cody et al. (2013) J Clin Microbiol 51: 2526-34
	2567	OXC6394	Clinical	Human stool sample	2011	UK	19	ST-21 complex	KPAX-13	Chicken + cattle + clinical		40	1700037	153904	77974	pubMLST.org/campylobacter	Cody et al. (2013) J Clin Microbiol 51: 2526-34
	2613	OXC6538	Clinical	Human stool sample	2011	UK	19	ST-21 complex	KPAX-13	Chicken + cattle + clinical		48	1650825	121726	26544	pubMLST.org/campylobacter	Cody et al. (2013) J Clin Microbiol 51: 2526-34
	2625	OXC6603	Clinical	Human stool sample	2011	UK	19	ST-21 complex	KPAX-13	Chicken + cattle + clinical		39	1699188	153916	77987	pubMLST.org/campylobacter	Cody et al. (2013) J Clin Microbiol 51: 2526-34
	2661	OXC6703	Clinical	Human stool sample	2011	UK	19	ST-21 complex	KPAX-13	Chicken + cattle + clinical		41	1655920	177970	78093	pubMLST.org/campylobacter	Cody et al. (2013) J Clin Microbiol 51: 2526-34
	2663	OXC6706	Clinical	Human stool sample	2011	UK	19	ST-21 complex	KPAX-13	Chicken + cattle + clinical		45	1695192	147318	78158	pubMLST.org/campylobacter	Cody et al. (2013) J Clin Microbiol 51: 2526-34
	2729	OXC6988	Clinical	Human stool sample	2012	UK	5726	ST-21 complex	KPAX-13	Chicken + cattle + clinical		45	1784858	121995	67871	pubMLST.org/campylobacter	Cody et al. (2013) J Clin Microbiol 51: 2526-34
	2740	OXC7118	Clinical	Human stool sample	2012	UK	266	ST-21 complex	KPAX-13	Chicken + cattle + clinical		51	1658699	153978	30043	pubMLST.org/campylobacter	Cody et al. (2013) J Clin Microbiol 51: 2526-34
	2757	OXC7160	Clinical	Human stool sample	2012	UK	19	ST-21 complex	KPAX-13	Chicken + cattle + clinical		45	1658763	143052	42564	pubMLST.org/campylobacter	Cody et al. (2013) J Clin Microbiol 51: 2526-34
	2758	OXC7163	Clinical	Human stool sample	2012	UK	19	ST-21 complex	KPAX-13	Chicken + cattle + clinical		45	1692538	153975	78241	pubMLST.org/campylobacter	Cody et al. (2013) J Clin Microbiol 51: 2526-34
	2761	OXC7168	Clinical	Human stool sample	2012	UK	19	ST-21 complex	KPAX-13	Chicken + cattle + clinical		43	1664540	120441	78078	pubMLST.org/campylobacter	Cody et al. (2013) J Clin Microbiol 51: 2526-34
	2810	OXC7049	Clinical	Human stool sample	2012	UK	266	ST-21 complex	KPAX-13	Chicken + cattle + clinical		57	1659910	118537	23538	pubMLST.org/campylobacter	Cody et al. (2013) J Clin Microbiol 51: 2526-34
	2817	OXC7068	Clinical	Human stool sample	2012	UK	19	ST-21 complex	KPAX-13	Chicken + cattle + clinical		36	1696596	224617	77975	pubMLST.org/campylobacter	Cody et al. (2013) J Clin Microbiol 51: 2526-34
	93	cow53	Cattle	Beef	2003	UK	53	ST-21 complex	KPAX-15	Chicken + cattle + clinical		980	4008803	9576	2154	Dryad: doi:10.5061/dryad.28n35	Sheppard et al. (2013) PNAS 110(29):11923–11927
	73	chick53	Chicken	N/A	2009	UK	53	ST-21 complex	KPAX-15	Chicken + cattle + clinical		102	1651079	51915	12513	ERR023281	Sheppard et al. (2013) PNAS 110(29):11923–11927
	60	CampsClin53	Clinical	N/A	2005	UK	53	ST-21 complex	KPAX-15	Chicken + cattle + clinical		58	1658292	138473	22351	ERR024474	Sheppard et al. (2013) PNAS 110(29):11923–11927
	256	Hn39	Clinical	Human stool sample	2003	UK	53	ST-21 complex	KPAX-15	Chicken + cattle + clinical		40	1660815	176146	90243	ERR062562	Yahara Meric et al. (2017) Env Microbiol 10.1111/1462-2920.13628
	1856	SS_620	Clinical	N/A	2012	UK	53	ST-21 complex	KPAX-15	Chicken + cattle + clinical		37	1659297	170556	80702	ERR226213	Yahara Meric et al. (2017) Env Microbiol 10.1111/1462-2920.13628
	1890	OXC5378	Clinical	Human stool sample	2010	UK	53	ST-21 complex	KPAX-15	Chicken + cattle + clinical		42	1696113	166873	25467	pubMLST.org/campylobacter	Cody et al. (2013) J Clin Microbiol 51: 2526-34
	1935	OXC5696	Clinical	Human stool sample	2010	UK	53	ST-21 complex	KPAX-15	Chicken + cattle + clinical		41	1663740	100550	32828	pubMLST.org/campylobacter	Cody et al. (2013) J Clin Microbiol 51: 2526-34
	1966	OXC5617	Clinical	Human stool sample	2010	UK	53	ST-21 complex	KPAX-15	Chicken + cattle + clinical		46	1657288	115623	34492	pubMLST.org/campylobacter	Cody et al. (2013) J Clin Microbiol 51: 2526-34
	2043	OXC5880	Clinical	Human stool sample	2011	UK	53	ST-21 complex	KPAX-15	Chicken + cattle + clinical		47	1701078	124942	26288	pubMLST.org/campylobacter	Cody et al. (2013) J Clin Microbiol 51: 2526-34
	2072	OXC5438	Clinical	Human stool sample	2010	UK	53	ST-21 complex	KPAX-15	Chicken + cattle + clinical		55	1697327	148536	32182	pubMLST.org/campylobacter	Cody et al. (2013) J Clin Microbiol 51: 2526-34
	2129	OXC5767	Clinical	Human stool sample	2010	UK	53	ST-21 complex	KPAX-15	Chicken + cattle + clinical		66	1660463	68617	17346	pubMLST.org/campylobacter	Cody et al. (2013) J Clin Microbiol 51: 2526-34
	2168	OXC5804	Clinical	Human stool sample	2011	UK	53	ST-21 complex	KPAX-15	Chicken + cattle + clinical		48	1661516	148542	40691	pubMLST.org/campylobacter	Cody et al. (2013) J Clin Microbiol 51: 2526-34
	2171	OXC5808	Clinical	Human stool sample	2011	UK	53	ST-21 complex	KPAX-15	Chicken + cattle + clinical		48	1660805	118865	28276	pubMLST.org/campylobacter	Cody et al. (2013) J Clin Microbiol 51: 2526-34
	2186	OXC5823	Clinical	Human stool sample	2011	UK	53	ST-21 complex	KPAX-15	Chicken + cattle + clinical		88	1697065	49672	12162	pubMLST.org/campylobacter	Cody et al. (2013) J Clin Microbiol 51: 2526-34
	2188	OXC5825	Clinical	Human stool sample	2011	UK	53	ST-21 complex	KPAX-15	Chicken + cattle + clinical		33	1706898	149649	42562	pubMLST.org/campylobacter	Cody et al. (2013) J Clin Microbiol 51: 2526-34
	2223	OXC5909	Clinical	Human stool sample	2011	UK	53	ST-21 complex	KPAX-15	Chicken + cattle + clinical		41	1698167	127728	66215	pubMLST.org/campylobacter	Cody et al. (2013) J Clin Microbiol 51: 2526-34
	2231	OXC5918	Clinical	Human stool sample	2011	UK	53	ST-21 complex	KPAX-15	Chicken + cattle + clinical		35	1632550	180666	68522	pubMLST.org/campylobacter	Cody et al. (2013) J Clin Microbiol 51: 2526-34
	2491	OXC6558	Clinical	Human stool sample	2011	UK	53	ST-21 complex	KPAX-15	Chicken + cattle + clinical		41	1696847	180660	80717	pubMLST.org/campylobacter	Cody et al. (2013) J Clin Microbiol 51: 2526-34
	2515	OXC6282	Clinical	Human stool sample	2011	UK	53	ST-21 complex	KPAX-15	Chicken + cattle + clinical		88	1723421	141453	38617	pubMLST.org/campylobacter	Cody et al. (2013) J Clin Microbiol 51: 2526-34
	2536	OXC6324	Clinical	Human stool sample	2011	UK	53	ST-21 complex	KPAX-15	Chicken + cattle + clinical		45	1697114	153435	80639	pubMLST.org/campylobacter	Cody et al. (2013) J Clin Microbiol 51: 2526-34
	2554	OXC6367	Clinical	Human stool sample	2011	UK	53	ST-21 complex	KPAX-15	Chicken + cattle + clinical		45	1696637	180659	50716	pubMLST.org/campylobacter	Cody et al. (2013) J Clin Microbiol 51: 2526-34
	2603	OXC6516	Clinical	Human stool sample	2011	UK	53	ST-21 complex	KPAX-15	Chicken + cattle + clinical		42	1697507	336734	79065	pubMLST.org/campylobacter	Cody et al. (2013) J Clin Microbiol 51: 2526-34
	2637	OXC6633	Clinical	Human stool sample	2011	UK	53	ST-21 complex	KPAX-15	Chicken + cattle + clinical		42	1695697	180658	80637	pubMLST.org/campylobacter	Cody et al. (2013) J Clin Microbiol 51: 2526-34
	2641	OXC6643	Clinical	Human stool sample	2011	UK	53	ST-21 complex	KPAX-15	Chicken + cattle + clinical		66	1828156	119759	42561	pubMLST.org/campylobacter	Cody et al. (2013) J Clin Microbiol 51: 2526-34
	2643	OXC6656	Clinical	Human stool sample	2011	UK	53	ST-21 complex	KPAX-15	Chicken + cattle + clinical		48	1697519	180735	71646	pubMLST.org/campylobacter	Cody et al. (2013) J Clin Microbiol 51: 2526-34
	2654	OXC6682	Clinical	Human stool sample	2011	UK	53	ST-21 complex	KPAX-15	Chicken + cattle + clinical		43	1698516	180737	80694	pubMLST.org/campylobacter	Cody et al. (2013) J Clin Microbiol 51: 2526-34
	2677	OXC6741	Clinical	Human stool sample	2011	UK	53	ST-21 complex	KPAX-15	Chicken + cattle + clinical		45	1696304	180720	80701	pubMLST.org/campylobacter	Cody et al. (2013) J Clin Microbiol 51: 2526-34
	2687	OXC6779	Clinical	Human stool sample	2012	UK	53	ST-21 complex	KPAX-15	Chicken + cattle + clinical		43	1703824	180747	81118	pubMLST.org/campylobacter	Cody et al. (2013) J Clin Microbiol 51: 2526-34
	2692	OXC6789	Clinical	Human stool sample	2012	UK	53	ST-21 complex	KPAX-15	Chicken + cattle + clinical		117	1727387	189689	21909	pubMLST.org/campylobacter	Cody et al. (2013) J Clin Microbiol 51: 2526-34
	2712	OXC6941	Clinical	Human stool sample	2012	UK	53	ST-21 complex	KPAX-15	Chicken + cattle + clinical		82	1727349	149223	30676	pubMLST.org/campylobacter	Cody et al. (2013) J Clin Microbiol 51: 2526-34
	2768	OXC6854	Clinical	Human stool sample	2012	UK	53	ST-21 complex	KPAX-15	Chicken + cattle + clinical		82	1727098	130483	42784	pubMLST.org/campylobacter	Cody et al. (2013) J Clin Microbiol 51: 2526-34
	2769	OXC6856	Clinical	Human stool sample	2012	UK	53	ST-21 complex	KPAX-15	Chicken + cattle + clinical		50	1694690	143060	42570	pubMLST.org/campylobacter	Cody et al. (2013) J Clin Microbiol 51: 2526-34
	2773	OXC6862	Clinical	Human stool sample	2012	UK	53	ST-21 complex	KPAX-15	Chicken + cattle + clinical		77	1695804	149636	42578	pubMLST.org/campylobacter	Cody et al. (2013) J Clin Microbiol 51: 2526-34
	2780	OXC6876	Clinical	Human stool sample	2012	UK	53	ST-21 complex	KPAX-15	Chicken + cattle + clinical		52	1697821	180701	80680	pubMLST.org/campylobacter	Cody et al. (2013) J Clin Microbiol 51: 2526-34
	2794	OXC6927	Clinical	Human stool sample	2012	UK	53	ST-21 complex	KPAX-15	Chicken + cattle + clinical		102	1700337	102048	24150	pubMLST.org/campylobacter	Cody et al. (2013) J Clin Microbiol 51: 2526-34
	2832	OXC7089	Clinical	Human stool sample	2012	UK	53	ST-21 complex	KPAX-15	Chicken + cattle + clinical		88	1728075	130490	22398	pubMLST.org/campylobacter	Cody et al. (2013) J Clin Microbiol 51: 2526-34
	52	cow334	Cattle	Beef	2006	UK	334	ST-45 complex	KPAX-2	Chicken + cattle + clinical		102	1616567	59062	11620	Dryad: doi:10.5061/dryad.28n35	Sheppard et al. (2013) PNAS 110(29):11923–11927
	102	cow583	Cattle	Beef	2003	UK	583	ST-45 complex	KPAX-2	Chicken + cattle + clinical		63	1607515	60777	20660	Dryad: doi:10.5061/dryad.28n35	Sheppard et al. (2013) PNAS 110(29):11923–11927
	103	cow3207	Cattle	Beef	2003	UK	334	ST-45 complex	KPAX-2	Chicken + cattle + clinical		70	1641790	61328	15729	Dryad: doi:10.5061/dryad.28n35	Sheppard et al. (2013) PNAS 110(29):11923–11927
	45	chick594	Chicken	Chicken meat	2006	UK	583	ST-45 complex	KPAX-2	Chicken + cattle + clinical		72	1609163	73541	19713	ERR024434	Sheppard et al. (2013) PNAS 110(29):11923–11927
	57	chick2213	Chicken	Chicken meat	2005	UK	334	ST-45 complex	KPAX-2	Chicken + cattle + clinical		158	1620325	38133	9754	ERR023270	Sheppard et al. (2013) PNAS 110(29):11923–11927
	114	chick230	Chicken	N/A	2004	UK	230	ST-45 complex	KPAX-2	Chicken + cattle + clinical		79	1633592	50941	14136	ERR027217	Sheppard et al. (2013) PNAS 110(29):11923–11927
	312	SS_257	Chicken	Chicken carcass swab	2008	UK	583	ST-45 complex	KPAX-2	Chicken + cattle + clinical		35	1695658	121041	41861	ERR152215	Yahara Meric et al. (2017) Env Microbiol 10.1111/1462-2920.13628
	342	SS_091	Chicken	Chicken caecal sample	2009	UK	583	ST-45 complex	KPAX-2	Chicken + cattle + clinical		35	1653604	144724	36084	ERR152337	Yahara Meric et al. (2017) Env Microbiol 10.1111/1462-2920.13628
	406	SS_254	Chicken	Chicken caecal sample	2008	UK	583	ST-45 complex	KPAX-2	Chicken + cattle + clinical		37	1694508	121033	38319	ERR152212	Yahara Meric et al. (2017) Env Microbiol 10.1111/1462-2920.13628
	1775	SS_028	Chicken	Chicken carcass swab	2005	UK	583	ST-45 complex	KPAX-2	Chicken + cattle + clinical		41	1631165	148826	48633	ERR226201	Yahara Meric et al. (2017) Env Microbiol 10.1111/1462-2920.13628
	1817	SS_392	Chicken	N/A	2007	UK	583	ST-45 complex	KPAX-2	Chicken + cattle + clinical		26	1609289	155717	56285	ERR226182	Yahara Meric et al. (2017) Env Microbiol 10.1111/1462-2920.13628
	35	CampsClin583	Clinical	N/A	2005	UK	583	ST-45 complex	KPAX-2	Chicken + cattle + clinical		2647	4001941	3580	617	Dryad: doi:10.5061/dryad.28n35	Sheppard et al. (2013) PNAS 110(29):11923–11927
	55	CampsClin230	Clinical	N/A	2006	UK	230	ST-45 complex	KPAX-2	Chicken + cattle + clinical		271	1625711	11683	3506	ERR024480	Sheppard et al. (2013) PNAS 110(29):11923–11927
	1751	SS_271	Clinical	N/A	2011	UK	583	ST-45 complex	KPAX-2	Chicken + cattle + clinical		31	1608952	155713	56281	ERR152229	Yahara Meric et al. (2017) Env Microbiol 10.1111/1462-2920.13628
	2521	OXC6294	Clinical	Human stool sample	2011	UK	583	ST-45 complex	KPAX-2	Chicken + cattle + clinical		26	1609052	159909	87298	pubMLST.org/campylobacter	Cody et al. (2013) J Clin Microbiol 51: 2526-34
	2540	OXC6330	Clinical	Human stool sample	2011	UK	583	ST-45 complex	KPAX-2	Chicken + cattle + clinical		28	1607982	165503	84694	pubMLST.org/campylobacter	Cody et al. (2013) J Clin Microbiol 51: 2526-34
	2702	OXC6819	Clinical	Human stool sample	2012	UK	583	ST-45 complex	KPAX-2	Chicken + cattle + clinical		31	1651601	155716	56281	pubMLST.org/campylobacter	Cody et al. (2013) J Clin Microbiol 51: 2526-34
	2723	OXC6970	Clinical	Human stool sample	2012	UK	583	ST-45 complex	KPAX-2	Chicken + cattle + clinical		25	1640057	184111	87294	pubMLST.org/campylobacter	Cody et al. (2013) J Clin Microbiol 51: 2526-34
	2805	OXC7032	Clinical	Human stool sample	2012	UK	583	ST-45 complex	KPAX-2	Chicken + cattle + clinical		32	1633441	155070	56257	pubMLST.org/campylobacter	Cody et al. (2013) J Clin Microbiol 51: 2526-34
	89	cowb21	Cattle	Beef	2003	UK	21	ST-21 complex	KPAX-24	Chicken + cattle + clinical		130	1659711	32912	10880	Dryad: doi:10.5061/dryad.28n35	Sheppard et al. (2013) PNAS 110(29):11923–11927
	202	Cj110-21	Cattle	Beef	N/A	USA	982	ST-21 complex	KPAX-24	Chicken + cattle + clinical		102	1615152	43776	11851	Dryad: doi:10.5061/dryad.28n35	Sheppard et al. (2013) PNAS 110(29):11923–11927
	2256	B3	Cattle	Beef	N/A	Canada	21	ST-21 complex	KPAX-24	Chicken + cattle + clinical		85	1649613	71868	20440	BioProject: PRJNA312235	Pascoe et al. (2017) Mol Ecol 10.1111/mec.14176
	2257	B4	Cattle	Beef	N/A	Canada	21	ST-21 complex	KPAX-24	Chicken + cattle + clinical		98	1662784	60593	14696	BioProject: PRJNA312235	Pascoe et al. (2017) Mol Ecol 10.1111/mec.14176
	1822	SS_397	Chicken	N/A	2007	UK	21	ST-21 complex	KPAX-24	Chicken + cattle + clinical		46	1664293	154143	79956	ERR226187	Yahara Meric et al. (2017) Env Microbiol 10.1111/1462-2920.13628
	2262	C13	Chicken	N/A	N/A	Canada	982	ST-21 complex	KPAX-24	Chicken + cattle + clinical		110	1671504	65566	17662	BioProject: PRJNA312235	Pascoe et al. (2017) Mol Ecol 10.1111/mec.14176
	2476	D42a	Chicken	N/A	2005	USA	21	ST-21 complex	KPAX-24	Chicken + cattle + clinical		1847	1609668	1116	489	BioProject: PRJNA312235	Pascoe et al. (2017) Mol Ecol 10.1111/mec.14176
	2182	OXC5819	Clinical	Human stool sample	2011	UK	21	ST-21 complex	KPAX-24	Chicken + cattle + clinical		43	1669803	124697	29512	pubMLST.org/campylobacter	Cody et al. (2013) J Clin Microbiol 51: 2526-34
	2277	H11	Clinical	N/A	N/A	Canada	1209	ST-21 complex	KPAX-24	Chicken + cattle + clinical		99	1700590	76169	20432	BioProject: PRJNA312235	Pascoe et al. (2017) Mol Ecol 10.1111/mec.14176
	2280	H14	Clinical	N/A	N/A	Canada	21	ST-21 complex	KPAX-24	Chicken + cattle + clinical		139	1745571	66123	11557	BioProject: PRJNA312235	Pascoe et al. (2017) Mol Ecol 10.1111/mec.14176
	2296	H29	Clinical	N/A	N/A	Canada	982	ST-21 complex	KPAX-24	Chicken + cattle + clinical		142	1625322	32408	7998	BioProject: PRJNA312235	Pascoe et al. (2017) Mol Ecol 10.1111/mec.14176
	2298	H30	Clinical	N/A	N/A	Canada	982	ST-21 complex	KPAX-24	Chicken + cattle + clinical		227	1704923	23557	5834	BioProject: PRJNA312235	Pascoe et al. (2017) Mol Ecol 10.1111/mec.14176
	2299	H31	Clinical	N/A	N/A	Canada	982	ST-21 complex	KPAX-24	Chicken + cattle + clinical		227	1704923	23557	5834	BioProject: PRJNA312235	Pascoe et al. (2017) Mol Ecol 10.1111/mec.14176
	2301	H33	Clinical	N/A	N/A	Canada	21	ST-21 complex	KPAX-24	Chicken + cattle + clinical		170	1666707	31914	7907	BioProject: PRJNA312235	Pascoe et al. (2017) Mol Ecol 10.1111/mec.14176
	2657	OXC6689	Clinical	Human stool sample	2011	UK	21	ST-21 complex	KPAX-24	Chicken + cattle + clinical		47	1665887	154216	42556	pubMLST.org/campylobacter	Cody et al. (2013) J Clin Microbiol 51: 2526-34
	2660	OXC6702	Clinical	Human stool sample	2011	UK	21	ST-21 complex	KPAX-24	Chicken + cattle + clinical		33	1700841	139091	54429	pubMLST.org/campylobacter	Cody et al. (2013) J Clin Microbiol 51: 2526-34
	2746	OXC7134	Clinical	Human stool sample	2012	UK	21	ST-21 complex	KPAX-24	Chicken + cattle + clinical		48	1665646	114695	36287	pubMLST.org/campylobacter	Cody et al. (2013) J Clin Microbiol 51: 2526-34
	56	cowa45	Cattle	Beef	2006	UK	45	ST-45 complex	KPAX-25	Chicken + cattle + clinical		62	1607778	117716	19514	Dryad: doi:10.5061/dryad.28n35	Sheppard et al. (2013) PNAS 110(29):11923–11927
	90	cowb45	Cattle	Beef	2003	UK	45	ST-45 complex	KPAX-25	Chicken + cattle + clinical		64	1603131	118082	17276	Dryad: doi:10.5061/dryad.28n35	Sheppard et al. (2013) PNAS 110(29):11923–11927
	70	chickc45	Chicken	N/A	2009	UK	45	ST-45 complex	KPAX-25	Chicken + cattle + clinical		343	1595762	8702	2856	ERR023266	Sheppard et al. (2013) PNAS 110(29):11923–11927
	392	SS_218	Chicken	Chicken caecal sample	2009	UK	45	ST-45 complex	KPAX-25	Chicken + cattle + clinical		48	1654821	153761	34133	ERR152173	Yahara Meric et al. (2017) Env Microbiol 10.1111/1462-2920.13628
	467	SS_280	Chicken	Chicken meat	2005	UK	45	ST-45 complex	KPAX-25	Chicken + cattle + clinical		47	1682909	183922	38392	ERR152237	Yahara Meric et al. (2017) Env Microbiol 10.1111/1462-2920.13628
	2258	C1	Chicken	N/A	N/A	Canada	45	ST-45 complex	KPAX-25	Chicken + cattle + clinical		87	1646990	85495	19932	BioProject: PRJNA312235	Pascoe et al. (2017) Mol Ecol 10.1111/mec.14176
	2266	C2	Chicken	N/A	N/A	Canada	45	ST-45 complex	KPAX-25	Chicken + cattle + clinical		482	1714446	115782	1731	BioProject: PRJNA312235	Pascoe et al. (2017) Mol Ecol 10.1111/mec.14176
	2061	OXC5420	Clinical	Human stool sample	2010	UK	45	ST-45 complex	KPAX-25	Chicken + cattle + clinical		86	3227300	140724	32162	pubMLST.org/campylobacter	Cody et al. (2013) J Clin Microbiol 51: 2526-34
	2464	RM3411	Clinical	N/A	1980	Canada	45	ST-45 complex	KPAX-25	Chicken + cattle + clinical		1622	1525434	1164	543	BioProject: PRJNA312235	Pascoe et al. (2017) Mol Ecol 10.1111/mec.14176
	2577	OXC6437	Clinical	Human stool sample	2011	UK	45	ST-45 complex	KPAX-25	Chicken + cattle + clinical		35	1645152	167408	86430	pubMLST.org/campylobacter	Cody et al. (2013) J Clin Microbiol 51: 2526-34
	2814	OXC7061	Clinical	Human stool sample	2012	UK	45	ST-45 complex	KPAX-25	Chicken + cattle + clinical		40	1610716	153664	63633	pubMLST.org/campylobacter	Cody et al. (2013) J Clin Microbiol 51: 2526-34
	2838	OXC7186	Clinical	Human stool sample	2012	UK	45	ST-45 complex	KPAX-25	Chicken + cattle + clinical		48	1607153	153651	63985	pubMLST.org/campylobacter	Cody et al. (2013) J Clin Microbiol 51: 2526-34
	104	cow3214	Cattle	Beef	2003	UK	45	ST-45 complex	KPAX-3	Chicken + cattle + clinical		115	1654338	48186	12446	Dryad: doi:10.5061/dryad.28n35	Sheppard et al. (2013) PNAS 110(29):11923–11927
	115	chick2663	Chicken	Chicken meat	2006	UK	2663	ST-45 complex	KPAX-3	Chicken + cattle + clinical		7567	3051265	2366	147	ERR027218	Sheppard et al. (2013) PNAS 110(29):11923–11927
	181	Cj55037	Chicken	N/A	N/A	USA	45	ST-45 complex	KPAX-3	Chicken + cattle + clinical		89	1598300	35991	11945	Dryad: doi:10.5061/dryad.28n35	Sheppard et al. (2013) PNAS 110(29):11923–11927
	288	SS_133	Chicken	Chicken carcass swab	2008	UK	137	ST-45 complex	KPAX-3	Chicken + cattle + clinical		46	1682531	163337	38988	ERR152090	Yahara Meric et al. (2017) Env Microbiol 10.1111/1462-2920.13628
	309	SS_249	Chicken	Chicken carcass swab	2008	UK	45	ST-45 complex	KPAX-3	Chicken + cattle + clinical		40	1698107	144677	56417	ERR152208	Yahara Meric et al. (2017) Env Microbiol 10.1111/1462-2920.13628
	378	SS_177	Chicken	Chicken caecal sample	2008	UK	137	ST-45 complex	KPAX-3	Chicken + cattle + clinical		36	1634128	179975	36918	ERR152106	Yahara Meric et al. (2017) Env Microbiol 10.1111/1462-2920.13628
	443	SS_036	Chicken	Chicken meat	2005	UK	25	ST-45 complex	KPAX-3	Chicken + cattle + clinical		41	1615431	184092	47194	ERR152284	Yahara Meric et al. (2017) Env Microbiol 10.1111/1462-2920.13628
	449	SS_042	Chicken	Chicken meat	2005	UK	25	ST-45 complex	KPAX-3	Chicken + cattle + clinical		50	1615661	147524	47195	ERR152290	Yahara Meric et al. (2017) Env Microbiol 10.1111/1462-2920.13628
	458	SS_053	Chicken	Chicken meat	2005	UK	25	ST-45 complex	KPAX-3	Chicken + cattle + clinical		43	1614159	184087	56281	ERR152300	Yahara Meric et al. (2017) Env Microbiol 10.1111/1462-2920.13628
	1771	SS_020	Chicken	N/A	2006	UK	45	ST-45 complex	KPAX-3	Chicken + cattle + clinical		34	1645679	172024	46325	Dryad: doi:10.5061/dryad.8t80s	Yahara Meric et al. (2017) Env Microbiol 10.1111/1462-2920.13628
	33	CampsClin45	Clinical	N/A	2005	UK	45	ST-45 complex	KPAX-3	Chicken + cattle + clinical		1967	6781760	6590	1782	Dryad: doi:10.5061/dryad.28n35	Sheppard et al. (2013) PNAS 110(29):11923–11927
	1871	OXC5343	Clinical	Human stool sample	2010	UK	2109	ST-45 complex	KPAX-3	Chicken + cattle + clinical		38	1623661	114681	23792	pubMLST.org/campylobacter	Cody et al. (2013) J Clin Microbiol 51: 2526-34
	2236	OXC5941	Clinical	Human stool sample	2011	UK	45	ST-45 complex	KPAX-3	Chicken + cattle + clinical		43	1653084	151804	60835	pubMLST.org/campylobacter	Cody et al. (2013) J Clin Microbiol 51: 2526-34
	2307	H7	Clinical	N/A	N/A	Canada	45	ST-45 complex	KPAX-3	Chicken + cattle + clinical		20	1629098	1283776	330015	BioProject: PRJNA312235	Pascoe et al. (2017) Mol Ecol 10.1111/mec.14176
	2463	RM3203	Clinical	N/A	1997	South Africa	137	ST-45 complex	KPAX-3	Chicken + cattle + clinical		1678	1559238	1161	534	BioProject: PRJNA312235	Pascoe et al. (2017) Mol Ecol 10.1111/mec.14176
	2465	RM3413	Clinical	N/A	1980	Canada	25	ST-45 complex	KPAX-3	Chicken + cattle + clinical		1622	1530282	1164	546	BioProject: PRJNA312235	Pascoe et al. (2017) Mol Ecol 10.1111/mec.14176
	2467	RM3208	Clinical	N/A	1998	South Africa	137	ST-45 complex	KPAX-3	Chicken + cattle + clinical		1685	1553991	1146	522	BioProject: PRJNA312235	Pascoe et al. (2017) Mol Ecol 10.1111/mec.14176
	2535	OXC6321	Clinical	Human stool sample	2011	UK	45	ST-45 complex	KPAX-3	Chicken + cattle + clinical		42	1654895	148045	43629	pubMLST.org/campylobacter	Cody et al. (2013) J Clin Microbiol 51: 2526-34
	2552	OXC6358	Clinical	Human stool sample	2011	UK	233	ST-45 complex	KPAX-3	Chicken + cattle + clinical		43	1632767	127954	33841	pubMLST.org/campylobacter	Cody et al. (2013) J Clin Microbiol 51: 2526-34
	2602	OXC6515	Clinical	Human stool sample	2011	UK	845	ST-45 complex	KPAX-3	Chicken + cattle + clinical		40	1635738	151785	30538	pubMLST.org/campylobacter	Cody et al. (2013) J Clin Microbiol 51: 2526-34
	2611	OXC6536	Clinical	Human stool sample	2011	UK	45	ST-45 complex	KPAX-3	Chicken + cattle + clinical		44	1657233	103332	38295	pubMLST.org/campylobacter	Cody et al. (2013) J Clin Microbiol 51: 2526-34
	2618	OXC6592	Clinical	Human stool sample	2011	UK	137	ST-45 complex	KPAX-3	Chicken + cattle + clinical		24	1651191	212443	86420	pubMLST.org/campylobacter	Cody et al. (2013) J Clin Microbiol 51: 2526-34
	2628	OXC6614	Clinical	Human stool sample	2011	UK	233	ST-45 complex	KPAX-3	Chicken + cattle + clinical		25	1647208	244874	63589	pubMLST.org/campylobacter	Cody et al. (2013) J Clin Microbiol 51: 2526-34
	2694	OXC6797	Clinical	Human stool sample	2012	UK	45	ST-45 complex	KPAX-3	Chicken + cattle + clinical		35	1697071	144686	56422	pubMLST.org/campylobacter	Cody et al. (2013) J Clin Microbiol 51: 2526-34
	2711	OXC6938	Clinical	Human stool sample	2012	UK	2109	ST-45 complex	KPAX-3	Chicken + cattle + clinical		32	1642820	234451	56308	pubMLST.org/campylobacter	Cody et al. (2013) J Clin Microbiol 51: 2526-34
	2735	OXC7103	Clinical	Human stool sample	2012	UK	45	ST-45 complex	KPAX-3	Chicken + cattle + clinical		51	1656348	151779	63632	pubMLST.org/campylobacter	Cody et al. (2013) J Clin Microbiol 51: 2526-34
	2739	OXC7113	Clinical	Human stool sample	2012	UK	538	ST-45 complex	KPAX-3	Chicken + cattle + clinical		30	1594357	184068	87644	pubMLST.org/campylobacter	Cody et al. (2013) J Clin Microbiol 51: 2526-34
	2742	OXC7129	Clinical	Human stool sample	2012	UK	45	ST-45 complex	KPAX-3	Chicken + cattle + clinical		40	1659274	144304	56277	pubMLST.org/campylobacter	Cody et al. (2013) J Clin Microbiol 51: 2526-34
	2760	OXC7167	Clinical	Human stool sample	2012	UK	6886	ST-45 complex	KPAX-3	Chicken + cattle + clinical		50	1608468	151870	56277	pubMLST.org/campylobacter	Cody et al. (2013) J Clin Microbiol 51: 2526-34
	2762	OXC7169	Clinical	Human stool sample	2012	UK	45	ST-45 complex	KPAX-3	Chicken + cattle + clinical		37	1621974	188413	56269	pubMLST.org/campylobacter	Cody et al. (2013) J Clin Microbiol 51: 2526-34
	2785	OXC6895	Clinical	Human stool sample	2012	UK	45	ST-45 complex	KPAX-3	Chicken + cattle + clinical		45	1607188	151932	56261	pubMLST.org/campylobacter	Cody et al. (2013) J Clin Microbiol 51: 2526-34
	2786	OXC6896	Clinical	Human stool sample	2012	UK	45	ST-45 complex	KPAX-3	Chicken + cattle + clinical		44	1606694	145618	56253	pubMLST.org/campylobacter	Cody et al. (2013) J Clin Microbiol 51: 2526-34
	2837	OXC7185	Clinical	Human stool sample	2012	UK	45	ST-45 complex	KPAX-3	Chicken + cattle + clinical		53	1645804	151990	56277	pubMLST.org/campylobacter	Cody et al. (2013) J Clin Microbiol 51: 2526-34
	47	cow2674	Cattle	Beef	2006	UK	21	ST-21 complex	KPAX-4	Chicken + cattle + clinical		455	3453740	26942	5538	Dryad: doi:10.5061/dryad.28n35	Sheppard et al. (2013) PNAS 110(29):11923–11927
	59	cow518	Cattle	Beef	2006	UK	21	ST-21 complex	KPAX-4	Chicken + cattle + clinical		60	1705325	102715	37044	Dryad: doi:10.5061/dryad.28n35	Sheppard et al. (2013) PNAS 110(29):11923–11927
	62	cowa21	Cattle	Beef	2006	UK	21	ST-21 complex	KPAX-4	Chicken + cattle + clinical		100	1658436	50185	14139	Dryad: doi:10.5061/dryad.28n35	Sheppard et al. (2013) PNAS 110(29):11923–11927
	265	13254	Cattle	Beef meat	1998	UK	21	ST-21 complex	KPAX-4	Chicken + cattle + clinical		40	1635091	161597	71592	Dryad: doi:10.5061/dryad.8t80s	Yahara Meric et al. (2017) Env Microbiol 10.1111/1462-2920.13628
	40	chicka21	Chicken	Chicken meat	2006	UK	21	ST-21 complex	KPAX-4	Chicken + cattle + clinical		195	1726327	67411	11601	ERR024431	Sheppard et al. (2013) PNAS 110(29):11923–11927
	63	chickc21	Chicken	Chicken meat	2006	UK	21	ST-21 complex	KPAX-4	Chicken + cattle + clinical		139	1679349	26520	8031	ERR024447	Sheppard et al. (2013) PNAS 110(29):11923–11927
	110	chickb21	Chicken	N/A	2003	UK	21	ST-21 complex	KPAX-4	Chicken + cattle + clinical		72	1656261	104430	42456	ERR027225	Sheppard et al. (2013) PNAS 110(29):11923–11927
	290	SS_153	Chicken	Chicken carcass swab	2008	UK	21	ST-21 complex	KPAX-4	Chicken + cattle + clinical		36	1659745	154505	79986	ERR152155	Yahara Meric et al. (2017) Env Microbiol 10.1111/1462-2920.13628
	370	SS_167	Chicken	Chicken caecal sample	2009	UK	21	ST-21 complex	KPAX-4	Chicken + cattle + clinical		42	1745279	104512	37953	ERR152179	Yahara Meric et al. (2017) Env Microbiol 10.1111/1462-2920.13628
	376	SS_175	Chicken	Chicken caecal sample	2008	UK	21	ST-21 complex	KPAX-4	Chicken + cattle + clinical		36	1699112	135257	79954	ERR152144	Yahara Meric et al. (2017) Env Microbiol 10.1111/1462-2920.13628
	379	SS_178	Chicken	Chicken caecal sample	2008	UK	21	ST-21 complex	KPAX-4	Chicken + cattle + clinical		34	1659926	154509	79975	ERR152154	Yahara Meric et al. (2017) Env Microbiol 10.1111/1462-2920.13628
	1876	OXC5350	Clinical	Human stool sample	2010	UK	21	ST-21 complex	KPAX-4	Chicken + cattle + clinical		35	1698632	134150	70764	pubMLST.org/campylobacter	Cody et al. (2013) J Clin Microbiol 51: 2526-34
	1881	OXC5364	Clinical	Human stool sample	2010	UK	21	ST-21 complex	KPAX-4	Chicken + cattle + clinical		44	1702890	189372	42501	pubMLST.org/campylobacter	Cody et al. (2013) J Clin Microbiol 51: 2526-34
	1904	OXC5474	Clinical	Human stool sample	2010	UK	21	ST-21 complex	KPAX-4	Chicken + cattle + clinical		44	1699849	135065	79798	pubMLST.org/campylobacter	Cody et al. (2013) J Clin Microbiol 51: 2526-34
	1948	OXC5713	Clinical	Human stool sample	2010	UK	21	ST-21 complex	KPAX-4	Chicken + cattle + clinical		69	1784081	93984	14505	pubMLST.org/campylobacter	Cody et al. (2013) J Clin Microbiol 51: 2526-34
	1957	OXC5495	Clinical	Human stool sample	2010	UK	21	ST-21 complex	KPAX-4	Chicken + cattle + clinical		37	1738453	135088	38109	pubMLST.org/campylobacter	Cody et al. (2013) J Clin Microbiol 51: 2526-34
	1967	OXC5618	Clinical	Human stool sample	2010	UK	21	ST-21 complex	KPAX-4	Chicken + cattle + clinical		37	1708360	135088	33027	pubMLST.org/campylobacter	Cody et al. (2013) J Clin Microbiol 51: 2526-34
	1971	OXC5625	Clinical	Human stool sample	2010	UK	21	ST-21 complex	KPAX-4	Chicken + cattle + clinical		32	1707567	135089	44714	pubMLST.org/campylobacter	Cody et al. (2013) J Clin Microbiol 51: 2526-34
	1992	OXC5649	Clinical	Human stool sample	2010	UK	21	ST-21 complex	KPAX-4	Chicken + cattle + clinical		42	1669439	94973	24419	pubMLST.org/campylobacter	Cody et al. (2013) J Clin Microbiol 51: 2526-34
	1994	OXC5652	Clinical	Human stool sample	2010	UK	21	ST-21 complex	KPAX-4	Chicken + cattle + clinical		54	1704100	103676	22622	pubMLST.org/campylobacter	Cody et al. (2013) J Clin Microbiol 51: 2526-34
	2000	OXC5835	Clinical	Human stool sample	2010	UK	21	ST-21 complex	KPAX-4	Chicken + cattle + clinical		44	1660867	115990	21824	pubMLST.org/campylobacter	Cody et al. (2013) J Clin Microbiol 51: 2526-34
	2001	OXC5498	Clinical	Human stool sample	2010	UK	21	ST-21 complex	KPAX-4	Chicken + cattle + clinical		40	1738396	135080	40348	pubMLST.org/campylobacter	Cody et al. (2013) J Clin Microbiol 51: 2526-34
	2011	OXC5846	Clinical	Human stool sample	2011	UK	21	ST-21 complex	KPAX-4	Chicken + cattle + clinical		45	1706158	98526	24808	pubMLST.org/campylobacter	Cody et al. (2013) J Clin Microbiol 51: 2526-34
	2027	OXC5862	Clinical	Human stool sample	2011	UK	21	ST-21 complex	KPAX-4	Chicken + cattle + clinical		54	1700768	86724	22021	pubMLST.org/campylobacter	Cody et al. (2013) J Clin Microbiol 51: 2526-34
	2056	OXC5413	Clinical	Human stool sample	2010	UK	21	ST-21 complex	KPAX-4	Chicken + cattle + clinical		32	1668211	104439	49441	pubMLST.org/campylobacter	Cody et al. (2013) J Clin Microbiol 51: 2526-34
	2090	OXC5465	Clinical	Human stool sample	2010	UK	21	ST-21 complex	KPAX-4	Chicken + cattle + clinical		62	1703438	88453	21788	pubMLST.org/campylobacter	Cody et al. (2013) J Clin Microbiol 51: 2526-34
	2119	OXC5754	Clinical	Human stool sample	2010	UK	21	ST-21 complex	KPAX-4	Chicken + cattle + clinical		48	1742515	100699	42489	pubMLST.org/campylobacter	Cody et al. (2013) J Clin Microbiol 51: 2526-34
	2120	OXC5757	Clinical	Human stool sample	2010	UK	21	ST-21 complex	KPAX-4	Chicken + cattle + clinical		52	1703543	104976	32217	pubMLST.org/campylobacter	Cody et al. (2013) J Clin Microbiol 51: 2526-34
	2145	OXC5791	Clinical	Human stool sample	2011	UK	21	ST-21 complex	KPAX-4	Chicken + cattle + clinical		42	1698720	104474	39301	pubMLST.org/campylobacter	Cody et al. (2013) J Clin Microbiol 51: 2526-34
	2195	OXC5832	Clinical	Human stool sample	2011	UK	21	ST-21 complex	KPAX-4	Chicken + cattle + clinical		39	1661844	135127	25771	pubMLST.org/campylobacter	Cody et al. (2013) J Clin Microbiol 51: 2526-34
	2232	OXC5937	Clinical	Human stool sample	2011	UK	21	ST-21 complex	KPAX-4	Chicken + cattle + clinical		42	1700036	135082	42545	pubMLST.org/campylobacter	Cody et al. (2013) J Clin Microbiol 51: 2526-34
	2240	OXC5924	Clinical	Human stool sample	2011	UK	21	ST-21 complex	KPAX-4	Chicken + cattle + clinical		42	1662868	130916	58526	pubMLST.org/campylobacter	Cody et al. (2013) J Clin Microbiol 51: 2526-34
	2245	OXC5929	Clinical	Human stool sample	2011	UK	21	ST-21 complex	KPAX-4	Chicken + cattle + clinical		28	1661370	135145	78863	pubMLST.org/campylobacter	Cody et al. (2013) J Clin Microbiol 51: 2526-34
	2493	OXC6562	Clinical	Human stool sample	2011	UK	21	ST-21 complex	KPAX-4	Chicken + cattle + clinical		32	1743523	154449	79906	pubMLST.org/campylobacter	Cody et al. (2013) J Clin Microbiol 51: 2526-34
	2495	OXC6564	Clinical	Human stool sample	2011	UK	21	ST-21 complex	KPAX-4	Chicken + cattle + clinical		38	1740339	154441	79898	pubMLST.org/campylobacter	Cody et al. (2013) J Clin Microbiol 51: 2526-34
	2502	OXC6251	Clinical	Human stool sample	2011	UK	21	ST-21 complex	KPAX-4	Chicken + cattle + clinical		51	1660238	116052	25256	pubMLST.org/campylobacter	Cody et al. (2013) J Clin Microbiol 51: 2526-34
	2504	OXC6257	Clinical	Human stool sample	2011	UK	21	ST-21 complex	KPAX-4	Chicken + cattle + clinical		42	1698457	154749	71627	pubMLST.org/campylobacter	Cody et al. (2013) J Clin Microbiol 51: 2526-34
	2511	OXC6275	Clinical	Human stool sample	2011	UK	21	ST-21 complex	KPAX-4	Chicken + cattle + clinical		37	1660816	135068	79854	pubMLST.org/campylobacter	Cody et al. (2013) J Clin Microbiol 51: 2526-34
	2516	OXC6285	Clinical	Human stool sample	2011	UK	21	ST-21 complex	KPAX-4	Chicken + cattle + clinical		56	1659362	98871	30549	pubMLST.org/campylobacter	Cody et al. (2013) J Clin Microbiol 51: 2526-34
	2530	OXC6310	Clinical	Human stool sample	2011	UK	21	ST-21 complex	KPAX-4	Chicken + cattle + clinical		43	1659822	135086	42505	pubMLST.org/campylobacter	Cody et al. (2013) J Clin Microbiol 51: 2526-34
	2539	OXC6329	Clinical	Human stool sample	2011	UK	21	ST-21 complex	KPAX-4	Chicken + cattle + clinical		40	1697571	154453	71640	pubMLST.org/campylobacter	Cody et al. (2013) J Clin Microbiol 51: 2526-34
	2542	OXC6334	Clinical	Human stool sample	2011	UK	21	ST-21 complex	KPAX-4	Chicken + cattle + clinical		35	1743810	177942	79902	pubMLST.org/campylobacter	Cody et al. (2013) J Clin Microbiol 51: 2526-34
	2543	OXC6335	Clinical	Human stool sample	2011	UK	21	ST-21 complex	KPAX-4	Chicken + cattle + clinical		44	1711273	115876	43738	pubMLST.org/campylobacter	Cody et al. (2013) J Clin Microbiol 51: 2526-34
	2562	OXC6383	Clinical	Human stool sample	2011	UK	21	ST-21 complex	KPAX-4	Chicken + cattle + clinical		45	1743060	115885	42696	pubMLST.org/campylobacter	Cody et al. (2013) J Clin Microbiol 51: 2526-34
	2569	OXC6405	Clinical	Human stool sample	2011	UK	21	ST-21 complex	KPAX-4	Chicken + cattle + clinical		56	1790500	129704	40971	pubMLST.org/campylobacter	Cody et al. (2013) J Clin Microbiol 51: 2526-34
	2572	OXC6420	Clinical	Human stool sample	2011	UK	21	ST-21 complex	KPAX-4	Chicken + cattle + clinical		44	1709875	104420	44664	pubMLST.org/campylobacter	Cody et al. (2013) J Clin Microbiol 51: 2526-34
	2591	OXC6483	Clinical	Human stool sample	2011	UK	21	ST-21 complex	KPAX-4	Chicken + cattle + clinical		56	1701247	98774	42489	pubMLST.org/campylobacter	Cody et al. (2013) J Clin Microbiol 51: 2526-34
	2614	OXC6539	Clinical	Human stool sample	2011	UK	21	ST-21 complex	KPAX-4	Chicken + cattle + clinical		38	1775318	224578	32296	pubMLST.org/campylobacter	Cody et al. (2013) J Clin Microbiol 51: 2526-34
	2616	OXC6255	Clinical	Human stool sample	2011	UK	21	ST-21 complex	KPAX-4	Chicken + cattle + clinical		31	1697373	143066	79233	pubMLST.org/campylobacter	Cody et al. (2013) J Clin Microbiol 51: 2526-34
	2626	OXC6604	Clinical	Human stool sample	2011	UK	21	ST-21 complex	KPAX-4	Chicken + cattle + clinical		42	1704185	138096	79928	pubMLST.org/campylobacter	Cody et al. (2013) J Clin Microbiol 51: 2526-34
	2630	OXC6616	Clinical	Human stool sample	2011	UK	21	ST-21 complex	KPAX-4	Chicken + cattle + clinical		36	1743510	138376	79910	pubMLST.org/campylobacter	Cody et al. (2013) J Clin Microbiol 51: 2526-34
	2631	OXC6619	Clinical	Human stool sample	2011	UK	21	ST-21 complex	KPAX-4	Chicken + cattle + clinical		44	1697448	154449	79904	pubMLST.org/campylobacter	Cody et al. (2013) J Clin Microbiol 51: 2526-34
	2639	OXC6637	Clinical	Human stool sample	2011	UK	21	ST-21 complex	KPAX-4	Chicken + cattle + clinical		38	1750426	126639	79904	pubMLST.org/campylobacter	Cody et al. (2013) J Clin Microbiol 51: 2526-34
	2648	OXC6671	Clinical	Human stool sample	2011	UK	21	ST-21 complex	KPAX-4	Chicken + cattle + clinical		38	1660710	189467	45400	pubMLST.org/campylobacter	Cody et al. (2013) J Clin Microbiol 51: 2526-34
	2652	OXC6678	Clinical	Human stool sample	2011	UK	21	ST-21 complex	KPAX-4	Chicken + cattle + clinical		41	1698625	169348	78415	pubMLST.org/campylobacter	Cody et al. (2013) J Clin Microbiol 51: 2526-34
	2658	OXC6690	Clinical	Human stool sample	2011	UK	21	ST-21 complex	KPAX-4	Chicken + cattle + clinical		41	1699690	135520	42553	pubMLST.org/campylobacter	Cody et al. (2013) J Clin Microbiol 51: 2526-34
	2671	OXC6728	Clinical	Human stool sample	2011	UK	21	ST-21 complex	KPAX-4	Chicken + cattle + clinical		45	1669024	116193	47532	pubMLST.org/campylobacter	Cody et al. (2013) J Clin Microbiol 51: 2526-34
	2673	OXC6731	Clinical	Human stool sample	2011	UK	21	ST-21 complex	KPAX-4	Chicken + cattle + clinical		35	1660343	154487	79946	pubMLST.org/campylobacter	Cody et al. (2013) J Clin Microbiol 51: 2526-34
	2684	OXC6764	Clinical	Human stool sample	2011	UK	21	ST-21 complex	KPAX-4	Chicken + cattle + clinical		42	1667656	116538	59449	pubMLST.org/campylobacter	Cody et al. (2013) J Clin Microbiol 51: 2526-34
	2693	OXC6791	Clinical	Human stool sample	2012	UK	21	ST-21 complex	KPAX-4	Chicken + cattle + clinical		44	1668177	115941	61700	pubMLST.org/campylobacter	Cody et al. (2013) J Clin Microbiol 51: 2526-34
	2699	OXC6812	Clinical	Human stool sample	2012	UK	21	ST-21 complex	KPAX-4	Chicken + cattle + clinical		42	1705937	135195	44747	pubMLST.org/campylobacter	Cody et al. (2013) J Clin Microbiol 51: 2526-34
	2713	OXC6945	Clinical	Human stool sample	2012	UK	21	ST-21 complex	KPAX-4	Chicken + cattle + clinical		48	1706392	115941	37692	pubMLST.org/campylobacter	Cody et al. (2013) J Clin Microbiol 51: 2526-34
	2715	OXC6948	Clinical	Human stool sample	2012	UK	21	ST-21 complex	KPAX-4	Chicken + cattle + clinical		45	1742756	135118	44752	pubMLST.org/campylobacter	Cody et al. (2013) J Clin Microbiol 51: 2526-34
	2720	OXC6961	Clinical	Human stool sample	2012	UK	21	ST-21 complex	KPAX-4	Chicken + cattle + clinical		42	1669494	150065	42557	pubMLST.org/campylobacter	Cody et al. (2013) J Clin Microbiol 51: 2526-34
	2724	OXC6979	Clinical	Human stool sample	2012	UK	21	ST-21 complex	KPAX-4	Chicken + cattle + clinical		44	1701065	148426	25374	pubMLST.org/campylobacter	Cody et al. (2013) J Clin Microbiol 51: 2526-34
	2733	OXC7000	Clinical	Human stool sample	2012	UK	21	ST-21 complex	KPAX-4	Chicken + cattle + clinical		40	1668228	172926	42756	pubMLST.org/campylobacter	Cody et al. (2013) J Clin Microbiol 51: 2526-34
	2747	OXC7136	Clinical	Human stool sample	2012	UK	21	ST-21 complex	KPAX-4	Chicken + cattle + clinical		53	1666834	115674	42569	pubMLST.org/campylobacter	Cody et al. (2013) J Clin Microbiol 51: 2526-34
	2749	OXC7140	Clinical	Human stool sample	2012	UK	21	ST-21 complex	KPAX-4	Chicken + cattle + clinical		47	1702826	114930	61754	pubMLST.org/campylobacter	Cody et al. (2013) J Clin Microbiol 51: 2526-34
	2752	OXC7147	Clinical	Human stool sample	2012	UK	21	ST-21 complex	KPAX-4	Chicken + cattle + clinical		41	1744239	135160	44804	pubMLST.org/campylobacter	Cody et al. (2013) J Clin Microbiol 51: 2526-34
	2764	OXC6845	Clinical	Human stool sample	2012	UK	21	ST-21 complex	KPAX-4	Chicken + cattle + clinical		58	1770754	135123	39032	pubMLST.org/campylobacter	Cody et al. (2013) J Clin Microbiol 51: 2526-34
	2766	OXC6850	Clinical	Human stool sample	2012	UK	21	ST-21 complex	KPAX-4	Chicken + cattle + clinical		84	1705221	80051	32434	pubMLST.org/campylobacter	Cody et al. (2013) J Clin Microbiol 51: 2526-34
	2778	OXC6872	Clinical	Human stool sample	2012	UK	21	ST-21 complex	KPAX-4	Chicken + cattle + clinical		41	1703466	135097	44744	pubMLST.org/campylobacter	Cody et al. (2013) J Clin Microbiol 51: 2526-34
	2782	OXC6886	Clinical	Human stool sample	2012	UK	21	ST-21 complex	KPAX-4	Chicken + cattle + clinical		52	1704873	116287	44745	pubMLST.org/campylobacter	Cody et al. (2013) J Clin Microbiol 51: 2526-34
	2789	OXC6909	Clinical	Human stool sample	2012	UK	21	ST-21 complex	KPAX-4	Chicken + cattle + clinical		40	1667061	115864	61680	pubMLST.org/campylobacter	Cody et al. (2013) J Clin Microbiol 51: 2526-34
	2807	OXC7037	Clinical	Human stool sample	2012	UK	21	ST-21 complex	KPAX-4	Chicken + cattle + clinical		42	1706588	135158	44803	pubMLST.org/campylobacter	Cody et al. (2013) J Clin Microbiol 51: 2526-34
	2813	OXC7058	Clinical	Human stool sample	2012	UK	21	ST-21 complex	KPAX-4	Chicken + cattle + clinical		42	1697864	139417	60462	pubMLST.org/campylobacter	Cody et al. (2013) J Clin Microbiol 51: 2526-34
	2820	OXC7073	Clinical	Human stool sample	2012	UK	21	ST-21 complex	KPAX-4	Chicken + cattle + clinical		46	1660784	116100	42561	pubMLST.org/campylobacter	Cody et al. (2013) J Clin Microbiol 51: 2526-34
	2839	OXC7187	Clinical	Human stool sample	2012	UK	21	ST-21 complex	KPAX-4	Chicken + cattle + clinical		41	1699168	154180	78950	pubMLST.org/campylobacter	Cody et al. (2013) J Clin Microbiol 51: 2526-34
	2842	OXC7195	Clinical	Human stool sample	2012	UK	21	ST-21 complex	KPAX-4	Chicken + cattle + clinical		42	1741964	135132	42549	pubMLST.org/campylobacter	Cody et al. (2013) J Clin Microbiol 51: 2526-34
	331	SS_066	Chicken	Chicken caecal sample	2008	UK	2135	ST-21 complex	KPAX-12	Chicken + clinical		93	1747928	103080	40332	ERR152313	Yahara Meric et al. (2017) Env Microbiol 10.1111/1462-2920.13628
	351	SS_116	Chicken	Chicken caecal sample	2009	UK	2135	ST-21 complex	KPAX-12	Chicken + clinical		55	1737179	160260	41856	ERR152362	Yahara Meric et al. (2017) Env Microbiol 10.1111/1462-2920.13628
	1802	SS_377	Chicken	N/A	2007	UK	2135	ST-21 complex	KPAX-12	Chicken + clinical		96	1734164	106553	39434	ERR226167	Yahara Meric et al. (2017) Env Microbiol 10.1111/1462-2920.13628
	2006	OXC5841	Clinical	Human stool sample	2010	UK	2135	ST-21 complex	KPAX-12	Chicken + clinical		75	1738265	81690	22225	pubMLST.org/campylobacter	Cody et al. (2013) J Clin Microbiol 51: 2526-34
	2133	OXC5772	Clinical	Human stool sample	2010	UK	2135	ST-21 complex	KPAX-12	Chicken + clinical		50	1733675	103008	31064	pubMLST.org/campylobacter	Cody et al. (2013) J Clin Microbiol 51: 2526-34
	2174	OXC5811	Clinical	Human stool sample	2011	UK	2135	ST-21 complex	KPAX-12	Chicken + clinical		135	1737764	37851	8063	pubMLST.org/campylobacter	Cody et al. (2013) J Clin Microbiol 51: 2526-34
	2184	OXC5821	Clinical	Human stool sample	2011	UK	2135	ST-21 complex	KPAX-12	Chicken + clinical		65	1742604	103036	27442	pubMLST.org/campylobacter	Cody et al. (2013) J Clin Microbiol 51: 2526-34
	2203	OXC5888	Clinical	Human stool sample	2011	UK	2135	ST-21 complex	KPAX-12	Chicken + clinical		75	8540035	223660	83645	pubMLST.org/campylobacter	Cody et al. (2013) J Clin Microbiol 51: 2526-34
	2210	OXC5895	Clinical	Human stool sample	2011	UK	2135	ST-21 complex	KPAX-12	Chicken + clinical		74	1741072	106531	22265	pubMLST.org/campylobacter	Cody et al. (2013) J Clin Microbiol 51: 2526-34
	2524	OXC6300	Clinical	Human stool sample	2011	UK	2135	ST-21 complex	KPAX-12	Chicken + clinical		71	1722251	103677	27945	pubMLST.org/campylobacter	Cody et al. (2013) J Clin Microbiol 51: 2526-34
	2595	OXC6500	Clinical	Human stool sample	2011	UK	2135	ST-21 complex	KPAX-12	Chicken + clinical		61	1723045	103192	41834	pubMLST.org/campylobacter	Cody et al. (2013) J Clin Microbiol 51: 2526-34
	2680	OXC6751	Clinical	Human stool sample	2011	UK	2135	ST-21 complex	KPAX-12	Chicken + clinical		50	1723067	106477	41862	pubMLST.org/campylobacter	Cody et al. (2013) J Clin Microbiol 51: 2526-34
	2681	OXC6752	Clinical	Human stool sample	2011	UK	2135	ST-21 complex	KPAX-12	Chicken + clinical		129	1777914	103275	27891	pubMLST.org/campylobacter	Cody et al. (2013) J Clin Microbiol 51: 2526-34
	2688	OXC6781	Clinical	Human stool sample	2012	UK	2135	ST-21 complex	KPAX-12	Chicken + clinical		109	1772966	103071	27263	pubMLST.org/campylobacter	Cody et al. (2013) J Clin Microbiol 51: 2526-34
	2691	OXC6786	Clinical	Human stool sample	2012	UK	2135	ST-21 complex	KPAX-12	Chicken + clinical		73	1727859	103733	41862	pubMLST.org/campylobacter	Cody et al. (2013) J Clin Microbiol 51: 2526-34
	2754	OXC7150	Clinical	Human stool sample	2012	UK	44	ST-21 complex	KPAX-12	Chicken + clinical		41	1716895	184658	56952	pubMLST.org/campylobacter	Cody et al. (2013) J Clin Microbiol 51: 2526-34
	2809	OXC7046	Clinical	Human stool sample	2012	UK	2135	ST-21 complex	KPAX-12	Chicken + clinical		121	1775973	103271	18729	pubMLST.org/campylobacter	Cody et al. (2013) J Clin Microbiol 51: 2526-34
	71	chick19	Chicken	N/A	2009	UK	50	ST-21 complex	KPAX-14	Chicken + clinical		84	1689713	65558	11612	ERR023276	Sheppard et al. (2013) PNAS 110(29):11923–11927
	72	chick50	Chicken	N/A	2009	UK	50	ST-21 complex	KPAX-14	Chicken + clinical		63	1692341	121354	28880	ERR023280	Sheppard et al. (2013) PNAS 110(29):11923–11927
	77	chick1086	Chicken	N/A	2009	UK	50	ST-21 complex	KPAX-14	Chicken + clinical		65	1692435	127697	22541	ERR023285	Sheppard et al. (2013) PNAS 110(29):11923–11927
	78	chick1360	Chicken	N/A	2009	UK	50	ST-21 complex	KPAX-14	Chicken + clinical		67	1693941	77452	22568	ERR023286	Sheppard et al. (2013) PNAS 110(29):11923–11927
	203	Cj87330	Chicken	N/A	N/A	USA	50	ST-21 complex	KPAX-14	Chicken + clinical		94	1618859	52784	11620	Dryad: doi:10.5061/dryad.28n35	Sheppard et al. (2013) PNAS 110(29):11923–11927
	359	SS_139	Chicken	Chicken caecal sample	2008	UK	50	ST-21 complex	KPAX-14	Chicken + clinical		53	1680381	155011	42562	ERR152156	Yahara Meric et al. (2017) Env Microbiol 10.1111/1462-2920.13628
	384	SS_187	Chicken	Chicken caecal sample	2009	UK	50	ST-21 complex	KPAX-14	Chicken + clinical		39	1738767	119818	37156	ERR152161	Yahara Meric et al. (2017) Env Microbiol 10.1111/1462-2920.13628
	418	SS_297	Chicken	Chicken caecal sample	2007	UK	50	ST-21 complex	KPAX-14	Chicken + clinical		34	1694233	159827	67879	ERR152251	Yahara Meric et al. (2017) Env Microbiol 10.1111/1462-2920.13628
	466	SS_278	Chicken	Chicken meat	2005	UK	50	ST-21 complex	KPAX-14	Chicken + clinical		37	1707667	155094	67865	ERR152236	Yahara Meric et al. (2017) Env Microbiol 10.1111/1462-2920.13628
	189	Cj2008-1025	Clinical	N/A	N/A	France	50	ST-21 complex	KPAX-14	Chicken + clinical		129	1656768	58611	11851	SRX017172	Sheppard et al. (2013) PNAS 110(29):11923–11927
	195	Cj2008-831	Clinical	N/A	N/A	France	50	ST-21 complex	KPAX-14	Chicken + clinical		107	1606170	43517	9436	SRX017178	Sheppard et al. (2013) PNAS 110(29):11923–11927
	255	Hn30	Clinical	Human stool sample	2003	UK	50	ST-21 complex	KPAX-14	Chicken + clinical		47	1726043	105358	34750	ERR062561	Yahara Meric et al. (2017) Env Microbiol 10.1111/1462-2920.13628
	260	Hn4249	Clinical	Human stool sample	2009	UK	50	ST-21 complex	KPAX-14	Chicken + clinical		33	1660968	127745	63054	ERR062566	Yahara Meric et al. (2017) Env Microbiol 10.1111/1462-2920.13628
	1851	SS_592	Clinical	N/A	2012	UK	50	ST-21 complex	KPAX-14	Chicken + clinical		36	1702827	179909	78815	ERR226208	Yahara Meric et al. (2017) Env Microbiol 10.1111/1462-2920.13628
	1863	OXC5333	Clinical	Human stool sample	2010	UK	50	ST-21 complex	KPAX-14	Chicken + clinical		43	1652125	103077	34943	pubMLST.org/campylobacter	Cody et al. (2013) J Clin Microbiol 51: 2526-34
	1865	OXC5335	Clinical	Human stool sample	2010	UK	50	ST-21 complex	KPAX-14	Chicken + clinical		52	1716602	97822	29195	pubMLST.org/campylobacter	Cody et al. (2013) J Clin Microbiol 51: 2526-34
	1875	OXC5349	Clinical	Human stool sample	2010	UK	50	ST-21 complex	KPAX-14	Chicken + clinical		41	1674970	100627	30543	pubMLST.org/campylobacter	Cody et al. (2013) J Clin Microbiol 51: 2526-34
	1912	OXC5664	Clinical	Human stool sample	2010	UK	50	ST-21 complex	KPAX-14	Chicken + clinical		41	1670724	111850	42482	pubMLST.org/campylobacter	Cody et al. (2013) J Clin Microbiol 51: 2526-34
	1932	OXC5691	Clinical	Human stool sample	2010	UK	50	ST-21 complex	KPAX-14	Chicken + clinical		32	1744097	145296	67827	pubMLST.org/campylobacter	Cody et al. (2013) J Clin Microbiol 51: 2526-34
	1951	OXC5720	Clinical	Human stool sample	2010	UK	50	ST-21 complex	KPAX-14	Chicken + clinical		51	1695629	134007	42506	pubMLST.org/campylobacter	Cody et al. (2013) J Clin Microbiol 51: 2526-34
	1973	OXC5628	Clinical	Human stool sample	2010	UK	50	ST-21 complex	KPAX-14	Chicken + clinical		43	1715414	124139	41475	pubMLST.org/campylobacter	Cody et al. (2013) J Clin Microbiol 51: 2526-34
	1993	OXC5651	Clinical	Human stool sample	2010	UK	50	ST-21 complex	KPAX-14	Chicken + clinical		38	1666586	144230	39817	pubMLST.org/campylobacter	Cody et al. (2013) J Clin Microbiol 51: 2526-34
	2057	OXC5414	Clinical	Human stool sample	2010	UK	50	ST-21 complex	KPAX-14	Chicken + clinical		46	1713076	111712	43824	pubMLST.org/campylobacter	Cody et al. (2013) J Clin Microbiol 51: 2526-34
	2058	OXC5416	Clinical	Human stool sample	2010	UK	3574	ST-21 complex	KPAX-14	Chicken + clinical		56	1673091	147031	31701	pubMLST.org/campylobacter	Cody et al. (2013) J Clin Microbiol 51: 2526-34
	2070	OXC5435	Clinical	Human stool sample	2010	UK	50	ST-21 complex	KPAX-14	Chicken + clinical		51	1679091	90269	23303	pubMLST.org/campylobacter	Cody et al. (2013) J Clin Microbiol 51: 2526-34
	2078	OXC5445	Clinical	Human stool sample	2010	UK	50	ST-21 complex	KPAX-14	Chicken + clinical		69	1672361	95339	28911	pubMLST.org/campylobacter	Cody et al. (2013) J Clin Microbiol 51: 2526-34
	2079	OXC5451	Clinical	Human stool sample	2010	UK	50	ST-21 complex	KPAX-14	Chicken + clinical		92	3200210	85434	23878	pubMLST.org/campylobacter	Cody et al. (2013) J Clin Microbiol 51: 2526-34
	2087	OXC5462	Clinical	Human stool sample	2010	UK	50	ST-21 complex	KPAX-14	Chicken + clinical		48	1709354	91802	26716	pubMLST.org/campylobacter	Cody et al. (2013) J Clin Microbiol 51: 2526-34
	2097	OXC5724	Clinical	Human stool sample	2010	UK	19	ST-21 complex	KPAX-14	Chicken + clinical		36	1703222	127206	38703	pubMLST.org/campylobacter	Cody et al. (2013) J Clin Microbiol 51: 2526-34
	2098	OXC5725	Clinical	Human stool sample	2010	UK	50	ST-21 complex	KPAX-14	Chicken + clinical		36	1623449	121935	29513	pubMLST.org/campylobacter	Cody et al. (2013) J Clin Microbiol 51: 2526-34
	2128	OXC5766	Clinical	Human stool sample	2010	UK	50	ST-21 complex	KPAX-14	Chicken + clinical		51	1680077	106490	21555	pubMLST.org/campylobacter	Cody et al. (2013) J Clin Microbiol 51: 2526-34
	2132	OXC5771	Clinical	Human stool sample	2010	UK	50	ST-21 complex	KPAX-14	Chicken + clinical		70	1748302	93491	24850	pubMLST.org/campylobacter	Cody et al. (2013) J Clin Microbiol 51: 2526-34
	2216	OXC5902	Clinical	Human stool sample	2011	UK	50	ST-21 complex	KPAX-14	Chicken + clinical		68	1696665	130342	26509	pubMLST.org/campylobacter	Cody et al. (2013) J Clin Microbiol 51: 2526-34
	2219	OXC5905	Clinical	Human stool sample	2011	UK	50	ST-21 complex	KPAX-14	Chicken + clinical		60	1641899	73633	17638	pubMLST.org/campylobacter	Cody et al. (2013) J Clin Microbiol 51: 2526-34
	2220	OXC5906	Clinical	Human stool sample	2011	UK	50	ST-21 complex	KPAX-14	Chicken + clinical		41	1674671	106520	42522	pubMLST.org/campylobacter	Cody et al. (2013) J Clin Microbiol 51: 2526-34
	2241	OXC5925	Clinical	Human stool sample	2011	UK	50	ST-21 complex	KPAX-14	Chicken + clinical		47	1642264	106525	41479	pubMLST.org/campylobacter	Cody et al. (2013) J Clin Microbiol 51: 2526-34
	2242	OXC5926	Clinical	Human stool sample	2011	UK	50	ST-21 complex	KPAX-14	Chicken + clinical		39	1641968	111747	78151	pubMLST.org/campylobacter	Cody et al. (2013) J Clin Microbiol 51: 2526-34
	2498	OXC6571	Clinical	Human stool sample	2011	UK	50	ST-21 complex	KPAX-14	Chicken + clinical		42	1679665	162207	78118	pubMLST.org/campylobacter	Cody et al. (2013) J Clin Microbiol 51: 2526-34
	2508	OXC6266	Clinical	Human stool sample	2011	UK	50	ST-21 complex	KPAX-14	Chicken + clinical		47	1678041	147200	42498	pubMLST.org/campylobacter	Cody et al. (2013) J Clin Microbiol 51: 2526-34
	2513	OXC6277	Clinical	Human stool sample	2011	UK	50	ST-21 complex	KPAX-14	Chicken + clinical		43	1659853	111635	78759	pubMLST.org/campylobacter	Cody et al. (2013) J Clin Microbiol 51: 2526-34
	2517	OXC6286	Clinical	Human stool sample	2011	UK	50	ST-21 complex	KPAX-14	Chicken + clinical		46	1677881	106529	27544	pubMLST.org/campylobacter	Cody et al. (2013) J Clin Microbiol 51: 2526-34
	2519	OXC6292	Clinical	Human stool sample	2011	UK	50	ST-21 complex	KPAX-14	Chicken + clinical		49	1677500	147200	42482	pubMLST.org/campylobacter	Cody et al. (2013) J Clin Microbiol 51: 2526-34
	2538	OXC6326	Clinical	Human stool sample	2011	UK	50	ST-21 complex	KPAX-14	Chicken + clinical		50	1664892	122108	78239	pubMLST.org/campylobacter	Cody et al. (2013) J Clin Microbiol 51: 2526-34
	2541	OXC6331	Clinical	Human stool sample	2011	UK	50	ST-21 complex	KPAX-14	Chicken + clinical		43	1678926	148680	42382	pubMLST.org/campylobacter	Cody et al. (2013) J Clin Microbiol 51: 2526-34
	2549	OXC6347	Clinical	Human stool sample	2011	UK	50	ST-21 complex	KPAX-14	Chicken + clinical		34	1678654	161017	78158	pubMLST.org/campylobacter	Cody et al. (2013) J Clin Microbiol 51: 2526-34
	2551	OXC6355	Clinical	Human stool sample	2011	UK	19	ST-21 complex	KPAX-14	Chicken + clinical		47	1664757	127724	44135	pubMLST.org/campylobacter	Cody et al. (2013) J Clin Microbiol 51: 2526-34
	2580	OXC6449	Clinical	Human stool sample	2011	UK	50	ST-21 complex	KPAX-14	Chicken + clinical		38	1632397	153314	41953	pubMLST.org/campylobacter	Cody et al. (2013) J Clin Microbiol 51: 2526-34
	2581	OXC6457	Clinical	Human stool sample	2011	UK	50	ST-21 complex	KPAX-14	Chicken + clinical		51	1732880	104406	42490	pubMLST.org/campylobacter	Cody et al. (2013) J Clin Microbiol 51: 2526-34
	2592	OXC6489	Clinical	Human stool sample	2011	UK	50	ST-21 complex	KPAX-14	Chicken + clinical		33	1621500	159849	78112	pubMLST.org/campylobacter	Cody et al. (2013) J Clin Microbiol 51: 2526-34
	2593	OXC6493	Clinical	Human stool sample	2011	UK	50	ST-21 complex	KPAX-14	Chicken + clinical		140	1677755	44347	9014	pubMLST.org/campylobacter	Cody et al. (2013) J Clin Microbiol 51: 2526-34
	2596	OXC6502	Clinical	Human stool sample	2011	UK	50	ST-21 complex	KPAX-14	Chicken + clinical		37	1659716	153895	48237	pubMLST.org/campylobacter	Cody et al. (2013) J Clin Microbiol 51: 2526-34
	2601	OXC6514	Clinical	Human stool sample	2011	UK	3102	ST-21 complex	KPAX-14	Chicken + clinical		40	1653408	105163	40279	pubMLST.org/campylobacter	Cody et al. (2013) J Clin Microbiol 51: 2526-34
	2610	OXC6531	Clinical	Human stool sample	2011	UK	50	ST-21 complex	KPAX-14	Chicken + clinical		80	1672022	104174	40497	pubMLST.org/campylobacter	Cody et al. (2013) J Clin Microbiol 51: 2526-34
	2629	OXC6615	Clinical	Human stool sample	2011	UK	50	ST-21 complex	KPAX-14	Chicken + clinical		36	1640614	160375	78060	pubMLST.org/campylobacter	Cody et al. (2013) J Clin Microbiol 51: 2526-34
	2668	OXC6714	Clinical	Human stool sample	2011	UK	50	ST-21 complex	KPAX-14	Chicken + clinical		28	1632709	184663	81251	pubMLST.org/campylobacter	Cody et al. (2013) J Clin Microbiol 51: 2526-34
	2670	OXC6727	Clinical	Human stool sample	2011	UK	5811	ST-21 complex	KPAX-14	Chicken + clinical		43	1717707	106572	47542	pubMLST.org/campylobacter	Cody et al. (2013) J Clin Microbiol 51: 2526-34
	2683	OXC6763	Clinical	Human stool sample	2011	UK	50	ST-21 complex	KPAX-14	Chicken + clinical		43	1660926	123209	61628	pubMLST.org/campylobacter	Cody et al. (2013) J Clin Microbiol 51: 2526-34
	2716	OXC6949	Clinical	Human stool sample	2012	UK	50	ST-21 complex	KPAX-14	Chicken + clinical		35	1703708	123206	42531	pubMLST.org/campylobacter	Cody et al. (2013) J Clin Microbiol 51: 2526-34
	2727	OXC6985	Clinical	Human stool sample	2012	UK	6135	ST-21 complex	KPAX-14	Chicken + clinical		49	1670332	105047	33190	pubMLST.org/campylobacter	Cody et al. (2013) J Clin Microbiol 51: 2526-34
	2753	OXC7148	Clinical	Human stool sample	2012	UK	822	ST-21 complex	KPAX-14	Chicken + clinical		85	1700250	120174	20270	pubMLST.org/campylobacter	Cody et al. (2013) J Clin Microbiol 51: 2526-34
	2763	OXC6836	Clinical	Human stool sample	2012	UK	50	ST-21 complex	KPAX-14	Chicken + clinical		43	1660948	123189	42519	pubMLST.org/campylobacter	Cody et al. (2013) J Clin Microbiol 51: 2526-34
	2771	OXC6860	Clinical	Human stool sample	2012	UK	50	ST-21 complex	KPAX-14	Chicken + clinical		40	1661328	159880	79691	pubMLST.org/campylobacter	Cody et al. (2013) J Clin Microbiol 51: 2526-34
	2772	OXC6861	Clinical	Human stool sample	2012	UK	50	ST-21 complex	KPAX-14	Chicken + clinical		45	1702056	123194	41894	pubMLST.org/campylobacter	Cody et al. (2013) J Clin Microbiol 51: 2526-34
	2775	OXC6865	Clinical	Human stool sample	2012	UK	50	ST-21 complex	KPAX-14	Chicken + clinical		50	1712213	161851	42534	pubMLST.org/campylobacter	Cody et al. (2013) J Clin Microbiol 51: 2526-34
	2777	OXC6868	Clinical	Human stool sample	2012	UK	50	ST-21 complex	KPAX-14	Chicken + clinical		68	1702761	111770	41904	pubMLST.org/campylobacter	Cody et al. (2013) J Clin Microbiol 51: 2526-34
	2787	OXC6900	Clinical	Human stool sample	2012	UK	50	ST-21 complex	KPAX-14	Chicken + clinical		80	1756404	103075	23353	pubMLST.org/campylobacter	Cody et al. (2013) J Clin Microbiol 51: 2526-34
	2797	OXC7015	Clinical	Human stool sample	2012	UK	50	ST-21 complex	KPAX-14	Chicken + clinical		63	1691320	147256	42543	pubMLST.org/campylobacter	Cody et al. (2013) J Clin Microbiol 51: 2526-34
	2799	OXC7020	Clinical	Human stool sample	2012	UK	50	ST-21 complex	KPAX-14	Chicken + clinical		63	1693606	104219	41864	pubMLST.org/campylobacter	Cody et al. (2013) J Clin Microbiol 51: 2526-34
	2819	OXC7071	Clinical	Human stool sample	2012	UK	50	ST-21 complex	KPAX-14	Chicken + clinical		49	1673586	148701	78143	pubMLST.org/campylobacter	Cody et al. (2013) J Clin Microbiol 51: 2526-34
	2840	OXC7188	Clinical	Human stool sample	2012	UK	50	ST-21 complex	KPAX-14	Chicken + clinical		66	1671388	104211	38701	pubMLST.org/campylobacter	Cody et al. (2013) J Clin Microbiol 51: 2526-34
	81	chick1003	Chicken	N/A	2009	UK	1003	ST-45 complex	KPAX-16	Chicken + clinical		106	1617200	43134	10490	ERR023278	Sheppard et al. (2013) PNAS 110(29):11923–11927
	38	CampsClin1003	Clinical	N/A	2006	UK	1003	ST-45 complex	KPAX-16	Chicken + clinical		1823	6642550	7341	1781	Dryad: doi:10.5061/dryad.28n35	Sheppard et al. (2013) PNAS 110(29):11923–11927
	1860	OXC5330	Clinical	Human stool sample	2010	UK	1003	ST-45 complex	KPAX-16	Chicken + clinical		37	1631239	178355	38265	pubMLST.org/campylobacter	Cody et al. (2013) J Clin Microbiol 51: 2526-34
	303	SS_214	Chicken	Chicken carcass swab	2008	UK	48	ST-48 complex	KPAX-22	Chicken + clinical		43	1694418	154540	50233	ERR152132	Yahara Meric et al. (2017) Env Microbiol 10.1111/1462-2920.13628
	368	SS_154	Chicken	Chicken caecal sample	2009	UK	48	ST-48 complex	KPAX-22	Chicken + clinical		46	1656094	197702	84373	ERR152171	Yahara Meric et al. (2017) Env Microbiol 10.1111/1462-2920.13628
	1781	SS_326	Clinical	N/A	2006	UK	48	ST-48 complex	KPAX-22	Chicken + clinical		52	1684754	102679	20959	Dryad: doi:10.5061/dryad.8t80s	Yahara Meric et al. (2017) Env Microbiol 10.1111/1462-2920.13628
	1879	OXC5358	Clinical	Human stool sample	2010	UK	48	ST-48 complex	KPAX-22	Chicken + clinical		28	1688906	303115	54077	pubMLST.org/campylobacter	Cody et al. (2013) J Clin Microbiol 51: 2526-34
	1907	OXC5477	Clinical	Human stool sample	2010	UK	48	ST-48 complex	KPAX-22	Chicken + clinical		56	1684384	104791	19996	pubMLST.org/campylobacter	Cody et al. (2013) J Clin Microbiol 51: 2526-34
	1942	OXC5707	Clinical	Human stool sample	2010	UK	48	ST-48 complex	KPAX-22	Chicken + clinical		57	1687154	77577	22642	pubMLST.org/campylobacter	Cody et al. (2013) J Clin Microbiol 51: 2526-34
	1947	OXC5712	Clinical	Human stool sample	2010	UK	48	ST-48 complex	KPAX-22	Chicken + clinical		43	1683283	115626	40189	pubMLST.org/campylobacter	Cody et al. (2013) J Clin Microbiol 51: 2526-34
	1953	OXC5484	Clinical	Human stool sample	2010	UK	48	ST-48 complex	KPAX-22	Chicken + clinical		85	1709207	115650	17667	pubMLST.org/campylobacter	Cody et al. (2013) J Clin Microbiol 51: 2526-34
	2026	OXC5861	Clinical	Human stool sample	2011	UK	48	ST-48 complex	KPAX-22	Chicken + clinical		34	1683612	143349	32946	pubMLST.org/campylobacter	Cody et al. (2013) J Clin Microbiol 51: 2526-34
	2083	OXC5456	Clinical	Human stool sample	2010	UK	48	ST-48 complex	KPAX-22	Chicken + clinical		81	1751477	98782	16827	pubMLST.org/campylobacter	Cody et al. (2013) J Clin Microbiol 51: 2526-34
	2113	OXC5745	Clinical	Human stool sample	2010	UK	48	ST-48 complex	KPAX-22	Chicken + clinical		45	1682037	121554	50213	pubMLST.org/campylobacter	Cody et al. (2013) J Clin Microbiol 51: 2526-34
	2246	OXC5930	Clinical	Human stool sample	2011	UK	48	ST-48 complex	KPAX-22	Chicken + clinical		31	1646428	170752	75798	pubMLST.org/campylobacter	Cody et al. (2013) J Clin Microbiol 51: 2526-34
	74	chick262	Chicken	N/A	2009	UK	262	ST-21 complex	KPAX-31	Chicken + clinical		65	1606379	67630	18351	ERR023282	Sheppard et al. (2013) PNAS 110(29):11923–11927
	34	CampsClin262	Clinical	N/A	2005	UK	262	ST-21 complex	KPAX-31	Chicken + clinical		91	1643032	76388	15780	ERR024475	Sheppard et al. (2013) PNAS 110(29):11923–11927
	258	Hn123	Clinical	Human stool sample	2003	UK	262	ST-21 complex	KPAX-31	Chicken + clinical		37	1685690	184626	80665	ERR062564	Yahara Meric et al. (2017) Env Microbiol 10.1111/1462-2920.13628
	262	Hn3817	Clinical	Human stool sample	2008	UK	262	ST-21 complex	KPAX-31	Chicken + clinical		33	1609468	184620	80662	ERR062568	Yahara Meric et al. (2017) Env Microbiol 10.1111/1462-2920.13628
	2283	H17	Clinical	N/A	N/A	Canada	262	ST-21 complex	KPAX-31	Chicken + clinical		86	1695145	71986	18263	BioProject: PRJNA312235	Pascoe et al. (2017) Mol Ecol 10.1111/mec.14176
	2547	OXC6340	Clinical	Human stool sample	2011	UK	262	ST-21 complex	KPAX-31	Chicken + clinical		40	1732279	184605	79174	pubMLST.org/campylobacter	Cody et al. (2013) J Clin Microbiol 51: 2526-34
	2686	OXC6766	Clinical	Human stool sample	2011	UK	262	ST-21 complex	KPAX-31	Chicken + clinical		40	1694048	184656	79727	pubMLST.org/campylobacter	Cody et al. (2013) J Clin Microbiol 51: 2526-34
	2705	OXC6824	Clinical	Human stool sample	2012	UK	262	ST-21 complex	KPAX-31	Chicken + clinical		40	1693900	184694	44709	pubMLST.org/campylobacter	Cody et al. (2013) J Clin Microbiol 51: 2526-34
	2767	OXC6852	Clinical	Human stool sample	2012	UK	262	ST-21 complex	KPAX-31	Chicken + clinical		36	1648273	165571	80692	pubMLST.org/campylobacter	Cody et al. (2013) J Clin Microbiol 51: 2526-34
	2828	OXC7091	Clinical	Human stool sample	2012	UK	262	ST-21 complex	KPAX-31	Chicken + clinical		40	1610884	170799	42555	pubMLST.org/campylobacter	Cody et al. (2013) J Clin Microbiol 51: 2526-34
	183	Cj86605	Chicken	N/A	N/A	USA	4840	ST-48 complex	KPAX-33	Chicken + clinical		114	1637051	37748	10533	Dryad: doi:10.5061/dryad.28n35	Sheppard et al. (2013) PNAS 110(29):11923–11927
	2466	RM3409	Clinical	N/A	1980	Canada	429	ST-48 complex	KPAX-33	Chicken + clinical		1648	1551564	1164	543	BioProject: PRJNA312235	Pascoe et al. (2017) Mol Ecol 10.1111/mec.14176
	39	chick2219	Chicken	Chicken meat	2005	UK	2219	ST-45 complex	KPAX-36	Chicken + clinical		84	1616482	56181	17881	ERR024426	Sheppard et al. (2013) PNAS 110(29):11923–11927
	79	chick11	Chicken	N/A	2009	UK	11	ST-45 complex	KPAX-36	Chicken + clinical		120	1645238	36661	8243	ERR023287	Sheppard et al. (2013) PNAS 110(29):11923–11927
	382	SS_185	Chicken	Chicken caecal sample	2009	UK	11	ST-45 complex	KPAX-36	Chicken + clinical		58	1619030	144753	38323	ERR152163	Yahara Meric et al. (2017) Env Microbiol 10.1111/1462-2920.13628
	447	SS_040	Chicken	Chicken meat	2005	UK	45	ST-45 complex	KPAX-36	Chicken + clinical		69	1618219	145940	38407	ERR152288	Yahara Meric et al. (2017) Env Microbiol 10.1111/1462-2920.13628
	32	CampsClin11	Clinical	N/A	2005	UK	11	ST-45 complex	KPAX-36	Chicken + clinical		92	1650105	60731	13338	ERR024478	Sheppard et al. (2013) PNAS 110(29):11923–11927
	268	13257	Clinical	Human stool sample	1999	UK	45	ST-45 complex	KPAX-36	Chicken + clinical		47	1614083	146380	56236	ERR062574	Yahara Meric et al. (2017) Env Microbiol 10.1111/1462-2920.13628
	2533	OXC6314	Clinical	Human stool sample	2011	UK	45	ST-45 complex	KPAX-36	Chicken + clinical		48	1611236	146098	38328	pubMLST.org/campylobacter	Cody et al. (2013) J Clin Microbiol 51: 2526-34
	2801	OXC7026	Clinical	Human stool sample	2012	UK	2219	ST-45 complex	KPAX-36	Chicken + clinical		41	1617340	144694	56269	pubMLST.org/campylobacter	Cody et al. (2013) J Clin Microbiol 51: 2526-34
	2829	OXC7093	Clinical	Human stool sample	2012	UK	11	ST-45 complex	KPAX-36	Chicken + clinical		51	1618040	144699	38319	pubMLST.org/campylobacter	Cody et al. (2013) J Clin Microbiol 51: 2526-34
	84	chick2223	Chicken	N/A	2009	UK	45	ST-45 complex	KPAX-5	Chicken + clinical		58	1605483	79191	28392	ERR024452	Sheppard et al. (2013) PNAS 110(29):11923–11927
	111	chickb45	Chicken	N/A	2004	UK	45	ST-45 complex	KPAX-5	Chicken + clinical		80	1649834	64921	22265	ERR027226	Sheppard et al. (2013) PNAS 110(29):11923–11927
	324	SS_322	Chicken	Chicken carcass swab	2008	UK	45	ST-45 complex	KPAX-5	Chicken + clinical		51	1618172	166425	56264	ERR152275	Yahara Meric et al. (2017) Env Microbiol 10.1111/1462-2920.13628
	416	SS_295	Chicken	Chicken caecal sample	2008	UK	45	ST-45 complex	KPAX-5	Chicken + clinical		44	1682408	166132	60801	ERR152249	Yahara Meric et al. (2017) Env Microbiol 10.1111/1462-2920.13628
	434	SS_006	Chicken	N/A	2011	UK	45	ST-45 complex	KPAX-5	Chicken + clinical		42	1608621	156644	56269	Dryad: doi:10.5061/dryad.8t80s	Yahara Meric et al. (2017) Env Microbiol 10.1111/1462-2920.13628
	118	OxClinb21	Clinical	N/A	2003	UK	45	ST-45 complex	KPAX-5	Chicken + clinical		1351	6557658	9765	2572	Dryad: doi:10.5061/dryad.28n35	Sheppard et al. (2013) PNAS 110(29):11923–11927
	2179	OXC5816	Clinical	Human stool sample	2011	UK	45	ST-45 complex	KPAX-5	Chicken + clinical		98	1643346	36756	10681	pubMLST.org/campylobacter	Cody et al. (2013) J Clin Microbiol 51: 2526-34
	82	chick2048	Chicken	N/A	2009	UK	45	ST-45 complex	KPAX-6	Chicken + clinical		163	1631119	26959	6816	ERR024450	Sheppard et al. (2013) PNAS 110(29):11923–11927
	112	chickd45	Chicken	N/A	2004	UK	45	ST-45 complex	KPAX-6	Chicken + clinical		55	1618948	78275	22188	ERR024440	Sheppard et al. (2013) PNAS 110(29):11923–11927
	405	SS_252	Chicken	Chicken caecal sample	2007	UK	2197	ST-45 complex	KPAX-6	Chicken + clinical		43	1628765	159753	60828	ERR152210	Yahara Meric et al. (2017) Env Microbiol 10.1111/1462-2920.13628
	429	SS_314	Chicken	Chicken caecal sample	2008	UK	2197	ST-45 complex	KPAX-6	Chicken + clinical		36	1629376	168857	78419	ERR152268	Yahara Meric et al. (2017) Env Microbiol 10.1111/1462-2920.13628
	463	SS_058	Chicken	Chicken meat	2005	UK	45	ST-45 complex	KPAX-6	Chicken + clinical		34	1630422	168867	56285	ERR152305	Yahara Meric et al. (2017) Env Microbiol 10.1111/1462-2920.13628
	119	OxClina45	Clinical	N/A	2003	UK	45	ST-45 complex	KPAX-6	Chicken + clinical		66	1621668	62364	15244	ERR024459	Sheppard et al. (2013) PNAS 110(29):11923–11927
	1837	SS_560	Clinical	N/A	2012	UK	45	ST-45 complex	KPAX-6	Chicken + clinical		46	1668223	158841	56281	ERR226215	Yahara Meric et al. (2017) Env Microbiol 10.1111/1462-2920.13628
	1850	SS_588	Clinical	N/A	2012	UK	2197	ST-45 complex	KPAX-6	Chicken + clinical		39	1669986	168006	78370	ERR226228	Yahara Meric et al. (2017) Env Microbiol 10.1111/1462-2920.13628
	2836	OXC7179	Clinical	Human stool sample	2012	UK	45	ST-45 complex	KPAX-6	Chicken + clinical		33	1627967	185090	78318	pubMLST.org/campylobacter	Cody et al. (2013) J Clin Microbiol 51: 2526-34
	113	chick883	Chicken	N/A	2004	UK	883	ST-21 complex	KPAX-7	Chicken + clinical		72	1665144	69518	16635	ERR027227	Sheppard et al. (2013) PNAS 110(29):11923–11927
	37	CampsClin883	Clinical	N/A	2006	UK	883	ST-21 complex	KPAX-7	Chicken + clinical		113	1667560	43442	10911	ERR024477	Sheppard et al. (2013) PNAS 110(29):11923–11927
	1916	OXC5671	Clinical	Human stool sample	2010	UK	883	ST-21 complex	KPAX-7	Chicken + clinical		48	1674712	94702	23188	pubMLST.org/campylobacter	Cody et al. (2013) J Clin Microbiol 51: 2526-34
	1983	OXC5639	Clinical	Human stool sample	2010	UK	883	ST-21 complex	KPAX-7	Chicken + clinical		51	1677221	104710	32063	pubMLST.org/campylobacter	Cody et al. (2013) J Clin Microbiol 51: 2526-34
	2071	OXC5437	Clinical	Human stool sample	2010	UK	883	ST-21 complex	KPAX-7	Chicken + clinical		67	1702604	100184	19959	pubMLST.org/campylobacter	Cody et al. (2013) J Clin Microbiol 51: 2526-34
	2590	OXC6479	Clinical	Human stool sample	2011	UK	883	ST-21 complex	KPAX-7	Chicken + clinical		42	1666753	186288	44295	pubMLST.org/campylobacter	Cody et al. (2013) J Clin Microbiol 51: 2526-34
	2695	OXC6798	Clinical	Human stool sample	2012	UK	4526	ST-21 complex	KPAX-7	Chicken + clinical		48	1671123	116294	38722	pubMLST.org/campylobacter	Cody et al. (2013) J Clin Microbiol 51: 2526-34
	2704	OXC6823	Clinical	Human stool sample	2012	UK	883	ST-21 complex	KPAX-7	Chicken + clinical		44	1668349	153982	67872	pubMLST.org/campylobacter	Cody et al. (2013) J Clin Microbiol 51: 2526-34
	2793	OXC6924	Clinical	Human stool sample	2012	UK	883	ST-21 complex	KPAX-7	Chicken + clinical		90	1680054	111737	32220	pubMLST.org/campylobacter	Cody et al. (2013) J Clin Microbiol 51: 2526-34
	2804	OXC7031	Clinical	Human stool sample	2012	UK	883	ST-21 complex	KPAX-7	Chicken + clinical		46	1675329	115574	24692	pubMLST.org/campylobacter	Cody et al. (2013) J Clin Microbiol 51: 2526-34
	2806	OXC7035	Clinical	Human stool sample	2012	UK	883	ST-21 complex	KPAX-7	Chicken + clinical		52	1717571	141302	48310	pubMLST.org/campylobacter	Cody et al. (2013) J Clin Microbiol 51: 2526-34
	192	Cj2008-988	Clinical	N/A	N/A	France	572	ST-206 complex	KPAX-21	Clinical-only		170	1818384	25681	6630	Dryad: doi:10.5061/dryad.28n35	Sheppard et al. (2013) PNAS 110(29):11923–11927
	1936	OXC5698	Clinical	Human stool sample	2010	UK	572	ST-206 complex	KPAX-21	Clinical-only		58	1707047	106520	39400	pubMLST.org/campylobacter	Cody et al. (2013) J Clin Microbiol 51: 2526-34
	2082	OXC5455	Clinical	Human stool sample	2010	UK	5138	ST-206 complex	KPAX-21	Clinical-only		50	1727886	112146	27182	pubMLST.org/campylobacter	Cody et al. (2013) J Clin Microbiol 51: 2526-34
	2105	OXC5734	Clinical	Human stool sample	2010	UK	572	ST-206 complex	KPAX-21	Clinical-only		38	1677118	114940	42531	pubMLST.org/campylobacter	Cody et al. (2013) J Clin Microbiol 51: 2526-34
	2206	OXC5891	Clinical	Human stool sample	2011	UK	572	ST-206 complex	KPAX-21	Clinical-only		56	1683501	79677	18504	pubMLST.org/campylobacter	Cody et al. (2013) J Clin Microbiol 51: 2526-34
	1889	OXC5377	Clinical	Human stool sample	2010	UK	222	ST-206 complex	KPAX-30	Clinical-only		45	1747645	106397	32100	pubMLST.org/campylobacter	Cody et al. (2013) J Clin Microbiol 51: 2526-34
	2081	OXC5454	Clinical	Human stool sample	2010	UK	222	ST-206 complex	KPAX-30	Clinical-only		58	1747274	79147	21098	pubMLST.org/campylobacter	Cody et al. (2013) J Clin Microbiol 51: 2526-34
	2282	H16	Clinical	N/A	N/A	Canada	222	ST-206 complex	KPAX-30	Clinical-only		194	1808302	47999	10096	BioProject: PRJNA312235	Pascoe et al. (2017) Mol Ecol 10.1111/mec.14176
	207	CjATCC43432	Clinical	N/A	N/A	Canada	122	ST-206 complex	KPAX-32	Clinical-only		138	1703446	30426	7804	Dryad: doi:10.5061/dryad.28n35	Sheppard et al. (2013) PNAS 110(29):11923–11927
	2051	OXC5406	Clinical	Human stool sample	2010	UK	122	ST-206 complex	KPAX-32	Clinical-only		38	1750314	123666	31421	pubMLST.org/campylobacter	Cody et al. (2013) J Clin Microbiol 51: 2526-34
	2457	RM3408	Clinical	N/A	1980	Canada	122	ST-206 complex	KPAX-32	Clinical-only		1935	1644669	1089	483	BioProject: PRJNA312235	Pascoe et al. (2017) Mol Ecol 10.1111/mec.14176
	2460	RM3417	Clinical	N/A	1980	Canada	122	ST-206 complex	KPAX-32	Clinical-only		1803	1656417	1161	522	BioProject: PRJNA312235	Pascoe et al. (2017) Mol Ecol 10.1111/mec.14176
	196	Cj1997-4	Clinical	N/A	N/A	USA	475	ST-48 complex	KPAX-9	Clinical-only		117	1669690	31145	8757	SRX017179	Sheppard et al. (2013) PNAS 110(29):11923–11927
	1742	SS_003	Clinical	N/A	2006	UK	475	ST-48 complex	KPAX-9	Clinical-only		36	1643891	161001	83355	ERR152182	Yahara Meric et al. (2017) Env Microbiol 10.1111/1462-2920.13628
	1964	OXC5614	Clinical	Human stool sample	2010	UK	475	ST-48 complex	KPAX-9	Clinical-only		36	1682484	135221	40618	pubMLST.org/campylobacter	Cody et al. (2013) J Clin Microbiol 51: 2526-34
	1972	OXC5626	Clinical	Human stool sample	2010	UK	475	ST-48 complex	KPAX-9	Clinical-only		66	1682073	58338	15234	pubMLST.org/campylobacter	Cody et al. (2013) J Clin Microbiol 51: 2526-34
	2040	OXC5877	Clinical	Human stool sample	2011	UK	475	ST-48 complex	KPAX-9	Clinical-only		38	1681090	117506	27058	pubMLST.org/campylobacter	Cody et al. (2013) J Clin Microbiol 51: 2526-34
	2063	OXC5422	Clinical	Human stool sample	2010	UK	6601	ST-48 complex	KPAX-9	Clinical-only		33	1644045	111283	35954	pubMLST.org/campylobacter	Cody et al. (2013) J Clin Microbiol 51: 2526-34

## Sheet: Sheet2
KPAX-8	Group 1
KPAX-19	Group 1
KPAX-20	Group 1
KPAX-26	Group 1
KPAX-27	Group 1
KPAX-28	Group 1
KPAX-29	Group 1
KPAX-34	Group 1
KPAX-35	Group 1
