# Supplementary material for: Convergent Amino Acid Signatures in Polyphyletic Campylobacter jejuni Subpopulations Suggest Human Niche Tropism
Source: Genome Biol Evol. 2018 Feb 14;10(3):763–74. doi: 10.1093/gbe/evy026 (PMC5841378; doi:10.1093/gbe/evy026)
Supplement: Supplementary Data [file evy026_supp.zip › Table_S2.xlsx]

## Sheet: Table S2
	Table S2. Isolate source and clonal complexes in the inferred KPAX clusters.
			Number of isolates
	KPAX cluster	Clonal complex	ST-206 complex (n=21)	ST-21 complex (n=399)	ST-45 complex (n=134)	ST-48 complex (n=47)	Chicken (n=88)	Clinical (n=481)	Cattle (n=32)	Total (n=601)	KPAX cluster category
	5	ST45			7		5	2		7	Chicken + clinical
	6	ST45			9		5	4		9	Chicken + clinical
	7	ST21		11			1	10		11	Chicken + clinical
	12	ST21		17			3	14		17	Chicken + clinical
	14	ST21		70			9	61		70	Chicken + clinical
	16	ST45			3		1	2		3	Chicken + clinical
	22	ST48				12	2	10		12	Chicken + clinical
	31	ST21		10			1	9		10	Chicken + clinical
	33	ST48				2	1	1		2	Chicken + clinical
	36	ST45			9		4	5		9	Chicken + clinical
	1	ST45			12		4	7	1	12	Chicken + cattle + clinical
	2	ST45			19		8	8	3	19	Chicken + cattle + clinical
	3	ST45			33		9	23	1	33	Chicken + cattle + clinical
	4	ST21		79			7	68	4	79	Chicken + cattle + clinical
	10	ST21-ST48		5		24	9	18	2	29	Chicken + cattle + clinical
	11	ST45			30		6	22	2	30	Chicken + cattle + clinical
	13	ST21		39			4	33	2	39	Chicken + cattle + clinical
	15	ST21		36			1	34	1	36	Chicken + cattle + clinical
	24	ST21		17			3	10	4	17	Chicken + cattle + clinical
	25	ST45			12		5	5	2	12	Chicken + cattle + clinical
	8	ST21		29				29		29	Clinical-only
	9	ST48				6		6		6	Clinical-only
	19	ST21		33				33		33	Clinical-only
	20	ST21		3				3		3	Clinical-only
	21	ST206	5					5		5	Clinical-only
	26	ST21		5				5		5	Clinical-only
	27	ST21		3				3		3	Clinical-only
	28	ST21		13				13		13	Clinical-only
	30	ST206	3					3		3	Clinical-only
	32	ST206	4					4		4	Clinical-only
	34	ST21		6				6		6	Clinical-only
	35	ST21		2				2		2	Clinical-only
	17	ST21		12				11	1	12	Cattle + clinical
	18	ST206	9					6	3	9	Cattle + clinical
	23	ST48				3		1	2	3	Cattle + clinical
	29	ST21		9				5	4	9	Cattle + clinical
