# Supplementary material for: Convergent Amino Acid Signatures in Polyphyletic Campylobacter jejuni Subpopulations Suggest Human Niche Tropism
Source: Genome Biol Evol. 2018 Feb 14;10(3):763–74. doi: 10.1093/gbe/evy026 (PMC5841378; doi:10.1093/gbe/evy026)
Supplement: Supplementary Data [file evy026_supp.zip › Table_S3.xlsx]

## Sheet: Table S3
	Table S3. List and details for 6326 characteristic amino acid sites determining KPAX clusters, and their corresponding genes and predicted functions
	Gene name	Predicted product	Predicted functional category (RAST)	Position in concatenated in-frame translated amino-acid alignment	KPAX clusters
					1	2	3	4	5	6	7	8	9	10	11	12	13	14	15	16	17	18	19	20	21	22	23	24	25	26	27	28	29	30	31	32	33	34	35	36
	cj0004c	putative periplasmic protein	ff	9				V									V	V												V
	cj0004c	putative periplasmic protein	ff	44																										Y
	cj0004c	putative periplasmic protein	ff	57										K								K				K								K
	cj0004c	putative periplasmic protein	ff	107										F								F				F								F
	cj0005c	putative molybdenum containing oxidoreductase	ff	511				I								I	I	I		I										I	I								I
	cj0005c	putative molybdenum containing oxidoreductase	ff	132													N	N												N									N
	cj0005c	putative molybdenum containing oxidoreductase	ff	211													L	L												L
	cj0005c	putative molybdenum containing oxidoreductase	ff	280																										S
	cj0005c	putative molybdenum containing oxidoreductase	ff	570																																			D
	cj0005c	putative molybdenum containing oxidoreductase	ff	596																I											I
	cj0006	Histidine permease YuiF	ff	846													V	V
	cj0006	Histidine permease YuiF	ff	626																											I
	cj0006	Histidine permease YuiF	ff	839																											V
	cj0006	Histidine permease YuiF	ff	842																										I
	cj0006	Histidine permease YuiF	ff	1013																										M
	cj0006	Histidine permease YuiF	ff	732										F												F
	cj0006	Histidine permease YuiF	ff	801																																F
	cj0006	Histidine permease YuiF	ff	734																S
	cj0006	Histidine permease YuiF	ff	821																T
	cj0009	Glutamate synthase [NADPH] small chain (EC 1.4.1.13)	isu;Glutamine,_Glutamate,_Aspartate_and_Asparagine_Biosynthesis isu;Ammonia_assimilation	1411								C																							C
	cj0009	Glutamate synthase [NADPH] small chain (EC 1.4.1.13)	isu;Glutamine,_Glutamate,_Aspartate_and_Asparagine_Biosynthesis isu;Ammonia_assimilation	1261													N
	cj0009	Glutamate synthase [NADPH] small chain (EC 1.4.1.13)	isu;Glutamine,_Glutamate,_Aspartate_and_Asparagine_Biosynthesis isu;Ammonia_assimilation	1474													K
	cj0009	Glutamate synthase [NADPH] small chain (EC 1.4.1.13)	isu;Glutamine,_Glutamate,_Aspartate_and_Asparagine_Biosynthesis isu;Ammonia_assimilation	1047																											V
	cj0009	Glutamate synthase [NADPH] small chain (EC 1.4.1.13)	isu;Glutamine,_Glutamate,_Aspartate_and_Asparagine_Biosynthesis isu;Ammonia_assimilation	1052																											T
	cj0009	Glutamate synthase [NADPH] small chain (EC 1.4.1.13)	isu;Glutamine,_Glutamate,_Aspartate_and_Asparagine_Biosynthesis isu;Ammonia_assimilation	1066																											T
	cj0009	Glutamate synthase [NADPH] small chain (EC 1.4.1.13)	isu;Glutamine,_Glutamate,_Aspartate_and_Asparagine_Biosynthesis isu;Ammonia_assimilation	1165																											A
	cj0009	Glutamate synthase [NADPH] small chain (EC 1.4.1.13)	isu;Glutamine,_Glutamate,_Aspartate_and_Asparagine_Biosynthesis isu;Ammonia_assimilation	1175																											W
	cj0009	Glutamate synthase [NADPH] small chain (EC 1.4.1.13)	isu;Glutamine,_Glutamate,_Aspartate_and_Asparagine_Biosynthesis isu;Ammonia_assimilation	1176																											I
	cj0009	Glutamate synthase [NADPH] small chain (EC 1.4.1.13)	isu;Glutamine,_Glutamate,_Aspartate_and_Asparagine_Biosynthesis isu;Ammonia_assimilation	1177																											H
	cj0009	Glutamate synthase [NADPH] small chain (EC 1.4.1.13)	isu;Glutamine,_Glutamate,_Aspartate_and_Asparagine_Biosynthesis isu;Ammonia_assimilation	1178																											P
	cj0009	Glutamate synthase [NADPH] small chain (EC 1.4.1.13)	isu;Glutamine,_Glutamate,_Aspartate_and_Asparagine_Biosynthesis isu;Ammonia_assimilation	1240																											D
	cj0009	Glutamate synthase [NADPH] small chain (EC 1.4.1.13)	isu;Glutamine,_Glutamate,_Aspartate_and_Asparagine_Biosynthesis isu;Ammonia_assimilation	1038		T
	cj0009	Glutamate synthase [NADPH] small chain (EC 1.4.1.13)	isu;Glutamine,_Glutamate,_Aspartate_and_Asparagine_Biosynthesis isu;Ammonia_assimilation	1364					N																															N
	cj0009	Glutamate synthase [NADPH] small chain (EC 1.4.1.13)	isu;Glutamine,_Glutamate,_Aspartate_and_Asparagine_Biosynthesis isu;Ammonia_assimilation	1455					T																				T											T
	cj0010c	Ribonuclease HII (EC 3.1.26.4)	isu;Ribonucleases_in_Bacillus isu;DNA_replication,_archaeal isu;Conserved_gene_cluster_associated_with_Met-tRNA_formyltransferase isu;Ribonuclease_H	1528																															K
	cj0010c	Ribonuclease HII (EC 3.1.26.4)	isu;Ribonucleases_in_Bacillus isu;DNA_replication,_archaeal isu;Conserved_gene_cluster_associated_with_Met-tRNA_formyltransferase isu;Ribonuclease_H	1590					S																				S											S
	cj0010c	Ribonuclease HII (EC 3.1.26.4)	isu;Ribonucleases_in_Bacillus isu;DNA_replication,_archaeal isu;Conserved_gene_cluster_associated_with_Met-tRNA_formyltransferase isu;Ribonuclease_H	1558	K	K	K		K	K										K									K											K
	cj0012c	Rubrerythrin	isu;Oxidative_stress isu;Rubrerythrin	1761								V	V												V
	cj0013	Dihydroxy-acid dehydratase (EC 4.2.1.9)	isu;Branched-Chain_Amino_Acid_Biosynthesis	2409													K		K
	cj0013	Dihydroxy-acid dehydratase (EC 4.2.1.9)	isu;Branched-Chain_Amino_Acid_Biosynthesis	2309												I														I
	cj0013	Dihydroxy-acid dehydratase (EC 4.2.1.9)	isu;Branched-Chain_Amino_Acid_Biosynthesis	2218															H
	cj0013	Dihydroxy-acid dehydratase (EC 4.2.1.9)	isu;Branched-Chain_Amino_Acid_Biosynthesis	2099																														V
	cj0013	Dihydroxy-acid dehydratase (EC 4.2.1.9)	isu;Branched-Chain_Amino_Acid_Biosynthesis	2059	I
	cj0013	Dihydroxy-acid dehydratase (EC 4.2.1.9)	isu;Branched-Chain_Amino_Acid_Biosynthesis	2244	I
	cj0013	Dihydroxy-acid dehydratase (EC 4.2.1.9)	isu;Branched-Chain_Amino_Acid_Biosynthesis	2013		N	N			N										N
	cj0013	Dihydroxy-acid dehydratase (EC 4.2.1.9)	isu;Branched-Chain_Amino_Acid_Biosynthesis	2300		V	V			V										V
	cj0013	Dihydroxy-acid dehydratase (EC 4.2.1.9)	isu;Branched-Chain_Amino_Acid_Biosynthesis	2079	I	I	I			I										I														I
	cj0016	Queuosine Biosynthesis QueC ATPase	isu;Queuosine-Archaeosine_Biosynthesis	2683																				M												M
	cj0016	Queuosine Biosynthesis QueC ATPase	isu;Queuosine-Archaeosine_Biosynthesis	2692																																			K
	cj0026c	Thymidylate synthase thyX (EC 2.1.1.-)	isu;Folate_Biosynthesis	2833								I	I	I											I	I	I
	cj0027	CTP synthase (EC 6.3.4.2)	isu;CTP_synthase_(EC_6.3.4.2)_cluster isu;pyrimidine_conversions	3432							V						V
	cj0027	CTP synthase (EC 6.3.4.2)	isu;CTP_synthase_(EC_6.3.4.2)_cluster isu;pyrimidine_conversions	3518							Y						Y
	cj0027	CTP synthase (EC 6.3.4.2)	isu;CTP_synthase_(EC_6.3.4.2)_cluster isu;pyrimidine_conversions	3401											T			T					T								T
	cj0027	CTP synthase (EC 6.3.4.2)	isu;CTP_synthase_(EC_6.3.4.2)_cluster isu;pyrimidine_conversions	3532																																			T
	cj0027	CTP synthase (EC 6.3.4.2)	isu;CTP_synthase_(EC_6.3.4.2)_cluster isu;pyrimidine_conversions	3115																														G		G
	cj0027	CTP synthase (EC 6.3.4.2)	isu;CTP_synthase_(EC_6.3.4.2)_cluster isu;pyrimidine_conversions	3513	V	V	V		V	V																			V											V
	cj0027	CTP synthase (EC 6.3.4.2)	isu;CTP_synthase_(EC_6.3.4.2)_cluster isu;pyrimidine_conversions	3563	G	G	G		G	G																			G											G
	cj0035c	drug resistance transporter, Bcr/CflA family	0	3778																															E
	cj0035c	drug resistance transporter, Bcr/CflA family	0	3789																															K
	cj0035c	drug resistance transporter, Bcr/CflA family	0	3795																															T
	cj0035c	drug resistance transporter, Bcr/CflA family	0	3797																															V
	cj0035c	drug resistance transporter, Bcr/CflA family	0	3798																															F
	cj0035c	drug resistance transporter, Bcr/CflA family	0	3801																															A
	cj0035c	drug resistance transporter, Bcr/CflA family	0	3802																															L
	cj0035c	drug resistance transporter, Bcr/CflA family	0	3828																															Q
	cj0035c	drug resistance transporter, Bcr/CflA family	0	3830																															G
	cj0035c	drug resistance transporter, Bcr/CflA family	0	3831																															M
	cj0035c	drug resistance transporter, Bcr/CflA family	0	3927																															M
	cj0035c	drug resistance transporter, Bcr/CflA family	0	3943																															D
	cj0035c	drug resistance transporter, Bcr/CflA family	0	3948							T
	cj0035c	drug resistance transporter, Bcr/CflA family	0	3954							I
	cj0035c	drug resistance transporter, Bcr/CflA family	0	3848																				V							V
	cj0035c	drug resistance transporter, Bcr/CflA family	0	3768																				S
	cj0035c	drug resistance transporter, Bcr/CflA family	0	3914																																				R
	cj0035c	drug resistance transporter, Bcr/CflA family	0	3915					K
	cj0035c	drug resistance transporter, Bcr/CflA family	0	3861					T																															T
	cj0035c	drug resistance transporter, Bcr/CflA family	0	3823					G											G							G													G
	cj0042	Flagellar basal-body rod modification protein FlgD	isu;Flagellar_motility isu;Flagellum	3988				A	L
	cj0042	Flagellar basal-body rod modification protein FlgD	isu;Flagellar_motility isu;Flagellum	3998					Q																						L
	cj0042	Flagellar basal-body rod modification protein FlgD	isu;Flagellar_motility isu;Flagellum	3979					M
	cj0042	Flagellar basal-body rod modification protein FlgD	isu;Flagellar_motility isu;Flagellum	3980					A
	cj0042	Flagellar basal-body rod modification protein FlgD	isu;Flagellar_motility isu;Flagellum	3981					T
	cj0042	Flagellar basal-body rod modification protein FlgD	isu;Flagellar_motility isu;Flagellum	3982					T
	cj0042	Flagellar basal-body rod modification protein FlgD	isu;Flagellar_motility isu;Flagellum	3983					N
	cj0042	Flagellar basal-body rod modification protein FlgD	isu;Flagellar_motility isu;Flagellum	3986					S
	cj0042	Flagellar basal-body rod modification protein FlgD	isu;Flagellar_motility isu;Flagellum	3989					N
	cj0042	Flagellar basal-body rod modification protein FlgD	isu;Flagellar_motility isu;Flagellum	3990					W
	cj0042	Flagellar basal-body rod modification protein FlgD	isu;Flagellar_motility isu;Flagellum	3992					N
	cj0042	Flagellar basal-body rod modification protein FlgD	isu;Flagellar_motility isu;Flagellum	3993					T
	cj0042	Flagellar basal-body rod modification protein FlgD	isu;Flagellar_motility isu;Flagellum	3994					T
	cj0042	Flagellar basal-body rod modification protein FlgD	isu;Flagellar_motility isu;Flagellum	3995					N
	cj0042	Flagellar basal-body rod modification protein FlgD	isu;Flagellar_motility isu;Flagellum	3997					N
	cj0042	Flagellar basal-body rod modification protein FlgD	isu;Flagellar_motility isu;Flagellum	3999					T
	cj0042	Flagellar basal-body rod modification protein FlgD	isu;Flagellar_motility isu;Flagellum	4001					N
	cj0042	Flagellar basal-body rod modification protein FlgD	isu;Flagellar_motility isu;Flagellum	4002					K
	cj0042	Flagellar basal-body rod modification protein FlgD	isu;Flagellar_motility isu;Flagellum	4003					A
	cj0042	Flagellar basal-body rod modification protein FlgD	isu;Flagellar_motility isu;Flagellum	4005					K
	cj0042	Flagellar basal-body rod modification protein FlgD	isu;Flagellar_motility isu;Flagellum	4007					D
	cj0042	Flagellar basal-body rod modification protein FlgD	isu;Flagellar_motility isu;Flagellum	4008					N
	cj0042	Flagellar basal-body rod modification protein FlgD	isu;Flagellar_motility isu;Flagellum	4017					V
	cj0042	Flagellar basal-body rod modification protein FlgD	isu;Flagellar_motility isu;Flagellum	4153					G			S																												G
	cj0042	Flagellar basal-body rod modification protein FlgD	isu;Flagellar_motility isu;Flagellum	4006					A																															G
	cj0042	Flagellar basal-body rod modification protein FlgD	isu;Flagellar_motility isu;Flagellum	4080					E																															E
	cj0042	Flagellar basal-body rod modification protein FlgD	isu;Flagellar_motility isu;Flagellum	4084					N																															N
	cj0042	Flagellar basal-body rod modification protein FlgD	isu;Flagellar_motility isu;Flagellum	4093					A																															A
	cj0042	Flagellar basal-body rod modification protein FlgD	isu;Flagellar_motility isu;Flagellum	4095					V																															V
	cj0042	Flagellar basal-body rod modification protein FlgD	isu;Flagellar_motility isu;Flagellum	4105					N																															N
	cj0042	Flagellar basal-body rod modification protein FlgD	isu;Flagellar_motility isu;Flagellum	4106					E																															E
	cj0042	Flagellar basal-body rod modification protein FlgD	isu;Flagellar_motility isu;Flagellum	4109					V																															V
	cj0042	Flagellar basal-body rod modification protein FlgD	isu;Flagellar_motility isu;Flagellum	4117					V																															V
	cj0042	Flagellar basal-body rod modification protein FlgD	isu;Flagellar_motility isu;Flagellum	4130					D																															D
	cj0042	Flagellar basal-body rod modification protein FlgD	isu;Flagellar_motility isu;Flagellum	4131					K																															K
	cj0042	Flagellar basal-body rod modification protein FlgD	isu;Flagellar_motility isu;Flagellum	4133					I																															I
	cj0042	Flagellar basal-body rod modification protein FlgD	isu;Flagellar_motility isu;Flagellum	4137					V																															V
	cj0042	Flagellar basal-body rod modification protein FlgD	isu;Flagellar_motility isu;Flagellum	4140					K																															K
	cj0042	Flagellar basal-body rod modification protein FlgD	isu;Flagellar_motility isu;Flagellum	4152					E																															E
	cj0042	Flagellar basal-body rod modification protein FlgD	isu;Flagellar_motility isu;Flagellum	4155					E																															E
	cj0042	Flagellar basal-body rod modification protein FlgD	isu;Flagellar_motility isu;Flagellum	4156					V																															V
	cj0042	Flagellar basal-body rod modification protein FlgD	isu;Flagellar_motility isu;Flagellum	4158					K																															K
	cj0042	Flagellar basal-body rod modification protein FlgD	isu;Flagellar_motility isu;Flagellum	4163					L																															L
	cj0042	Flagellar basal-body rod modification protein FlgD	isu;Flagellar_motility isu;Flagellum	4181					S																															S
	cj0042	Flagellar basal-body rod modification protein FlgD	isu;Flagellar_motility isu;Flagellum	4184					V																															V
	cj0042	Flagellar basal-body rod modification protein FlgD	isu;Flagellar_motility isu;Flagellum	4206					I																															I
	cj0042	Flagellar basal-body rod modification protein FlgD	isu;Flagellar_motility isu;Flagellum	4207					K																															K
	cj0042	Flagellar basal-body rod modification protein FlgD	isu;Flagellar_motility isu;Flagellum	4209					V																															V
	cj0042	Flagellar basal-body rod modification protein FlgD	isu;Flagellar_motility isu;Flagellum	4218					G																															G
	cj0042	Flagellar basal-body rod modification protein FlgD	isu;Flagellar_motility isu;Flagellum	4221					Y																															Y
	cj0042	Flagellar basal-body rod modification protein FlgD	isu;Flagellar_motility isu;Flagellum	4223					S																															S
	cj0042	Flagellar basal-body rod modification protein FlgD	isu;Flagellar_motility isu;Flagellum	4226					D																															D
	cj0042	Flagellar basal-body rod modification protein FlgD	isu;Flagellar_motility isu;Flagellum	4228					G																															G
	cj0042	Flagellar basal-body rod modification protein FlgD	isu;Flagellar_motility isu;Flagellum	4231					S																															S
	cj0042	Flagellar basal-body rod modification protein FlgD	isu;Flagellar_motility isu;Flagellum	4240					T																															T
	cj0042	Flagellar basal-body rod modification protein FlgD	isu;Flagellar_motility isu;Flagellum	4247					V																															V
	cj0042	Flagellar basal-body rod modification protein FlgD	isu;Flagellar_motility isu;Flagellum	4262					N																															N
	cj0042	Flagellar basal-body rod modification protein FlgD	isu;Flagellar_motility isu;Flagellum	4268					E																															E
	cj0043	Flagellar hook protein FlgE	isu;Flagellum	4692							F						F	F			F									F	F					F
	cj0043	Flagellar hook protein FlgE	isu;Flagellum	4479																															S
	cj0043	Flagellar hook protein FlgE	isu;Flagellum	4499																																			I
	cj0043	Flagellar hook protein FlgE	isu;Flagellum	4763																																				N
	cj0043	Flagellar hook protein FlgE	isu;Flagellum	4289					T																															T
	cj0043	Flagellar hook protein FlgE	isu;Flagellum	4297					Y																															Y
	cj0043	Flagellar hook protein FlgE	isu;Flagellum	4314					T																															T
	cj0043	Flagellar hook protein FlgE	isu;Flagellum	4322					S																															S
	cj0043	Flagellar hook protein FlgE	isu;Flagellum	4340					S																															S
	cj0043	Flagellar hook protein FlgE	isu;Flagellum	4344					N																															N
	cj0043	Flagellar hook protein FlgE	isu;Flagellum	4352					L																															L
	cj0043	Flagellar hook protein FlgE	isu;Flagellum	4357					S																															S
	cj0043	Flagellar hook protein FlgE	isu;Flagellum	4387					K																															K
	cj0043	Flagellar hook protein FlgE	isu;Flagellum	4494					G																															G
	cj0043	Flagellar hook protein FlgE	isu;Flagellum	4522					V																															V
	cj0043	Flagellar hook protein FlgE	isu;Flagellum	4538					K																															K
	cj0043	Flagellar hook protein FlgE	isu;Flagellum	4704					K																															K
	cj0043	Flagellar hook protein FlgE	isu;Flagellum	4707					D																															D
	cj0043	Flagellar hook protein FlgE	isu;Flagellum	4786																T																				V
	cj0043	Flagellar hook protein FlgE	isu;Flagellum	4741																A		A							A											A
	cj0053c	tRNA-specific 2-thiouridylase MnmA	isu;RNA_methylation	5152																				V
	cj0053c	tRNA-specific 2-thiouridylase MnmA	isu;RNA_methylation	5102									V
	cj0053c	tRNA-specific 2-thiouridylase MnmA	isu;RNA_methylation	5132																N
	cj0053c	tRNA-specific 2-thiouridylase MnmA	isu;RNA_methylation	4886	K	K	K		K	K
	cj0053c	tRNA-specific 2-thiouridylase MnmA	isu;RNA_methylation	5088	K	K	K		K	K																														K
	cj0053c	tRNA-specific 2-thiouridylase MnmA	isu;RNA_methylation	5129	T	T	T		T	T												T																		T
	cj0059c	Flagellar motor switch protein FliN	idu(1);Flagellar_motility idu(1);Flagellum idu(1);Bacterial_Chemotaxis	5223	V	V	V		V	V					V	V				V								V	V	V			V						V	V
	cj0059c	Flagellar motor switch protein FliN	idu(1);Flagellar_motility idu(1);Flagellum idu(1);Bacterial_Chemotaxis	5287													A	A					A								A
	cj0059c	Flagellar motor switch protein FliN	idu(1);Flagellar_motility idu(1);Flagellum idu(1);Bacterial_Chemotaxis	5341												D
	cj0059c	Flagellar motor switch protein FliN	idu(1);Flagellar_motility idu(1);Flagellum idu(1);Bacterial_Chemotaxis	5195	A	A	A		A	A			A		A	A													A										A	A
	cj0059c	Flagellar motor switch protein FliN	idu(1);Flagellar_motility idu(1);Flagellum idu(1);Bacterial_Chemotaxis	5209	D		D		D	D					D					D									D											D
	cj0059c	Flagellar motor switch protein FliN	idu(1);Flagellar_motility idu(1);Flagellum idu(1);Bacterial_Chemotaxis	5342	A	A	A		A	A					A					A									A											A
	cj0061c	RNA polymerase sigma factor for flagellar operon	isu;Flagellar_motility isu;Flagellum isu;Transcription_initiation,_bacterial_sigma_factors	5676					M											M																				M
	cj0061c	RNA polymerase sigma factor for flagellar operon	isu;Flagellar_motility isu;Flagellum isu;Transcription_initiation,_bacterial_sigma_factors	5515	N		N			N					N														N
	cj0061c	RNA polymerase sigma factor for flagellar operon	isu;Flagellar_motility isu;Flagellum isu;Transcription_initiation,_bacterial_sigma_factors	5441	P		P		P	P					P					P									P											P
	cj0061c	RNA polymerase sigma factor for flagellar operon	isu;Flagellar_motility isu;Flagellum isu;Transcription_initiation,_bacterial_sigma_factors	5561	N		N		N	N					N					N									N											N
	cj0062c	Motility integral membrane protein	isu;Flagellar_motility	5783	S		S		S	S					S					S									S											S
	cj0063c	Flagellar synthesis regulator FleN	isu;Flagellar_motility isu;Flagellum	6047	L	L	L		L	L					L					L									L											L
	cj0064c	Flagellar biosynthesis protein FlhF	isu;Flagellar_motility isu;Flagellum	6224																										S
	cj0064c	Flagellar biosynthesis protein FlhF	isu;Flagellar_motility isu;Flagellum	6470																														D
	cj0064c	Flagellar biosynthesis protein FlhF	isu;Flagellar_motility isu;Flagellum	6203	T	T	T		T	T			T		T					T									T							T	T		T	T
	cj0064c	Flagellar biosynthesis protein FlhF	isu;Flagellar_motility isu;Flagellum	6523	I	I	I		I	I					I					I									I											I
	cj0064c	Flagellar biosynthesis protein FlhF	isu;Flagellar_motility isu;Flagellum	6535	T	T	T		T	T					T					T									T											T
	cj0065c	2-amino-4-hydroxy-6-hydroxymethyldihydropteridine pyrophosphokinase (EC 2.7.6.3)	isu;Folate_Biosynthesis isu;Folate_biosynthesis_cluster	6710																																	V		V
	cj0069	FIG00469778: hypothetical protein	ff	7132																															Y
	cj0069	FIG00469778: hypothetical protein	ff	7133																															R
	cj0069	FIG00469778: hypothetical protein	ff	7134																															A
	cj0069	FIG00469778: hypothetical protein	ff	7135																															L
	cj0069	FIG00469778: hypothetical protein	ff	7139																															K
	cj0069	FIG00469778: hypothetical protein	ff	7140																															V
	cj0069	FIG00469778: hypothetical protein	ff	7141																															K
	cj0069	FIG00469778: hypothetical protein	ff	7142																															S
	cj0069	FIG00469778: hypothetical protein	ff	7143																															D
	cj0069	FIG00469778: hypothetical protein	ff	7144																															F
	cj0069	FIG00469778: hypothetical protein	ff	7145																															C
	cj0069	FIG00469778: hypothetical protein	ff	7146																															F
	cj0069	FIG00469778: hypothetical protein	ff	7147																															I
	cj0069	FIG00469778: hypothetical protein	ff	7150																															L
	cj0069	FIG00469778: hypothetical protein	ff	7151																															M
	cj0069	FIG00469778: hypothetical protein	ff	7152																															C
	cj0069	FIG00469778: hypothetical protein	ff	7153																															I
	cj0069	FIG00469778: hypothetical protein	ff	7154																															K
	cj0069	FIG00469778: hypothetical protein	ff	7155																															N
	cj0069	FIG00469778: hypothetical protein	ff	7156																															Q
	cj0069	FIG00469778: hypothetical protein	ff	7158																															K
	cj0069	FIG00469778: hypothetical protein	ff	7165																															M
	cj0069	FIG00469778: hypothetical protein	ff	7166																															L
	cj0069	FIG00469778: hypothetical protein	ff	7167																															M
	cj0069	FIG00469778: hypothetical protein	ff	7186																															L
	cj0069	FIG00469778: hypothetical protein	ff	7187																															R
	cj0069	FIG00469778: hypothetical protein	ff	7188																															F
	cj0069	FIG00469778: hypothetical protein	ff	7189																															L
	cj0069	FIG00469778: hypothetical protein	ff	7190																															V
	cj0069	FIG00469778: hypothetical protein	ff	7192																															Q
	cj0069	FIG00469778: hypothetical protein	ff	7194																															I
	cj0069	FIG00469778: hypothetical protein	ff	7195																															A
	cj0069	FIG00469778: hypothetical protein	ff	7196																															M
	cj0069	FIG00469778: hypothetical protein	ff	7197																															I
	cj0069	FIG00469778: hypothetical protein	ff	7198																															S
	cj0069	FIG00469778: hypothetical protein	ff	7199																															Q
	cj0069	FIG00469778: hypothetical protein	ff	7201																															I
	cj0069	FIG00469778: hypothetical protein	ff	7203																															K
	cj0069	FIG00469778: hypothetical protein	ff	7209																															W
	cj0069	FIG00469778: hypothetical protein	ff	7236																															I
	cj0069	FIG00469778: hypothetical protein	ff	7237																															C
	cj0069	FIG00469778: hypothetical protein	ff	7239																															A
	cj0069	FIG00469778: hypothetical protein	ff	7241																															F
	cj0069	FIG00469778: hypothetical protein	ff	7243																															R
	cj0069	FIG00469778: hypothetical protein	ff	7244																															G
	cj0069	FIG00469778: hypothetical protein	ff	7245																															K
	cj0069	FIG00469778: hypothetical protein	ff	7246																															N
	cj0069	FIG00469778: hypothetical protein	ff	7247																															A
	cj0069	FIG00469778: hypothetical protein	ff	7248																															I
	cj0069	FIG00469778: hypothetical protein	ff	7249																															T
	cj0069	FIG00469778: hypothetical protein	ff	7250																															T
	cj0069	FIG00469778: hypothetical protein	ff	7265																															A
	cj0069	FIG00469778: hypothetical protein	ff	7266																															M
	cj0069	FIG00469778: hypothetical protein	ff	7269																															M
	cj0069	FIG00469778: hypothetical protein	ff	7270																															F
	cj0069	FIG00469778: hypothetical protein	ff	7271																															A
	cj0069	FIG00469778: hypothetical protein	ff	7272																															R
	cj0069	FIG00469778: hypothetical protein	ff	7273																															L
	cj0069	FIG00469778: hypothetical protein	ff	7274																															I
	cj0069	FIG00469778: hypothetical protein	ff	7275																															V
	cj0069	FIG00469778: hypothetical protein	ff	7276																															L
	cj0069	FIG00469778: hypothetical protein	ff	7277																															V
	cj0069	FIG00469778: hypothetical protein	ff	7278																															V
	cj0069	FIG00469778: hypothetical protein	ff	7280																															L
	cj0069	FIG00469778: hypothetical protein	ff	7281																															L
	cj0069	FIG00469778: hypothetical protein	ff	7286																															M
	cj0069	FIG00469778: hypothetical protein	ff	7287																															K
	cj0069	FIG00469778: hypothetical protein	ff	7288																															L
	cj0069	FIG00469778: hypothetical protein	ff	7289																															Q
	cj0069	FIG00469778: hypothetical protein	ff	7290																															I
	cj0069	FIG00469778: hypothetical protein	ff	7291																															L
	cj0069	FIG00469778: hypothetical protein	ff	7292																															L
	cj0069	FIG00469778: hypothetical protein	ff	7294																															L
	cj0069	FIG00469778: hypothetical protein	ff	7295																															V
	cj0069	FIG00469778: hypothetical protein	ff	7297																															L
	cj0069	FIG00469778: hypothetical protein	ff	7298																															R
	cj0069	FIG00469778: hypothetical protein	ff	7007																											T
	cj0069	FIG00469778: hypothetical protein	ff	7109									E
	cj0069	FIG00469778: hypothetical protein	ff	7021						V																													V
	cj0069	FIG00469778: hypothetical protein	ff	7092						A																													A
	cj0069	FIG00469778: hypothetical protein	ff	7081																G
	cj0069	FIG00469778: hypothetical protein	ff	7218																I
	cj0070c			7322						N																													N
	cj0070c			7323						T																													T
	cj0070c			7324						N																													N
	cj0070c			7325						Q																													Q
	cj0070c			7326						R																													R
	cj0070c			7327						Y																													Y
	cj0070c			7329						M																													M
	cj0070c			7330						L																													L
	cj0070c			7331						I																													I
	cj0070c			7332						L																													L
	cj0070c			7333						K																													K
	cj0070c			7334						F																													F
	cj0070c			7336						L																													L
	cj0070c			7340						L																													L
	cj0070c			7341						K																													K
	cj0070c			7342						L																													L
	cj0070c			7343						K																													K
	cj0070c			7344						N																													N
	cj0070c			7346						R																													R
	cj0070c			7359						R																													R
	cj0070c			7361						S																													S
	cj0070c			7365						Q																													Q
	cj0070c			7366						N										T																			N
	cj0070c			7356	C	C	C		C				C		C					C									C											C
	cj0070c			7337	P	P	P		P	D			P		P					P									P										D	P
	cj0074c	Predicted L-lactate dehydrogenase, Iron-sulfur cluster-binding subunit YkgF	isu;Lactate_utilization isu;L-rhamnose_utilization	7561																Y
	cj0074c	Predicted L-lactate dehydrogenase, Iron-sulfur cluster-binding subunit YkgF	isu;Lactate_utilization isu;L-rhamnose_utilization	7783																T
	cj0074c	Predicted L-lactate dehydrogenase, Iron-sulfur cluster-binding subunit YkgF	isu;Lactate_utilization isu;L-rhamnose_utilization	7422	S					S
	cj0074c	Predicted L-lactate dehydrogenase, Iron-sulfur cluster-binding subunit YkgF	isu;Lactate_utilization isu;L-rhamnose_utilization	7773		K	K		K						K														K											K
	cj0074c	Predicted L-lactate dehydrogenase, Iron-sulfur cluster-binding subunit YkgF	isu;Lactate_utilization isu;L-rhamnose_utilization	7816		N	N		N						N														N											N
	cj0074c	Predicted L-lactate dehydrogenase, Iron-sulfur cluster-binding subunit YkgF	isu;Lactate_utilization isu;L-rhamnose_utilization	7817		V	V		V						V														V											V
	cj0074c	Predicted L-lactate dehydrogenase, Iron-sulfur cluster-binding subunit YkgF	isu;Lactate_utilization isu;L-rhamnose_utilization	7810	A	A	A		A						A														A											A
	cj0074c	Predicted L-lactate dehydrogenase, Iron-sulfur cluster-binding subunit YkgF	isu;Lactate_utilization isu;L-rhamnose_utilization	7614	V	V	V		V	V					V					V									V										V	V
	cj0075c	Predicted L-lactate dehydrogenase, Fe-S oxidoreductase subunit YkgE	isu;Lactate_utilization	7864	T	T	T		T	T					T														T											T
	cj0075c	Predicted L-lactate dehydrogenase, Fe-S oxidoreductase subunit YkgE	isu;Lactate_utilization	7865	A	A	A		A	A					A														A											A
	cj0075c	Predicted L-lactate dehydrogenase, Fe-S oxidoreductase subunit YkgE	isu;Lactate_utilization	7952	V	V	V		V	V					V														V											V
	cj0075c	Predicted L-lactate dehydrogenase, Fe-S oxidoreductase subunit YkgE	isu;Lactate_utilization	7954	D	D	D		D	D					D														D											D
	cj0075c	Predicted L-lactate dehydrogenase, Fe-S oxidoreductase subunit YkgE	isu;Lactate_utilization	7979	A	A	A		A	A					A														A											A
	cj0075c	Predicted L-lactate dehydrogenase, Fe-S oxidoreductase subunit YkgE	isu;Lactate_utilization	8094	E	E	E		E	E					E														E											E
	cj0081	Cytochrome d ubiquinol oxidase subunit I (EC 1.10.3.-)	isu;Terminal_cytochrome_d_ubiquinol_oxidases isu;Terminal_cytochrome_oxidases	8438				T				T							T									T				T	T
	cj0081	Cytochrome d ubiquinol oxidase subunit I (EC 1.10.3.-)	isu;Terminal_cytochrome_d_ubiquinol_oxidases isu;Terminal_cytochrome_oxidases	8268		N	N		N	N					N														N											N
	cj0081	Cytochrome d ubiquinol oxidase subunit I (EC 1.10.3.-)	isu;Terminal_cytochrome_d_ubiquinol_oxidases isu;Terminal_cytochrome_oxidases	8455		E	E		E	E					E														E											E
	cj0081	Cytochrome d ubiquinol oxidase subunit I (EC 1.10.3.-)	isu;Terminal_cytochrome_d_ubiquinol_oxidases isu;Terminal_cytochrome_oxidases	8593		I	I		I	I					I														I											I
	cj0082	Cytochrome d ubiquinol oxidase subunit II (EC 1.10.3.-)	isu;Bacterial_RNA-metabolizing_Zn-dependent_hydrolases isu;Conserved_gene_cluster_associated_with_Met-tRNA_formyltransferase isu;Terminal_cytochrome_d_ubiquinol_oxidases isu;Terminal_cytochrome_oxidases	8842												V				V										V
	cj0082	Cytochrome d ubiquinol oxidase subunit II (EC 1.10.3.-)	isu;Bacterial_RNA-metabolizing_Zn-dependent_hydrolases isu;Conserved_gene_cluster_associated_with_Met-tRNA_formyltransferase isu;Terminal_cytochrome_d_ubiquinol_oxidases isu;Terminal_cytochrome_oxidases	8950									N	N								N		N	N	N	N							N		N			N
	cj0082	Cytochrome d ubiquinol oxidase subunit II (EC 1.10.3.-)	isu;Bacterial_RNA-metabolizing_Zn-dependent_hydrolases isu;Conserved_gene_cluster_associated_with_Met-tRNA_formyltransferase isu;Terminal_cytochrome_d_ubiquinol_oxidases isu;Terminal_cytochrome_oxidases	8881																V					V
	cj0082	Cytochrome d ubiquinol oxidase subunit II (EC 1.10.3.-)	isu;Bacterial_RNA-metabolizing_Zn-dependent_hydrolases isu;Conserved_gene_cluster_associated_with_Met-tRNA_formyltransferase isu;Terminal_cytochrome_d_ubiquinol_oxidases isu;Terminal_cytochrome_oxidases	8623																F
	cj0082	Cytochrome d ubiquinol oxidase subunit II (EC 1.10.3.-)	isu;Bacterial_RNA-metabolizing_Zn-dependent_hydrolases isu;Conserved_gene_cluster_associated_with_Met-tRNA_formyltransferase isu;Terminal_cytochrome_d_ubiquinol_oxidases isu;Terminal_cytochrome_oxidases	8828																V
	cj0082	Cytochrome d ubiquinol oxidase subunit II (EC 1.10.3.-)	isu;Bacterial_RNA-metabolizing_Zn-dependent_hydrolases isu;Conserved_gene_cluster_associated_with_Met-tRNA_formyltransferase isu;Terminal_cytochrome_d_ubiquinol_oxidases isu;Terminal_cytochrome_oxidases	8880	A	A	A		A	A					A														A											A
	cj0082	Cytochrome d ubiquinol oxidase subunit II (EC 1.10.3.-)	isu;Bacterial_RNA-metabolizing_Zn-dependent_hydrolases isu;Conserved_gene_cluster_associated_with_Met-tRNA_formyltransferase isu;Terminal_cytochrome_d_ubiquinol_oxidases isu;Terminal_cytochrome_oxidases	8931	N	N	N		N	N					N														N											N
	cj0082	Cytochrome d ubiquinol oxidase subunit II (EC 1.10.3.-)	isu;Bacterial_RNA-metabolizing_Zn-dependent_hydrolases isu;Conserved_gene_cluster_associated_with_Met-tRNA_formyltransferase isu;Terminal_cytochrome_d_ubiquinol_oxidases isu;Terminal_cytochrome_oxidases	8877	I	I	I		I	I					I										I				I											I
	cj0082	Cytochrome d ubiquinol oxidase subunit II (EC 1.10.3.-)	isu;Bacterial_RNA-metabolizing_Zn-dependent_hydrolases isu;Conserved_gene_cluster_associated_with_Met-tRNA_formyltransferase isu;Terminal_cytochrome_d_ubiquinol_oxidases isu;Terminal_cytochrome_oxidases	8854	A	A	A		A	A					A					A									A											A
	cj0082	Cytochrome d ubiquinol oxidase subunit II (EC 1.10.3.-)	isu;Bacterial_RNA-metabolizing_Zn-dependent_hydrolases isu;Conserved_gene_cluster_associated_with_Met-tRNA_formyltransferase isu;Terminal_cytochrome_d_ubiquinol_oxidases isu;Terminal_cytochrome_oxidases	8894	A	A	A		A	A					A					A									A											A
	cj0090	FIG00545237: hypothetical protein	ff	9007																				V
	cj0090	FIG00545237: hypothetical protein	ff	9070																							A
	cj0090	FIG00545237: hypothetical protein	ff	9057	L	L	L		L	L					L					L									L											L
	cj0090	FIG00545237: hypothetical protein	ff	9102	K	K	K		K	K					K					K							K		K											K
	cj0091	FIG00545237: hypothetical protein	ff	9211								I
	cj0091	FIG00545237: hypothetical protein	ff	9125									A
	cj0091	FIG00545237: hypothetical protein	ff	9126																V
	cj0093	FIG00638667: hypothetical protein	ff	9434												V														V
	cj0093	FIG00638667: hypothetical protein	ff	9421				S
	cj0093	FIG00638667: hypothetical protein	ff	9537	V	V	V		V	V					V	V				V				V					V	V										V
	cj0093	FIG00638667: hypothetical protein	ff	9656	A	A	A		A	A					A	A				A									A	A										A
	cj0093	FIG00638667: hypothetical protein	ff	9378									R	R								R		R	R	R	R							R					R
	cj0093	FIG00638667: hypothetical protein	ff	9364																		V												V
	cj0093	FIG00638667: hypothetical protein	ff	9606	A	A	A		A	A					A					A									A											A
	cj0093	FIG00638667: hypothetical protein	ff	9637	V	V	V		V	V					V					V									V											V
	cj0093	FIG00638667: hypothetical protein	ff	9666	I	I	I		I	I					I					I									I											I
	cj0093	FIG00638667: hypothetical protein	ff	9671	N	N	N		N	N					N					N									N											N
	cj0093	FIG00638667: hypothetical protein	ff	9702	L	L	L		L	L					L					L									L											L
	cj0093	FIG00638667: hypothetical protein	ff	9711	G	G	G		G	G					G					G									G											G
	cj0093	FIG00638667: hypothetical protein	ff	9728	I	I	I		I	I					I					I									I											I
	cj0093	FIG00638667: hypothetical protein	ff	9729	G	G	G		G	G					G					G									G											G
	cj0093	FIG00638667: hypothetical protein	ff	9730	S	S	S		S	S					S					S									S											S
	cj0093	FIG00638667: hypothetical protein	ff	9731	N	N	N		N	N					N					N									N											N
	cj0093	FIG00638667: hypothetical protein	ff	9759	E	E	E		E	E					E					E									E											E
	cj0097	Glutamate 5-kinase (EC 2.7.2.11)	isu;Proline_Synthesis	9872												N														N
	cj0097	Glutamate 5-kinase (EC 2.7.2.11)	isu;Proline_Synthesis	10087																Q
	cj0097	Glutamate 5-kinase (EC 2.7.2.11)	isu;Proline_Synthesis	10103																N
	cj0097	Glutamate 5-kinase (EC 2.7.2.11)	isu;Proline_Synthesis	10105																N
	cj0097	Glutamate 5-kinase (EC 2.7.2.11)	isu;Proline_Synthesis	10107																V
	cj0097	Glutamate 5-kinase (EC 2.7.2.11)	isu;Proline_Synthesis	10108																E
	cj0097	Glutamate 5-kinase (EC 2.7.2.11)	isu;Proline_Synthesis	10116																N
	cj0098	Methionyl-tRNA formyltransferase (EC 2.1.2.9)	idu(6);Conserved_gene_cluster_associated_with_Met-tRNA_formyltransferase idu(6);CBSS-89187.3.peg.2957 idu(6);Translation_initiation_factors_bacterial	10224												V														V
	cj0098	Methionyl-tRNA formyltransferase (EC 2.1.2.9)	idu(6);Conserved_gene_cluster_associated_with_Met-tRNA_formyltransferase idu(6);CBSS-89187.3.peg.2957 idu(6);Translation_initiation_factors_bacterial	10302	L	L	L		L	L					L	L				L									L	L										L
	cj0098	Methionyl-tRNA formyltransferase (EC 2.1.2.9)	idu(6);Conserved_gene_cluster_associated_with_Met-tRNA_formyltransferase idu(6);CBSS-89187.3.peg.2957 idu(6);Translation_initiation_factors_bacterial	10323																V
	cj0098	Methionyl-tRNA formyltransferase (EC 2.1.2.9)	idu(6);Conserved_gene_cluster_associated_with_Met-tRNA_formyltransferase idu(6);CBSS-89187.3.peg.2957 idu(6);Translation_initiation_factors_bacterial	10275	V	V	V		V	V					V														V											V
	cj0098	Methionyl-tRNA formyltransferase (EC 2.1.2.9)	idu(6);Conserved_gene_cluster_associated_with_Met-tRNA_formyltransferase idu(6);CBSS-89187.3.peg.2957 idu(6);Translation_initiation_factors_bacterial	10314	I	I	I		I	I					I														I											I
	cj0098	Methionyl-tRNA formyltransferase (EC 2.1.2.9)	idu(6);Conserved_gene_cluster_associated_with_Met-tRNA_formyltransferase idu(6);CBSS-89187.3.peg.2957 idu(6);Translation_initiation_factors_bacterial	10198	E	E	E		E	E					E					E				E					E											E
	cj0098	Methionyl-tRNA formyltransferase (EC 2.1.2.9)	idu(6);Conserved_gene_cluster_associated_with_Met-tRNA_formyltransferase idu(6);CBSS-89187.3.peg.2957 idu(6);Translation_initiation_factors_bacterial	10379	R	R	R		R	R					R					R									R											R
	cj0099	Biotin--protein ligase (EC 6.3.4.9, EC 6.3.4.10, EC 6.3.4.11, EC 6.3.4.15)	ff	10455	E	E	E		E	E					E	E													E	E										E
	cj0099	Biotin--protein ligase (EC 6.3.4.9, EC 6.3.4.10, EC 6.3.4.11, EC 6.3.4.15)	ff	10474	T	T	T		T	T					T	T				T									T	T										T
	cj0099	Biotin--protein ligase (EC 6.3.4.9, EC 6.3.4.10, EC 6.3.4.11, EC 6.3.4.15)	ff	10522	L	L	L		L	L					L	L				L									L	L										L
	cj0099	Biotin--protein ligase (EC 6.3.4.9, EC 6.3.4.10, EC 6.3.4.11, EC 6.3.4.15)	ff	10464	G	G	G		G	G					G					G									G											G
	cj0099	Biotin--protein ligase (EC 6.3.4.9, EC 6.3.4.10, EC 6.3.4.11, EC 6.3.4.15)	ff	10568	S	S	S		S	S					S					S									S											S
	cj0100	Chromosome (plasmid) partitioning protein ParA	idu(1);RNA_modification_and_chromosome_partitioning_cluster idu(1);Bacterial_Cell_Division idu(1);Cell_Division_Subsystem_including_YidCD idu(1);Bacterial_Cytoskeleton idu(1);Plasmid_replication	10760																		S												S
	cj0105	ATP synthase alpha chain (EC 3.6.3.14)	ff	11359												I
	cj0105	ATP synthase alpha chain (EC 3.6.3.14)	ff	11363																															E
	cj0105	ATP synthase alpha chain (EC 3.6.3.14)	ff	11386												F
	cj0105	ATP synthase alpha chain (EC 3.6.3.14)	ff	11339																										I
	cj0105	ATP synthase alpha chain (EC 3.6.3.14)	ff	11112										N												N
	cj0106	ATP synthase gamma chain (EC 3.6.3.14)	ff	11633	E	E	E		E	E					E	E				E									E	E					E				E	E
	cj0106	ATP synthase gamma chain (EC 3.6.3.14)	ff	11425																															Y
	cj0106	ATP synthase gamma chain (EC 3.6.3.14)	ff	11581												R
	cj0106	ATP synthase gamma chain (EC 3.6.3.14)	ff	11636																															I
	cj0106	ATP synthase gamma chain (EC 3.6.3.14)	ff	11484																										F
	cj0106	ATP synthase gamma chain (EC 3.6.3.14)	ff	11619																											D
	cj0106	ATP synthase gamma chain (EC 3.6.3.14)	ff	11516	A	A	A		A	A					A					A									A											A
	cj0107	ATP synthase beta chain (EC 3.6.3.14)	ff	11805													R	R					R								R
	cj0107	ATP synthase beta chain (EC 3.6.3.14)	ff	12129																										K
	cj0108	ATP synthase epsilon chain (EC 3.6.3.14)	ff	12232																										V
	cj0108	ATP synthase epsilon chain (EC 3.6.3.14)	ff	12210	T	T	T		T	T					T					T									T											T
	cj0109	MotA/TolQ/ExbB proton channel family protein	isu;Ton_and_Tol_transport_systems	12353												I																							I
	cj0110	Biopolymer transport protein ExbD/TolR	idu(1);Ton_and_Tol_transport_systems	12533	A	A	A		A	A					A	A				A									A						A				A	A
	cj0110	Biopolymer transport protein ExbD/TolR	idu(1);Ton_and_Tol_transport_systems	12545				V
	cj0113	Outer membrane lipoprotein omp16 precursor	isu;Ton_and_Tol_transport_systems	12618												I																							I
	cj0113	Outer membrane lipoprotein omp16 precursor	isu;Ton_and_Tol_transport_systems	12690												A
	cj0113	Outer membrane lipoprotein omp16 precursor	isu;Ton_and_Tol_transport_systems	12705									I	I								I				I	I							I		I
	cj0113	Outer membrane lipoprotein omp16 precursor	isu;Ton_and_Tol_transport_systems	12671																					I
	cj0114	TPR repeat containing exported protein; Putative periplasmic protein contains a protein prenylyltransferase domain	isu;Ton_and_Tol_transport_systems	12872																										R
	cj0114	TPR repeat containing exported protein; Putative periplasmic protein contains a protein prenylyltransferase domain	isu;Ton_and_Tol_transport_systems	13096																																			I
	cj0114	TPR repeat containing exported protein; Putative periplasmic protein contains a protein prenylyltransferase domain	isu;Ton_and_Tol_transport_systems	12898																														V
	cj0115	FKBP-type peptidyl-prolyl cis-trans isomerase SlyD (EC 5.2.1.8)	isu;Potassium_homeostasis isu;G3E_family_of_P-loop_GTPases_(metallocenter_biosynthesis) isu;Peptidyl-prolyl_cis-trans_isomerase	13262	S	S
	cj0115	FKBP-type peptidyl-prolyl cis-trans isomerase SlyD (EC 5.2.1.8)	isu;Potassium_homeostasis isu;G3E_family_of_P-loop_GTPases_(metallocenter_biosynthesis) isu;Peptidyl-prolyl_cis-trans_isomerase	13240			S		S	S					S					S									S											S
	cj0116	Malonyl CoA-acyl carrier protein transacylase (EC 2.3.1.39)	isu;Fatty_Acid_Biosynthesis_FASII	13574													V	V					V								V
	cj0116	Malonyl CoA-acyl carrier protein transacylase (EC 2.3.1.39)	isu;Fatty_Acid_Biosynthesis_FASII	13503												T
	cj0116	Malonyl CoA-acyl carrier protein transacylase (EC 2.3.1.39)	isu;Fatty_Acid_Biosynthesis_FASII	13554																										L									L
	cj0116	Malonyl CoA-acyl carrier protein transacylase (EC 2.3.1.39)	isu;Fatty_Acid_Biosynthesis_FASII	13564																										C									C
	cj0116	Malonyl CoA-acyl carrier protein transacylase (EC 2.3.1.39)	isu;Fatty_Acid_Biosynthesis_FASII	13428																										S
	cj0116	Malonyl CoA-acyl carrier protein transacylase (EC 2.3.1.39)	isu;Fatty_Acid_Biosynthesis_FASII	13617	C	C
	cj0116	Malonyl CoA-acyl carrier protein transacylase (EC 2.3.1.39)	isu;Fatty_Acid_Biosynthesis_FASII	13451			V		V	V					V					V									V											V
	cj0116	Malonyl CoA-acyl carrier protein transacylase (EC 2.3.1.39)	isu;Fatty_Acid_Biosynthesis_FASII	13632	I	I	I		I	I					I					I									I	I									I	I
	cj0116	Malonyl CoA-acyl carrier protein transacylase (EC 2.3.1.39)	isu;Fatty_Acid_Biosynthesis_FASII	13328	K	K	K		K	K					K					K									K	K										K
	cj0116	Malonyl CoA-acyl carrier protein transacylase (EC 2.3.1.39)	isu;Fatty_Acid_Biosynthesis_FASII	13329	T	T	T		T	T					T					T									T	T										T
	cj0117	Menaquinone via 6-amino-6-deoxyfutalosine step 2	ff	13820																																			S
	cj0117	Menaquinone via 6-amino-6-deoxyfutalosine step 2	ff	13703	V	V																								V									V
	cj0118	tRNA(Cytosine32)-2-thiocytidine synthetase	isu;CBSS-326442.4.peg.1852	14102												T	T	T					T							T	T								T
	cj0118	tRNA(Cytosine32)-2-thiocytidine synthetase	isu;CBSS-326442.4.peg.1852	13881																										E
	cj0118	tRNA(Cytosine32)-2-thiocytidine synthetase	isu;CBSS-326442.4.peg.1852	13916																										E
	cj0118	tRNA(Cytosine32)-2-thiocytidine synthetase	isu;CBSS-326442.4.peg.1852	14074									Y
	cj0118	tRNA(Cytosine32)-2-thiocytidine synthetase	isu;CBSS-326442.4.peg.1852	14030			I		I	I					I					I									I											I
	cj0118	tRNA(Cytosine32)-2-thiocytidine synthetase	isu;CBSS-326442.4.peg.1852	14029	V	V	V		V	V					V					V									V											V
	cj0119	Nicotinamidase (EC 3.5.1.19)	isu;NAD_and_NADP_cofactor_biosynthesis_global isu;Niacin-Choline_transport_and_metabolism isu;Redox-dependent_regulation_of_nucleus_processes	14283															V																				T
	cj0119	Nicotinamidase (EC 3.5.1.19)	isu;NAD_and_NADP_cofactor_biosynthesis_global isu;Niacin-Choline_transport_and_metabolism isu;Redox-dependent_regulation_of_nucleus_processes	14169																																N
	cj0121	Metal-dependent hydrolase YbeY, involved in rRNA and/or ribosome maturation and assembly	isu;Glycyl-tRNA_synthetase_containing_cluster isu;CBSS-56780.10.peg.1536 isu;tRNA-methylthiotransferase_containing_cluster	14423	G	G
	cj0121	Metal-dependent hydrolase YbeY, involved in rRNA and/or ribosome maturation and assembly	isu;Glycyl-tRNA_synthetase_containing_cluster isu;CBSS-56780.10.peg.1536 isu;tRNA-methylthiotransferase_containing_cluster	14410			C		C	C					C					C									C											C
	cj0121	Metal-dependent hydrolase YbeY, involved in rRNA and/or ribosome maturation and assembly	isu;Glycyl-tRNA_synthetase_containing_cluster isu;CBSS-56780.10.peg.1536 isu;tRNA-methylthiotransferase_containing_cluster	14424			I		I	I					I					I									I											I
	cj0125c	C4-type zinc finger protein, DksA/TraR family	isu;Zinc_regulated_enzymes	14468																																			L
	cj0125c	C4-type zinc finger protein, DksA/TraR family	isu;Zinc_regulated_enzymes	14532																										A
	cj0125c	C4-type zinc finger protein, DksA/TraR family	isu;Zinc_regulated_enzymes	14444			T		T	T					T					T									T											T
	cj0125c	C4-type zinc finger protein, DksA/TraR family	isu;Zinc_regulated_enzymes	14472			I		I	I					I					I									I											I
	cj0125c	C4-type zinc finger protein, DksA/TraR family	isu;Zinc_regulated_enzymes	14482			T		T	T					T					T									T											T
	cj0125c	C4-type zinc finger protein, DksA/TraR family	isu;Zinc_regulated_enzymes	14496			N		N	N					N					N									N											N
	cj0126c	LSU m3Psi1915 methyltransferase RlmH	isu;RNA_methylation isu;Ribosome_biogenesis_bacterial	14566	W	W	W		W	W					W	W				W									W	W										W
	cj0126c	LSU m3Psi1915 methyltransferase RlmH	isu;RNA_methylation isu;Ribosome_biogenesis_bacterial	14573																										F
	cj0126c	LSU m3Psi1915 methyltransferase RlmH	isu;RNA_methylation isu;Ribosome_biogenesis_bacterial	14623																										R
	cj0126c	LSU m3Psi1915 methyltransferase RlmH	isu;RNA_methylation isu;Ribosome_biogenesis_bacterial	14626			E		E	E					E					E									E	E										E
	cj0127c	Acetyl-coenzyme A carboxyl transferase beta chain (EC 6.4.1.2)	isu;Fatty_Acid_Biosynthesis_FASII isu;Colicin_V_and_Bacteriocin_Production_Cluster	14715	I	I										I														I
	cj0127c	Acetyl-coenzyme A carboxyl transferase beta chain (EC 6.4.1.2)	isu;Fatty_Acid_Biosynthesis_FASII isu;Colicin_V_and_Bacteriocin_Production_Cluster	14853	P	P	P		P	P					P	P				P									P	P										P
	cj0127c	Acetyl-coenzyme A carboxyl transferase beta chain (EC 6.4.1.2)	isu;Fatty_Acid_Biosynthesis_FASII isu;Colicin_V_and_Bacteriocin_Production_Cluster	14727																										N
	cj0127c	Acetyl-coenzyme A carboxyl transferase beta chain (EC 6.4.1.2)	isu;Fatty_Acid_Biosynthesis_FASII isu;Colicin_V_and_Bacteriocin_Production_Cluster	14813																										V
	cj0127c	Acetyl-coenzyme A carboxyl transferase beta chain (EC 6.4.1.2)	isu;Fatty_Acid_Biosynthesis_FASII isu;Colicin_V_and_Bacteriocin_Production_Cluster	14815		S
	cj0127c	Acetyl-coenzyme A carboxyl transferase beta chain (EC 6.4.1.2)	isu;Fatty_Acid_Biosynthesis_FASII isu;Colicin_V_and_Bacteriocin_Production_Cluster	14844			V		V	V					V					V									V											V
	cj0130	Prephenate and/or arogenate dehydrogenase (unknown specificity) (EC 1.3.1.12)(EC 1.3.1.43)	isu;Chorismate_Synthesis isu;Phenylalanine_and_Tyrosine_Branches_from_Chorismate	15047	N		N	N	N	N		N			N	N				N									N			N					N			N
	cj0130	Prephenate and/or arogenate dehydrogenase (unknown specificity) (EC 1.3.1.12)(EC 1.3.1.43)	isu;Chorismate_Synthesis isu;Phenylalanine_and_Tyrosine_Branches_from_Chorismate	15213				V												V
	cj0130	Prephenate and/or arogenate dehydrogenase (unknown specificity) (EC 1.3.1.12)(EC 1.3.1.43)	isu;Chorismate_Synthesis isu;Phenylalanine_and_Tyrosine_Branches_from_Chorismate	15087																				I
	cj0130	Prephenate and/or arogenate dehydrogenase (unknown specificity) (EC 1.3.1.12)(EC 1.3.1.43)	isu;Chorismate_Synthesis isu;Phenylalanine_and_Tyrosine_Branches_from_Chorismate	15080																		S
	cj0130	Prephenate and/or arogenate dehydrogenase (unknown specificity) (EC 1.3.1.12)(EC 1.3.1.43)	isu;Chorismate_Synthesis isu;Phenylalanine_and_Tyrosine_Branches_from_Chorismate	15024																														F
	cj0130	Prephenate and/or arogenate dehydrogenase (unknown specificity) (EC 1.3.1.12)(EC 1.3.1.43)	isu;Chorismate_Synthesis isu;Phenylalanine_and_Tyrosine_Branches_from_Chorismate	15042																I
	cj0130	Prephenate and/or arogenate dehydrogenase (unknown specificity) (EC 1.3.1.12)(EC 1.3.1.43)	isu;Chorismate_Synthesis isu;Phenylalanine_and_Tyrosine_Branches_from_Chorismate	15044																I
	cj0130	Prephenate and/or arogenate dehydrogenase (unknown specificity) (EC 1.3.1.12)(EC 1.3.1.43)	isu;Chorismate_Synthesis isu;Phenylalanine_and_Tyrosine_Branches_from_Chorismate	15021	R		R		R	R					R														R								R			R
	cj0131	Peptidase, M23/M37 family	ff	15691							V								V		V
	cj0131	Peptidase, M23/M37 family	ff	15255													V	V					V							V
	cj0131	Peptidase, M23/M37 family	ff	15439	V	V		V	V											V																	V			V
	cj0131	Peptidase, M23/M37 family	ff	15309	V	V	V	V	V	V					V					V									V											V
	cj0131	Peptidase, M23/M37 family	ff	15280																																			K
	cj0131	Peptidase, M23/M37 family	ff	15607																			G
	cj0131	Peptidase, M23/M37 family	ff	15419																		T												T
	cj0131	Peptidase, M23/M37 family	ff	15549																K
	cj0131	Peptidase, M23/M37 family	ff	15272						V					V														V
	cj0131	Peptidase, M23/M37 family	ff	15435			R			R					R														R
	cj0131	Peptidase, M23/M37 family	ff	15471			V			V					V														V
	cj0131	Peptidase, M23/M37 family	ff	15537	E		E		E	E					E														E											E
	cj0132	UDP-3-O-[3-hydroxymyristoyl] N-acetylglucosamine deacetylase (EC 3.5.1.108)	ff	15798																																			I
	cj0132	UDP-3-O-[3-hydroxymyristoyl] N-acetylglucosamine deacetylase (EC 3.5.1.108)	ff	15831																										V
	cj0132	UDP-3-O-[3-hydroxymyristoyl] N-acetylglucosamine deacetylase (EC 3.5.1.108)	ff	15842		V
	cj0132	UDP-3-O-[3-hydroxymyristoyl] N-acetylglucosamine deacetylase (EC 3.5.1.108)	ff	15963		I	I			I					I														I											I
	cj0132	UDP-3-O-[3-hydroxymyristoyl] N-acetylglucosamine deacetylase (EC 3.5.1.108)	ff	15776	N	D	D		N	D		D			D														D			D								D
	cj0133	TsaB protein, required for threonylcarbamoyladenosine (t(6)A) formation in tRNA	isu;Bacterial_RNA-metabolizing_Zn-dependent_hydrolases isu;Conserved_gene_cluster_associated_with_Met-tRNA_formyltransferase isu;YgjD_and_YeaZ isu;Ribosome_biogenesis_bacterial isu;YjeE	16104														Y
	cj0133	TsaB protein, required for threonylcarbamoyladenosine (t(6)A) formation in tRNA	isu;Bacterial_RNA-metabolizing_Zn-dependent_hydrolases isu;Conserved_gene_cluster_associated_with_Met-tRNA_formyltransferase isu;YgjD_and_YeaZ isu;Ribosome_biogenesis_bacterial isu;YjeE	16111																															V
	cj0133	TsaB protein, required for threonylcarbamoyladenosine (t(6)A) formation in tRNA	isu;Bacterial_RNA-metabolizing_Zn-dependent_hydrolases isu;Conserved_gene_cluster_associated_with_Met-tRNA_formyltransferase isu;YgjD_and_YeaZ isu;Ribosome_biogenesis_bacterial isu;YjeE	16142																																			V
	cj0133	TsaB protein, required for threonylcarbamoyladenosine (t(6)A) formation in tRNA	isu;Bacterial_RNA-metabolizing_Zn-dependent_hydrolases isu;Conserved_gene_cluster_associated_with_Met-tRNA_formyltransferase isu;YgjD_and_YeaZ isu;Ribosome_biogenesis_bacterial isu;YjeE	16065					A
	cj0134	Homoserine kinase (EC 2.7.1.39)	isu;CBSS-269482.1.peg.1294 isu;Threonine_and_Homoserine_Biosynthesis isu;Methionine_Biosynthesis	16258								C				C																C			C
	cj0134	Homoserine kinase (EC 2.7.1.39)	isu;CBSS-269482.1.peg.1294 isu;Threonine_and_Homoserine_Biosynthesis isu;Methionine_Biosynthesis	16421		C
	cj0134	Homoserine kinase (EC 2.7.1.39)	isu;CBSS-269482.1.peg.1294 isu;Threonine_and_Homoserine_Biosynthesis isu;Methionine_Biosynthesis	16423	R				R
	cj0134	Homoserine kinase (EC 2.7.1.39)	isu;CBSS-269482.1.peg.1294 isu;Threonine_and_Homoserine_Biosynthesis isu;Methionine_Biosynthesis	16410			V			V					V														V
	cj0134	Homoserine kinase (EC 2.7.1.39)	isu;CBSS-269482.1.peg.1294 isu;Threonine_and_Homoserine_Biosynthesis isu;Methionine_Biosynthesis	16413	M	M	M		M	M					M														M											M
	cj0135	Hypothetical protein Cj0135	ff	16469												S
	cj0135	Hypothetical protein Cj0135	ff	16486	K	K	K		K	K					K														K											K
	cj0135	Hypothetical protein Cj0135	ff	16490	I	I	I		I	I					I														I											I
	cj0141c	Zinc ABC transporter, inner membrane permease protein ZnuB	ff	16898		A					A
	cj0141c	Zinc ABC transporter, inner membrane permease protein ZnuB	ff	16871								I																				I		I
	cj0141c	Zinc ABC transporter, inner membrane permease protein ZnuB	ff	16775																				I						I
	cj0141c	Zinc ABC transporter, inner membrane permease protein ZnuB	ff	16800								V																				V
	cj0141c	Zinc ABC transporter, inner membrane permease protein ZnuB	ff	16803								T																				T
	cj0141c	Zinc ABC transporter, inner membrane permease protein ZnuB	ff	16817																				S						S
	cj0141c	Zinc ABC transporter, inner membrane permease protein ZnuB	ff	16891								I																						I
	cj0141c	Zinc ABC transporter, inner membrane permease protein ZnuB	ff	16781																			M
	cj0141c	Zinc ABC transporter, inner membrane permease protein ZnuB	ff	16782								M
	cj0142c	Zinc ABC transporter, ATP-binding protein ZnuC	ff	17006							N
	cj0142c	Zinc ABC transporter, ATP-binding protein ZnuC	ff	16996																				V						V
	cj0142c	Zinc ABC transporter, ATP-binding protein ZnuC	ff	17153								N																				N
	cj0142c	Zinc ABC transporter, ATP-binding protein ZnuC	ff	17011																			E
	cj0142c	Zinc ABC transporter, ATP-binding protein ZnuC	ff	17058																			I
	cj0142c	Zinc ABC transporter, ATP-binding protein ZnuC	ff	17081								I
	cj0142c	Zinc ABC transporter, ATP-binding protein ZnuC	ff	16970		T
	cj0142c	Zinc ABC transporter, ATP-binding protein ZnuC	ff	17036	N				N																															N
	cj0142c	Zinc ABC transporter, ATP-binding protein ZnuC	ff	16919						T					T					T									T
	cj0146c	Thioredoxin reductase (EC 1.8.1.9)	idu(1);pyrimidine_conversions idu(1);Thioredoxin-disulfide_reductase idu(1);Glycine_reductase,_sarcosine_reductase_and_betaine_reductase	17223														L
	cj0146c	Thioredoxin reductase (EC 1.8.1.9)	idu(1);pyrimidine_conversions idu(1);Thioredoxin-disulfide_reductase idu(1);Glycine_reductase,_sarcosine_reductase_and_betaine_reductase	17255										T												T
	cj0146c	Thioredoxin reductase (EC 1.8.1.9)	idu(1);pyrimidine_conversions idu(1);Thioredoxin-disulfide_reductase idu(1);Glycine_reductase,_sarcosine_reductase_and_betaine_reductase	17317										K												K
	cj0146c	Thioredoxin reductase (EC 1.8.1.9)	idu(1);pyrimidine_conversions idu(1);Thioredoxin-disulfide_reductase idu(1);Glycine_reductase,_sarcosine_reductase_and_betaine_reductase	17244	I	I			I																															I
	cj0146c	Thioredoxin reductase (EC 1.8.1.9)	idu(1);pyrimidine_conversions idu(1);Thioredoxin-disulfide_reductase idu(1);Glycine_reductase,_sarcosine_reductase_and_betaine_reductase	17388						K					K					K									K
	cj0146c	Thioredoxin reductase (EC 1.8.1.9)	idu(1);pyrimidine_conversions idu(1);Thioredoxin-disulfide_reductase idu(1);Glycine_reductase,_sarcosine_reductase_and_betaine_reductase	17448	S	S			S																															S
	cj0146c	Thioredoxin reductase (EC 1.8.1.9)	idu(1);pyrimidine_conversions idu(1);Thioredoxin-disulfide_reductase idu(1);Glycine_reductase,_sarcosine_reductase_and_betaine_reductase	17452						A					A					A									A
	cj0149c	Homoserine dehydrogenase (EC 1.1.1.3)	isu;Threonine_and_Homoserine_Biosynthesis isu;Methionine_Biosynthesis	17771																							T
	cj0149c	Homoserine dehydrogenase (EC 1.1.1.3)	isu;Threonine_and_Homoserine_Biosynthesis isu;Methionine_Biosynthesis	17690			N			N					N					N
	cj0149c	Homoserine dehydrogenase (EC 1.1.1.3)	isu;Threonine_and_Homoserine_Biosynthesis isu;Methionine_Biosynthesis	17696	E	E			E																															E
	cj0149c	Homoserine dehydrogenase (EC 1.1.1.3)	isu;Threonine_and_Homoserine_Biosynthesis isu;Methionine_Biosynthesis	17714	V	V			V																															V
	cj0149c	Homoserine dehydrogenase (EC 1.1.1.3)	isu;Threonine_and_Homoserine_Biosynthesis isu;Methionine_Biosynthesis	17665	E	E	E		E	E					E					E			V							V										E
	cj0149c	Homoserine dehydrogenase (EC 1.1.1.3)	isu;Threonine_and_Homoserine_Biosynthesis isu;Methionine_Biosynthesis	17774	E	E	E		E	E					E					E																				E
	cj0150c	Aspartate aminotransferase (EC 2.6.1.1)	idu(1);Coenzyme_M_biosynthesis_--_gjo idu(1);Glutamine,_Glutamate,_Aspartate_and_Asparagine_Biosynthesis idu(1);Threonine_and_Homoserine_Biosynthesis	18090												R		R
	cj0150c	Aspartate aminotransferase (EC 2.6.1.1)	idu(1);Coenzyme_M_biosynthesis_--_gjo idu(1);Glutamine,_Glutamate,_Aspartate_and_Asparagine_Biosynthesis idu(1);Threonine_and_Homoserine_Biosynthesis	18263													I						I							I
	cj0150c	Aspartate aminotransferase (EC 2.6.1.1)	idu(1);Coenzyme_M_biosynthesis_--_gjo idu(1);Glutamine,_Glutamate,_Aspartate_and_Asparagine_Biosynthesis idu(1);Threonine_and_Homoserine_Biosynthesis	18312													G
	cj0150c	Aspartate aminotransferase (EC 2.6.1.1)	idu(1);Coenzyme_M_biosynthesis_--_gjo idu(1);Glutamine,_Glutamate,_Aspartate_and_Asparagine_Biosynthesis idu(1);Threonine_and_Homoserine_Biosynthesis	18217																			K							K
	cj0150c	Aspartate aminotransferase (EC 2.6.1.1)	idu(1);Coenzyme_M_biosynthesis_--_gjo idu(1);Glutamine,_Glutamate,_Aspartate_and_Asparagine_Biosynthesis idu(1);Threonine_and_Homoserine_Biosynthesis	18050																				I
	cj0150c	Aspartate aminotransferase (EC 2.6.1.1)	idu(1);Coenzyme_M_biosynthesis_--_gjo idu(1);Glutamine,_Glutamate,_Aspartate_and_Asparagine_Biosynthesis idu(1);Threonine_and_Homoserine_Biosynthesis	18398																																			Q
	cj0158c	Putative haem-binding lipoprotein	ff	18441																	A
	cj0158c	Putative haem-binding lipoprotein	ff	18451								S
	cj0158c	Putative haem-binding lipoprotein	ff	18490						L					L
	cj0158c	Putative haem-binding lipoprotein	ff	18496						A					A
	cj0158c	Putative haem-binding lipoprotein	ff	18499						T					T
	cj0158c	Putative haem-binding lipoprotein	ff	18531						G					G
	cj0158c	Putative haem-binding lipoprotein	ff	18541	M	M	M		M	M					M																									M
	cj0159c	6-carboxytetrahydropterin synthase (EC 4.1.2.50) @ Queuosine biosynthesis QueD, PTPS-I	isu;Queuosine-Archaeosine_Biosynthesis isu;Zinc_regulated_enzymes	18641													H
	cj0159c	6-carboxytetrahydropterin synthase (EC 4.1.2.50) @ Queuosine biosynthesis QueD, PTPS-I	isu;Queuosine-Archaeosine_Biosynthesis isu;Zinc_regulated_enzymes	18721						S					S
	cj0161c	Molybdenum cofactor biosynthesis protein MoaA	isu;ar-104-EC_Molybdenum_cofactor_biosynthesis_moaABCDE isu;Molybdenum_cofactor_biosynthesis	18847																									R
	cj0161c	Molybdenum cofactor biosynthesis protein MoaA	isu;ar-104-EC_Molybdenum_cofactor_biosynthesis_moaABCDE isu;Molybdenum_cofactor_biosynthesis	18895																									I
	cj0161c	Molybdenum cofactor biosynthesis protein MoaA	isu;ar-104-EC_Molybdenum_cofactor_biosynthesis_moaABCDE isu;Molybdenum_cofactor_biosynthesis	18772					F																															F
	cj0164c	Menaquinone via futalosine polyprenyltransferase (MenA homolog)	ff	19315																										T
	cj0164c	Menaquinone via futalosine polyprenyltransferase (MenA homolog)	ff	19412																											V
	cj0164c	Menaquinone via futalosine polyprenyltransferase (MenA homolog)	ff	19402																F
	cj0164c	Menaquinone via futalosine polyprenyltransferase (MenA homolog)	ff	19461																									T
	cj0164c	Menaquinone via futalosine polyprenyltransferase (MenA homolog)	ff	19377	F	F	F		F	F					F																									F
	cj0164c	Menaquinone via futalosine polyprenyltransferase (MenA homolog)	ff	19448	V	V	V		V	V					V																									V
	cj0164c	Menaquinone via futalosine polyprenyltransferase (MenA homolog)	ff	19487	I	I	I		I	I					I																									I
	cj0164c	Menaquinone via futalosine polyprenyltransferase (MenA homolog)	ff	19467	A	A	A		A	A					A														A											A
	cj0166	tRNA dimethylallyltransferase (EC 2.5.1.75)	isu;tRNA_processing	19662	P
	cj0166	tRNA dimethylallyltransferase (EC 2.5.1.75)	isu;tRNA_processing	19663	H
	cj0166	tRNA dimethylallyltransferase (EC 2.5.1.75)	isu;tRNA_processing	19824		I	I		I	I					I																									I
	cj0166	tRNA dimethylallyltransferase (EC 2.5.1.75)	isu;tRNA_processing	19571	D	D	D		D	D					D																									D
	cj0168c	FIG00638667: hypothetical protein	ff	19834		V
	cj0168c	FIG00638667: hypothetical protein	ff	19848																T
	cj0168c	FIG00638667: hypothetical protein	ff	19849	V
	cj0168c	FIG00638667: hypothetical protein	ff	19859	N
	cj0168c	FIG00638667: hypothetical protein	ff	19891	S
	cj0172c	Carboxynorspermidine dehydrogenase	0	20162																									I							I
	cj0172c	Carboxynorspermidine dehydrogenase	0	19914	T
	cj0172c	Carboxynorspermidine dehydrogenase	0	20101	E
	cj0172c	Carboxynorspermidine dehydrogenase	0	19911		A	A		A	A					A					A																				A
	cj0172c	Carboxynorspermidine dehydrogenase	0	19969	G	G	G		G	G					G					G																				G
	cj0172c	Carboxynorspermidine dehydrogenase	0	19997	V	V	V		V	V					V					V																				V
	cj0172c	Carboxynorspermidine dehydrogenase	0	20169	M	M	M		M	M					M					M																				M
	cj0183	Magnesium and cobalt efflux protein CorC	isu;Magnesium_transport isu;Glycyl-tRNA_synthetase_containing_cluster isu;Copper_homeostasis:_copper_tolerance isu;CBSS-56780.10.peg.1536 isu;tRNA-methylthiotransferase_containing_cluster	20352												I	I	I					I							I	I							I
	cj0183	Magnesium and cobalt efflux protein CorC	isu;Magnesium_transport isu;Glycyl-tRNA_synthetase_containing_cluster isu;Copper_homeostasis:_copper_tolerance isu;CBSS-56780.10.peg.1536 isu;tRNA-methylthiotransferase_containing_cluster	20448																									V
	cj0183	Magnesium and cobalt efflux protein CorC	isu;Magnesium_transport isu;Glycyl-tRNA_synthetase_containing_cluster isu;Copper_homeostasis:_copper_tolerance isu;CBSS-56780.10.peg.1536 isu;tRNA-methylthiotransferase_containing_cluster	20559																Y
	cj0183	Magnesium and cobalt efflux protein CorC	isu;Magnesium_transport isu;Glycyl-tRNA_synthetase_containing_cluster isu;Copper_homeostasis:_copper_tolerance isu;CBSS-56780.10.peg.1536 isu;tRNA-methylthiotransferase_containing_cluster	20416	I	I	I		I	I					I					I									I											I
	cj0183	Magnesium and cobalt efflux protein CorC	isu;Magnesium_transport isu;Glycyl-tRNA_synthetase_containing_cluster isu;Copper_homeostasis:_copper_tolerance isu;CBSS-56780.10.peg.1536 isu;tRNA-methylthiotransferase_containing_cluster	20461	I	I	I		I	I					I					I									I											I
	cj0183	Magnesium and cobalt efflux protein CorC	isu;Magnesium_transport isu;Glycyl-tRNA_synthetase_containing_cluster isu;Copper_homeostasis:_copper_tolerance isu;CBSS-56780.10.peg.1536 isu;tRNA-methylthiotransferase_containing_cluster	20589	S	S	S		S	S					S					S									S											S
	cj0183	Magnesium and cobalt efflux protein CorC	isu;Magnesium_transport isu;Glycyl-tRNA_synthetase_containing_cluster isu;Copper_homeostasis:_copper_tolerance isu;CBSS-56780.10.peg.1536 isu;tRNA-methylthiotransferase_containing_cluster	20710	I	I	I		I	I					I					I									I											I
	cj0184c	Putative serine/threonine protein phosphatase (EC 3.1.3.16)	ff	20787									G	G								G			G	G								G		G
	cj0184c	Putative serine/threonine protein phosphatase (EC 3.1.3.16)	ff	20854		N	N		N	N					N														N											N
	cj0184c	Putative serine/threonine protein phosphatase (EC 3.1.3.16)	ff	21073		I	I		I	I					I														I											I
	cj0184c	Putative serine/threonine protein phosphatase (EC 3.1.3.16)	ff	20824	C	C	C		C	C					C					C									C											C
	cj0184c	Putative serine/threonine protein phosphatase (EC 3.1.3.16)	ff	20847	M	M	M		M	M					M					M									M											M
	cj0184c	Putative serine/threonine protein phosphatase (EC 3.1.3.16)	ff	20899	S	S	S		S	S					S					S									S											S
	cj0184c	Putative serine/threonine protein phosphatase (EC 3.1.3.16)	ff	21125	K	K	K		K	K					K					K									K											K
	cj0185c	#N/A	#N/A	21159				I				I																				I
	cj0185c	#N/A	#N/A	21153	A	A	A	A	A	A		A			A					A									A			A								A
	cj0185c	#N/A	#N/A	21146																																			T
	cj0185c	#N/A	#N/A	21188	S
	cj0185c	#N/A	#N/A	21149		T	T		T	T					T					T									T											T
	cj0186c	Integral membrane protein TerC	ff	21251												A	A	A					A							A	A							A
	cj0186c	Integral membrane protein TerC	ff	21444				K				K																				K
	cj0186c	Integral membrane protein TerC	ff	21446															K
	cj0186c	Integral membrane protein TerC	ff	21448															M
	cj0186c	Integral membrane protein TerC	ff	21449															A
	cj0186c	Integral membrane protein TerC	ff	21366									A	A											A	A
	cj0186c	Integral membrane protein TerC	ff	21326	G
	cj0186c	Integral membrane protein TerC	ff	21332	V
	cj0186c	Integral membrane protein TerC	ff	21376	I
	cj0186c	Integral membrane protein TerC	ff	21409		A
	cj0186c	Integral membrane protein TerC	ff	21434	M
	cj0186c	Integral membrane protein TerC	ff	21377	T															G
	cj0188c	NAD(P)HX epimerase / NAD(P)HX dehydratase	isu;YjeE isu;YjeE	21861																		T
	cj0188c	NAD(P)HX epimerase / NAD(P)HX dehydratase	isu;YjeE isu;YjeE	21796																D																			D
	cj0188c	NAD(P)HX epimerase / NAD(P)HX dehydratase	isu;YjeE isu;YjeE	21456																N
	cj0188c	NAD(P)HX epimerase / NAD(P)HX dehydratase	isu;YjeE isu;YjeE	21542																T
	cj0188c	NAD(P)HX epimerase / NAD(P)HX dehydratase	isu;YjeE isu;YjeE	21690			V		V	V					V														V											V
	cj0188c	NAD(P)HX epimerase / NAD(P)HX dehydratase	isu;YjeE isu;YjeE	21557	Q	Q	Q		Q	Q					Q														Q										Q	Q
	cj0188c	NAD(P)HX epimerase / NAD(P)HX dehydratase	isu;YjeE isu;YjeE	21620	L	L	L		L	L					L														L										L	L
	cj0188c	NAD(P)HX epimerase / NAD(P)HX dehydratase	isu;YjeE isu;YjeE	21501	K	K	K		K	K					K														K											K
	cj0188c	NAD(P)HX epimerase / NAD(P)HX dehydratase	isu;YjeE isu;YjeE	21561	D	D	D		D	D					D														D											D
	cj0188c	NAD(P)HX epimerase / NAD(P)HX dehydratase	isu;YjeE isu;YjeE	21649	S	S	S		S	S					S														S											S
	cj0191c	Peptide deformylase (EC 3.5.1.88)	idu(1);Bacterial_RNA-metabolizing_Zn-dependent_hydrolases idu(1);Conserved_gene_cluster_associated_with_Met-tRNA_formyltransferase idu(1);CBSS-89187.3.peg.2957 idu(1);Translation_termination_factors_bacterial	21924																K
	cj0192c	ATP-dependent Clp protease proteolytic subunit (EC 3.4.21.92)	isu;Proteolysis_in_bacteria,_ATP-dependent isu;cAMP_signaling_in_bacteria isu;Proteasome_bacterial	22124																V
	cj0193c	Cell division trigger factor (EC 5.2.1.8)	isu;Bacterial_Cell_Division	22298																											I
	cj0193c	Cell division trigger factor (EC 5.2.1.8)	isu;Bacterial_Cell_Division	22335																																			K
	cj0193c	Cell division trigger factor (EC 5.2.1.8)	isu;Bacterial_Cell_Division	22356																											D
	cj0193c	Cell division trigger factor (EC 5.2.1.8)	isu;Bacterial_Cell_Division	22570																											S
	cj0193c	Cell division trigger factor (EC 5.2.1.8)	isu;Bacterial_Cell_Division	22531																		I
	cj0193c	Cell division trigger factor (EC 5.2.1.8)	isu;Bacterial_Cell_Division	22301																N
	cj0193c	Cell division trigger factor (EC 5.2.1.8)	isu;Bacterial_Cell_Division	22436		V
	cj0193c	Cell division trigger factor (EC 5.2.1.8)	isu;Bacterial_Cell_Division	22628																																				K
	cj0193c	Cell division trigger factor (EC 5.2.1.8)	isu;Bacterial_Cell_Division	22361	S	S	S		S	S					S														S											S
	cj0193c	Cell division trigger factor (EC 5.2.1.8)	isu;Bacterial_Cell_Division	22395	D	D	D		D	D					D														D											D
	cj0193c	Cell division trigger factor (EC 5.2.1.8)	isu;Bacterial_Cell_Division	22717	A	A	A		A	A					A														A											A
	cj0193c	Cell division trigger factor (EC 5.2.1.8)	isu;Bacterial_Cell_Division	22702	M	M	M		M	M					M					M									M											M
	cj0194	GTP cyclohydrolase I (EC 3.5.4.16) type 1	isu;Folate_Biosynthesis isu;Queuosine-Archaeosine_Biosynthesis isu;Folate_biosynthesis_cluster isu;Zinc_regulated_enzymes isu;Molybdenum_cofactor_biosynthesis	22765																											A
	cj0194	GTP cyclohydrolase I (EC 3.5.4.16) type 1	isu;Folate_Biosynthesis isu;Queuosine-Archaeosine_Biosynthesis isu;Folate_biosynthesis_cluster isu;Zinc_regulated_enzymes isu;Molybdenum_cofactor_biosynthesis	22774																											D
	cj0194	GTP cyclohydrolase I (EC 3.5.4.16) type 1	isu;Folate_Biosynthesis isu;Queuosine-Archaeosine_Biosynthesis isu;Folate_biosynthesis_cluster isu;Zinc_regulated_enzymes isu;Molybdenum_cofactor_biosynthesis	22877																											I
	cj0194	GTP cyclohydrolase I (EC 3.5.4.16) type 1	isu;Folate_Biosynthesis isu;Queuosine-Archaeosine_Biosynthesis isu;Folate_biosynthesis_cluster isu;Zinc_regulated_enzymes isu;Molybdenum_cofactor_biosynthesis	22782																Q
	cj0194	GTP cyclohydrolase I (EC 3.5.4.16) type 1	isu;Folate_Biosynthesis isu;Queuosine-Archaeosine_Biosynthesis isu;Folate_biosynthesis_cluster isu;Zinc_regulated_enzymes isu;Molybdenum_cofactor_biosynthesis	22726	L	L	L		L	L					L					L									L		L									L
	cj0194	GTP cyclohydrolase I (EC 3.5.4.16) type 1	isu;Folate_Biosynthesis isu;Queuosine-Archaeosine_Biosynthesis isu;Folate_biosynthesis_cluster isu;Zinc_regulated_enzymes isu;Molybdenum_cofactor_biosynthesis	22737	I	I	I		I	I					I					I									I		I									I
	cj0196c	Amidophosphoribosyltransferase (EC 2.4.2.14)	idu(1);Colicin_V_and_Bacteriocin_Production_Cluster idu(1);De_Novo_Purine_Biosynthesis	23090																											Y
	cj0196c	Amidophosphoribosyltransferase (EC 2.4.2.14)	idu(1);Colicin_V_and_Bacteriocin_Production_Cluster idu(1);De_Novo_Purine_Biosynthesis	23004																							V
	cj0196c	Amidophosphoribosyltransferase (EC 2.4.2.14)	idu(1);Colicin_V_and_Bacteriocin_Production_Cluster idu(1);De_Novo_Purine_Biosynthesis	23015																		V
	cj0196c	Amidophosphoribosyltransferase (EC 2.4.2.14)	idu(1);Colicin_V_and_Bacteriocin_Production_Cluster idu(1);De_Novo_Purine_Biosynthesis	23046																							L
	cj0196c	Amidophosphoribosyltransferase (EC 2.4.2.14)	idu(1);Colicin_V_and_Bacteriocin_Production_Cluster idu(1);De_Novo_Purine_Biosynthesis	23086																A
	cj0196c	Amidophosphoribosyltransferase (EC 2.4.2.14)	idu(1);Colicin_V_and_Bacteriocin_Production_Cluster idu(1);De_Novo_Purine_Biosynthesis	23188																S
	cj0196c	Amidophosphoribosyltransferase (EC 2.4.2.14)	idu(1);Colicin_V_and_Bacteriocin_Production_Cluster idu(1);De_Novo_Purine_Biosynthesis	23284																N
	cj0196c	Amidophosphoribosyltransferase (EC 2.4.2.14)	idu(1);Colicin_V_and_Bacteriocin_Production_Cluster idu(1);De_Novo_Purine_Biosynthesis	23319																Q
	cj0196c	Amidophosphoribosyltransferase (EC 2.4.2.14)	idu(1);Colicin_V_and_Bacteriocin_Production_Cluster idu(1);De_Novo_Purine_Biosynthesis	23344																N
	cj0196c	Amidophosphoribosyltransferase (EC 2.4.2.14)	idu(1);Colicin_V_and_Bacteriocin_Production_Cluster idu(1);De_Novo_Purine_Biosynthesis	23138					N																															N
	cj0196c	Amidophosphoribosyltransferase (EC 2.4.2.14)	idu(1);Colicin_V_and_Bacteriocin_Production_Cluster idu(1);De_Novo_Purine_Biosynthesis	23260					I																															I
	cj0196c	Amidophosphoribosyltransferase (EC 2.4.2.14)	idu(1);Colicin_V_and_Bacteriocin_Production_Cluster idu(1);De_Novo_Purine_Biosynthesis	23318	T	T	T		T	T					T														T											T
	cj0197c	4-hydroxy-tetrahydrodipicolinate reductase (EC 1.17.1.8)	isu;Lysine_Biosynthesis_DAP_Pathway,_GJO_scratch isu;Lysine_Biosynthesis_DAP_Pathway	23378																							K				K
	cj0197c	4-hydroxy-tetrahydrodipicolinate reductase (EC 1.17.1.8)	isu;Lysine_Biosynthesis_DAP_Pathway,_GJO_scratch isu;Lysine_Biosynthesis_DAP_Pathway	23428																											I
	cj0197c	4-hydroxy-tetrahydrodipicolinate reductase (EC 1.17.1.8)	isu;Lysine_Biosynthesis_DAP_Pathway,_GJO_scratch isu;Lysine_Biosynthesis_DAP_Pathway	23420																							K
	cj0197c	4-hydroxy-tetrahydrodipicolinate reductase (EC 1.17.1.8)	isu;Lysine_Biosynthesis_DAP_Pathway,_GJO_scratch isu;Lysine_Biosynthesis_DAP_Pathway	23539																							T
	cj0197c	4-hydroxy-tetrahydrodipicolinate reductase (EC 1.17.1.8)	isu;Lysine_Biosynthesis_DAP_Pathway,_GJO_scratch isu;Lysine_Biosynthesis_DAP_Pathway	23388	Q	Q	Q		Q	Q					Q												Q		Q		Q									Q
	cj0197c	4-hydroxy-tetrahydrodipicolinate reductase (EC 1.17.1.8)	isu;Lysine_Biosynthesis_DAP_Pathway,_GJO_scratch isu;Lysine_Biosynthesis_DAP_Pathway	23400	E	E	E		E	E					E												E		E											E
	cj0197c	4-hydroxy-tetrahydrodipicolinate reductase (EC 1.17.1.8)	isu;Lysine_Biosynthesis_DAP_Pathway,_GJO_scratch isu;Lysine_Biosynthesis_DAP_Pathway	23481	K	K	K		K	K					K												K		K											K
	cj0203	Magnesium citrate secondary transporter	ff	23952												C		C		V										C	C							C
	cj0203	Magnesium citrate secondary transporter	ff	23922												V		V		I										V	V
	cj0203	Magnesium citrate secondary transporter	ff	23895																L															Y
	cj0203	Magnesium citrate secondary transporter	ff	23927	G	G	G		G	G					G		G			V							G		G							G			G	G
	cj0203	Magnesium citrate secondary transporter	ff	23672	A	A	A		A	A					A		A			F							A		A											A
	cj0203	Magnesium citrate secondary transporter	ff	23765																			S													S
	cj0203	Magnesium citrate secondary transporter	ff	23799								E
	cj0203	Magnesium citrate secondary transporter	ff	23857																			K
	cj0203	Magnesium citrate secondary transporter	ff	23878																			T
	cj0203	Magnesium citrate secondary transporter	ff	23901																			V
	cj0203	Magnesium citrate secondary transporter	ff	23917																			I
	cj0203	Magnesium citrate secondary transporter	ff	23724																F			I													I
	cj0203	Magnesium citrate secondary transporter	ff	23909																Y										L
	cj0203	Magnesium citrate secondary transporter	ff	23972																Q			T
	cj0203	Magnesium citrate secondary transporter	ff	24057																F			R
	cj0203	Magnesium citrate secondary transporter	ff	24038																F		V												V		V
	cj0203	Magnesium citrate secondary transporter	ff	24081									V	V						M					V	V
	cj0203	Magnesium citrate secondary transporter	ff	23605																F
	cj0203	Magnesium citrate secondary transporter	ff	23619																Y
	cj0203	Magnesium citrate secondary transporter	ff	23621																V
	cj0203	Magnesium citrate secondary transporter	ff	23622																F
	cj0203	Magnesium citrate secondary transporter	ff	23623																S
	cj0203	Magnesium citrate secondary transporter	ff	23624																R
	cj0203	Magnesium citrate secondary transporter	ff	23626																F
	cj0203	Magnesium citrate secondary transporter	ff	23627																G
	cj0203	Magnesium citrate secondary transporter	ff	23628																F
	cj0203	Magnesium citrate secondary transporter	ff	23629																C
	cj0203	Magnesium citrate secondary transporter	ff	23630																K
	cj0203	Magnesium citrate secondary transporter	ff	23631																I
	cj0203	Magnesium citrate secondary transporter	ff	23632																I
	cj0203	Magnesium citrate secondary transporter	ff	23633																L
	cj0203	Magnesium citrate secondary transporter	ff	23634																L
	cj0203	Magnesium citrate secondary transporter	ff	23635																Q
	cj0203	Magnesium citrate secondary transporter	ff	23636																H
	cj0203	Magnesium citrate secondary transporter	ff	23637																L
	cj0203	Magnesium citrate secondary transporter	ff	23638																L
	cj0203	Magnesium citrate secondary transporter	ff	23639																V
	cj0203	Magnesium citrate secondary transporter	ff	23641																L
	cj0203	Magnesium citrate secondary transporter	ff	23642																V
	cj0203	Magnesium citrate secondary transporter	ff	23643																L
	cj0203	Magnesium citrate secondary transporter	ff	23644																V
	cj0203	Magnesium citrate secondary transporter	ff	23645																F
	cj0203	Magnesium citrate secondary transporter	ff	23646																Y
	cj0203	Magnesium citrate secondary transporter	ff	23648																F
	cj0203	Magnesium citrate secondary transporter	ff	23650																N
	cj0203	Magnesium citrate secondary transporter	ff	23652																L
	cj0203	Magnesium citrate secondary transporter	ff	23653																V
	cj0203	Magnesium citrate secondary transporter	ff	23654																L
	cj0203	Magnesium citrate secondary transporter	ff	23655																A
	cj0203	Magnesium citrate secondary transporter	ff	23657																V
	cj0203	Magnesium citrate secondary transporter	ff	23660																L
	cj0203	Magnesium citrate secondary transporter	ff	23662																E
	cj0203	Magnesium citrate secondary transporter	ff	23663																V
	cj0203	Magnesium citrate secondary transporter	ff	23664																F
	cj0203	Magnesium citrate secondary transporter	ff	23665																L
	cj0203	Magnesium citrate secondary transporter	ff	23666																I
	cj0203	Magnesium citrate secondary transporter	ff	23667																L
	cj0203	Magnesium citrate secondary transporter	ff	23669																H
	cj0203	Magnesium citrate secondary transporter	ff	23670																W
	cj0203	Magnesium citrate secondary transporter	ff	23671																L
	cj0203	Magnesium citrate secondary transporter	ff	23673																L
	cj0203	Magnesium citrate secondary transporter	ff	23674																L
	cj0203	Magnesium citrate secondary transporter	ff	23676																M
	cj0203	Magnesium citrate secondary transporter	ff	23677																E
	cj0203	Magnesium citrate secondary transporter	ff	23678																S
	cj0203	Magnesium citrate secondary transporter	ff	23680																A
	cj0203	Magnesium citrate secondary transporter	ff	23682																I
	cj0203	Magnesium citrate secondary transporter	ff	23683																R
	cj0203	Magnesium citrate secondary transporter	ff	23684																Q
	cj0203	Magnesium citrate secondary transporter	ff	23685																L
	cj0203	Magnesium citrate secondary transporter	ff	23686																C
	cj0203	Magnesium citrate secondary transporter	ff	23687																L
	cj0203	Magnesium citrate secondary transporter	ff	23688																F
	cj0203	Magnesium citrate secondary transporter	ff	23690																L
	cj0203	Magnesium citrate secondary transporter	ff	23691																Y
	cj0203	Magnesium citrate secondary transporter	ff	23693																F
	cj0203	Magnesium citrate secondary transporter	ff	23697																M
	cj0203	Magnesium citrate secondary transporter	ff	23698																Q
	cj0203	Magnesium citrate secondary transporter	ff	23700																V
	cj0203	Magnesium citrate secondary transporter	ff	23706																L
	cj0203	Magnesium citrate secondary transporter	ff	23707																P
	cj0203	Magnesium citrate secondary transporter	ff	23709																F
	cj0203	Magnesium citrate secondary transporter	ff	23710																M
	cj0203	Magnesium citrate secondary transporter	ff	23711																H
	cj0203	Magnesium citrate secondary transporter	ff	23712																F
	cj0203	Magnesium citrate secondary transporter	ff	23713																Y
	cj0203	Magnesium citrate secondary transporter	ff	23714																Q
	cj0203	Magnesium citrate secondary transporter	ff	23715																K
	cj0203	Magnesium citrate secondary transporter	ff	23717																L
	cj0203	Magnesium citrate secondary transporter	ff	23722																F
	cj0203	Magnesium citrate secondary transporter	ff	23723																A
	cj0203	Magnesium citrate secondary transporter	ff	23725																L
	cj0203	Magnesium citrate secondary transporter	ff	23726																L
	cj0203	Magnesium citrate secondary transporter	ff	23727																F
	cj0203	Magnesium citrate secondary transporter	ff	23728																L
	cj0203	Magnesium citrate secondary transporter	ff	23729																L
	cj0203	Magnesium citrate secondary transporter	ff	23731																L
	cj0203	Magnesium citrate secondary transporter	ff	23732																L
	cj0203	Magnesium citrate secondary transporter	ff	23733																C
	cj0203	Magnesium citrate secondary transporter	ff	23735																M
	cj0203	Magnesium citrate secondary transporter	ff	23736																V
	cj0203	Magnesium citrate secondary transporter	ff	23737																Q
	cj0203	Magnesium citrate secondary transporter	ff	23739																L
	cj0203	Magnesium citrate secondary transporter	ff	23747																L
	cj0203	Magnesium citrate secondary transporter	ff	23750																L
	cj0203	Magnesium citrate secondary transporter	ff	23751																Y
	cj0203	Magnesium citrate secondary transporter	ff	23752																L
	cj0203	Magnesium citrate secondary transporter	ff	23753																H
	cj0203	Magnesium citrate secondary transporter	ff	23756																L
	cj0203	Magnesium citrate secondary transporter	ff	23757																F
	cj0203	Magnesium citrate secondary transporter	ff	23758																M
	cj0203	Magnesium citrate secondary transporter	ff	23759																S
	cj0203	Magnesium citrate secondary transporter	ff	23760																V
	cj0203	Magnesium citrate secondary transporter	ff	23761																V
	cj0203	Magnesium citrate secondary transporter	ff	23768																Q
	cj0203	Magnesium citrate secondary transporter	ff	23769																C
	cj0203	Magnesium citrate secondary transporter	ff	23770																Y
	cj0203	Magnesium citrate secondary transporter	ff	23771																L
	cj0203	Magnesium citrate secondary transporter	ff	23774																R
	cj0203	Magnesium citrate secondary transporter	ff	23775																L
	cj0203	Magnesium citrate secondary transporter	ff	23776																W
	cj0203	Magnesium citrate secondary transporter	ff	23777																G
	cj0203	Magnesium citrate secondary transporter	ff	23778																L
	cj0203	Magnesium citrate secondary transporter	ff	23780																L
	cj0203	Magnesium citrate secondary transporter	ff	23781																F
	cj0203	Magnesium citrate secondary transporter	ff	23782																L
	cj0203	Magnesium citrate secondary transporter	ff	23783																G
	cj0203	Magnesium citrate secondary transporter	ff	23785																V
	cj0203	Magnesium citrate secondary transporter	ff	23800																L
	cj0203	Magnesium citrate secondary transporter	ff	23801																L
	cj0203	Magnesium citrate secondary transporter	ff	23802																E
	cj0203	Magnesium citrate secondary transporter	ff	23803																R
	cj0203	Magnesium citrate secondary transporter	ff	23809																M
	cj0203	Magnesium citrate secondary transporter	ff	23810																Q
	cj0203	Magnesium citrate secondary transporter	ff	23816																C
	cj0203	Magnesium citrate secondary transporter	ff	23817																F
	cj0203	Magnesium citrate secondary transporter	ff	23819																T
	cj0203	Magnesium citrate secondary transporter	ff	23820																I
	cj0203	Magnesium citrate secondary transporter	ff	23822																Y
	cj0203	Magnesium citrate secondary transporter	ff	23824																F
	cj0203	Magnesium citrate secondary transporter	ff	23825																R
	cj0203	Magnesium citrate secondary transporter	ff	23826																L
	cj0203	Magnesium citrate secondary transporter	ff	23827																V
	cj0203	Magnesium citrate secondary transporter	ff	23839																L
	cj0203	Magnesium citrate secondary transporter	ff	23840																R
	cj0203	Magnesium citrate secondary transporter	ff	23842																K
	cj0203	Magnesium citrate secondary transporter	ff	23844																V
	cj0203	Magnesium citrate secondary transporter	ff	23845																Q
	cj0203	Magnesium citrate secondary transporter	ff	23846																T
	cj0203	Magnesium citrate secondary transporter	ff	23849																T
	cj0203	Magnesium citrate secondary transporter	ff	23850																C
	cj0203	Magnesium citrate secondary transporter	ff	23851																R
	cj0203	Magnesium citrate secondary transporter	ff	23852																E
	cj0203	Magnesium citrate secondary transporter	ff	23853																I
	cj0203	Magnesium citrate secondary transporter	ff	23861																K
	cj0203	Magnesium citrate secondary transporter	ff	23863																A
	cj0203	Magnesium citrate secondary transporter	ff	23864																N
	cj0203	Magnesium citrate secondary transporter	ff	23865																T
	cj0203	Magnesium citrate secondary transporter	ff	23866																I
	cj0203	Magnesium citrate secondary transporter	ff	23867																M
	cj0203	Magnesium citrate secondary transporter	ff	23868																K
	cj0203	Magnesium citrate secondary transporter	ff	23869																N
	cj0203	Magnesium citrate secondary transporter	ff	23870																G
	cj0203	Magnesium citrate secondary transporter	ff	23872																G
	cj0203	Magnesium citrate secondary transporter	ff	23873																I
	cj0203	Magnesium citrate secondary transporter	ff	23874																Y
	cj0203	Magnesium citrate secondary transporter	ff	23879																L
	cj0203	Magnesium citrate secondary transporter	ff	23881																L
	cj0203	Magnesium citrate secondary transporter	ff	23882																L
	cj0203	Magnesium citrate secondary transporter	ff	23884																F
	cj0203	Magnesium citrate secondary transporter	ff	23886																A
	cj0203	Magnesium citrate secondary transporter	ff	23894																V
	cj0203	Magnesium citrate secondary transporter	ff	23897																L
	cj0203	Magnesium citrate secondary transporter	ff	23898																V
	cj0203	Magnesium citrate secondary transporter	ff	23899																I
	cj0203	Magnesium citrate secondary transporter	ff	23900																F
	cj0203	Magnesium citrate secondary transporter	ff	23905																D
	cj0203	Magnesium citrate secondary transporter	ff	23907																Q
	cj0203	Magnesium citrate secondary transporter	ff	23908																F
	cj0203	Magnesium citrate secondary transporter	ff	23910																R
	cj0203	Magnesium citrate secondary transporter	ff	23918																L
	cj0203	Magnesium citrate secondary transporter	ff	23921																F
	cj0203	Magnesium citrate secondary transporter	ff	23923																V
	cj0203	Magnesium citrate secondary transporter	ff	23924																Q
	cj0203	Magnesium citrate secondary transporter	ff	23925																V
	cj0203	Magnesium citrate secondary transporter	ff	23926																V
	cj0203	Magnesium citrate secondary transporter	ff	23928																Q
	cj0203	Magnesium citrate secondary transporter	ff	23929																C
	cj0203	Magnesium citrate secondary transporter	ff	23930																L
	cj0203	Magnesium citrate secondary transporter	ff	23931																C
	cj0203	Magnesium citrate secondary transporter	ff	23932																I
	cj0203	Magnesium citrate secondary transporter	ff	23933																L
	cj0203	Magnesium citrate secondary transporter	ff	23934																L
	cj0203	Magnesium citrate secondary transporter	ff	23935																L
	cj0203	Magnesium citrate secondary transporter	ff	23936																V
	cj0203	Magnesium citrate secondary transporter	ff	23937																L
	cj0203	Magnesium citrate secondary transporter	ff	23939																Y
	cj0203	Magnesium citrate secondary transporter	ff	23940																A
	cj0203	Magnesium citrate secondary transporter	ff	23941																Y
	cj0203	Magnesium citrate secondary transporter	ff	23944																K
	cj0203	Magnesium citrate secondary transporter	ff	23948																W
	cj0203	Magnesium citrate secondary transporter	ff	23949																R
	cj0203	Magnesium citrate secondary transporter	ff	23951																W
	cj0203	Magnesium citrate secondary transporter	ff	23953																F
	cj0203	Magnesium citrate secondary transporter	ff	23954																F
	cj0203	Magnesium citrate secondary transporter	ff	23955																I
	cj0203	Magnesium citrate secondary transporter	ff	23956																S
	cj0203	Magnesium citrate secondary transporter	ff	23957																F
	cj0203	Magnesium citrate secondary transporter	ff	23958																Q
	cj0203	Magnesium citrate secondary transporter	ff	23959																I
	cj0203	Magnesium citrate secondary transporter	ff	23960																I
	cj0203	Magnesium citrate secondary transporter	ff	23961																V
	cj0203	Magnesium citrate secondary transporter	ff	23963																I
	cj0203	Magnesium citrate secondary transporter	ff	23965																L
	cj0203	Magnesium citrate secondary transporter	ff	23967																G
	cj0203	Magnesium citrate secondary transporter	ff	23968																Y
	cj0203	Magnesium citrate secondary transporter	ff	23969																W
	cj0203	Magnesium citrate secondary transporter	ff	23971																F
	cj0203	Magnesium citrate secondary transporter	ff	23973																W
	cj0203	Magnesium citrate secondary transporter	ff	23974																Q
	cj0203	Magnesium citrate secondary transporter	ff	23975																L
	cj0203	Magnesium citrate secondary transporter	ff	23976																F
	cj0203	Magnesium citrate secondary transporter	ff	23977																F
	cj0203	Magnesium citrate secondary transporter	ff	23979																R
	cj0203	Magnesium citrate secondary transporter	ff	23989																L
	cj0203	Magnesium citrate secondary transporter	ff	23990																W
	cj0203	Magnesium citrate secondary transporter	ff	23991																S
	cj0203	Magnesium citrate secondary transporter	ff	23993																A
	cj0203	Magnesium citrate secondary transporter	ff	23995																S
	cj0203	Magnesium citrate secondary transporter	ff	23996																F
	cj0203	Magnesium citrate secondary transporter	ff	23997																E
	cj0203	Magnesium citrate secondary transporter	ff	23998																C
	cj0203	Magnesium citrate secondary transporter	ff	24015																N
	cj0203	Magnesium citrate secondary transporter	ff	24016																G
	cj0203	Magnesium citrate secondary transporter	ff	24017																F
	cj0203	Magnesium citrate secondary transporter	ff	24018																W
	cj0203	Magnesium citrate secondary transporter	ff	24019																C
	cj0203	Magnesium citrate secondary transporter	ff	24020																T
	cj0203	Magnesium citrate secondary transporter	ff	24021																F
	cj0203	Magnesium citrate secondary transporter	ff	24022																D
	cj0203	Magnesium citrate secondary transporter	ff	24023																Y
	cj0203	Magnesium citrate secondary transporter	ff	24024																S
	cj0203	Magnesium citrate secondary transporter	ff	24025																Y
	cj0203	Magnesium citrate secondary transporter	ff	24026																Y
	cj0203	Magnesium citrate secondary transporter	ff	24035																D
	cj0203	Magnesium citrate secondary transporter	ff	24036																I
	cj0203	Magnesium citrate secondary transporter	ff	24037																Y
	cj0203	Magnesium citrate secondary transporter	ff	24044																C
	cj0203	Magnesium citrate secondary transporter	ff	24049																A
	cj0203	Magnesium citrate secondary transporter	ff	24050																C
	cj0203	Magnesium citrate secondary transporter	ff	24051																N
	cj0203	Magnesium citrate secondary transporter	ff	24052																F
	cj0203	Magnesium citrate secondary transporter	ff	24053																A
	cj0203	Magnesium citrate secondary transporter	ff	24056																W
	cj0203	Magnesium citrate secondary transporter	ff	24062																S
	cj0203	Magnesium citrate secondary transporter	ff	24063																R
	cj0203	Magnesium citrate secondary transporter	ff	24064																G
	cj0203	Magnesium citrate secondary transporter	ff	24065																Y
	cj0203	Magnesium citrate secondary transporter	ff	24066																R
	cj0203	Magnesium citrate secondary transporter	ff	24067																S
	cj0203	Magnesium citrate secondary transporter	ff	24069																Q
	cj0203	Magnesium citrate secondary transporter	ff	24070																K
	cj0203	Magnesium citrate secondary transporter	ff	24071																K
	cj0203	Magnesium citrate secondary transporter	ff	24078																Y
	cj0203	Magnesium citrate secondary transporter	ff	24084																K
	cj0203	Magnesium citrate secondary transporter	ff	24010						S					S														S
	cj0203	Magnesium citrate secondary transporter	ff	23649	Q	Q	Q		Q	Q					Q					L									Q											Q
	cj0203	Magnesium citrate secondary transporter	ff	23656	A	A	A		A	A					A					W									A											A
	cj0206	Threonyl-tRNA synthetase (EC 6.1.1.3)	isu;tRNA_aminoacylation,_Thr	24610												S		S					S							S	S							S
	cj0206	Threonyl-tRNA synthetase (EC 6.1.1.3)	isu;tRNA_aminoacylation,_Thr	24611												D		D					D							D	D							D
	cj0206	Threonyl-tRNA synthetase (EC 6.1.1.3)	isu;tRNA_aminoacylation,_Thr	24612												S		S					S							S	S							S
	cj0206	Threonyl-tRNA synthetase (EC 6.1.1.3)	isu;tRNA_aminoacylation,_Thr	24622												R		R					R							R	R							R
	cj0206	Threonyl-tRNA synthetase (EC 6.1.1.3)	isu;tRNA_aminoacylation,_Thr	24623												A		A					A							V	A							A
	cj0206	Threonyl-tRNA synthetase (EC 6.1.1.3)	isu;tRNA_aminoacylation,_Thr	24661												E		E					E							E	E							E
	cj0206	Threonyl-tRNA synthetase (EC 6.1.1.3)	isu;tRNA_aminoacylation,_Thr	24646	T	T	T			T					T	T		T					T						T	T	T							T		T
	cj0206	Threonyl-tRNA synthetase (EC 6.1.1.3)	isu;tRNA_aminoacylation,_Thr	24615															D			D		D										D		D	D		D
	cj0206	Threonyl-tRNA synthetase (EC 6.1.1.3)	isu;tRNA_aminoacylation,_Thr	24208	N	N	N			N					N														N						N					N
	cj0206	Threonyl-tRNA synthetase (EC 6.1.1.3)	isu;tRNA_aminoacylation,_Thr	24498	V	V	V			V					V		V			V							V		V											V
	cj0206	Threonyl-tRNA synthetase (EC 6.1.1.3)	isu;tRNA_aminoacylation,_Thr	24230	G	G	G		G	G					G					G									G						G					G
	cj0206	Threonyl-tRNA synthetase (EC 6.1.1.3)	isu;tRNA_aminoacylation,_Thr	24126																C
	cj0206	Threonyl-tRNA synthetase (EC 6.1.1.3)	isu;tRNA_aminoacylation,_Thr	24283																I
	cj0206	Threonyl-tRNA synthetase (EC 6.1.1.3)	isu;tRNA_aminoacylation,_Thr	24151	N	N	N			N					N														N											N
	cj0206	Threonyl-tRNA synthetase (EC 6.1.1.3)	isu;tRNA_aminoacylation,_Thr	24343	I	I	I			I					I														I											I
	cj0207	Translation initiation factor 3	isu;Translation_initiation_factors_bacterial isu;Mycobacterium_virulence_operon_involved_in_protein_synthesis_(LSU_ribosomal_proteins)	24720												I		I					I							I	I							I
	cj0207	Translation initiation factor 3	isu;Translation_initiation_factors_bacterial isu;Mycobacterium_virulence_operon_involved_in_protein_synthesis_(LSU_ribosomal_proteins)	24726												A		A					A							A	A							A
	cj0207	Translation initiation factor 3	isu;Translation_initiation_factors_bacterial isu;Mycobacterium_virulence_operon_involved_in_protein_synthesis_(LSU_ribosomal_proteins)	24836		V
	cj0225	Predicted amino-acid acetyltransferase (EC 2.3.1.1) complementing ArgA function in Arginine Biosynthesis pathway	isu;Arginine_Biosynthesis_--_gjo isu;Arginine_Biosynthesis_extended	24961	T	T	T	A	T	T	A	A	A	A	T	T	T	T	A	T	A	T	T	A	A	A	A	A	T	T	T	A	A	T	A	T	A	T	A	T
	cj0225	Predicted amino-acid acetyltransferase (EC 2.3.1.1) complementing ArgA function in Arginine Biosynthesis pathway	isu;Arginine_Biosynthesis_--_gjo isu;Arginine_Biosynthesis_extended	24939																		I												I		I
	cj0225	Predicted amino-acid acetyltransferase (EC 2.3.1.1) complementing ArgA function in Arginine Biosynthesis pathway	isu;Arginine_Biosynthesis_--_gjo isu;Arginine_Biosynthesis_extended	24925																																K
	cj0225	Predicted amino-acid acetyltransferase (EC 2.3.1.1) complementing ArgA function in Arginine Biosynthesis pathway	isu;Arginine_Biosynthesis_--_gjo isu;Arginine_Biosynthesis_extended	24916	D	D				D										D																D				D
	cj0225	Predicted amino-acid acetyltransferase (EC 2.3.1.1) complementing ArgA function in Arginine Biosynthesis pathway	isu;Arginine_Biosynthesis_--_gjo isu;Arginine_Biosynthesis_extended	24924	G	G				G										G																G				G
	cj0225	Predicted amino-acid acetyltransferase (EC 2.3.1.1) complementing ArgA function in Arginine Biosynthesis pathway	isu;Arginine_Biosynthesis_--_gjo isu;Arginine_Biosynthesis_extended	24923	L	L				L										L		V												V		L				L
	cj0228c	Protein-L-isoaspartate O-methyltransferase (EC 2.1.1.77)	isu;Protein-L-isoaspartate_O-methyltransferase isu;Ton_and_Tol_transport_systems isu;Lanthionine_Synthetases isu;Stationary_phase_repair_cluster	25023											T					T				T			T		T										T
	cj0229	carbonic anhydrase, family 3	ff	25374											S					S				S					S								S		S
	cj0229	carbonic anhydrase, family 3	ff	25329											K					K				K					K										K
	cj0229	carbonic anhydrase, family 3	ff	25414											N					N		N		N					N					N			N		N
	cj0229	carbonic anhydrase, family 3	ff	25418											N					N		N		N					N					N			N		N
	cj0231c	Ribonucleotide reductase of class Ia (aerobic), beta subunit (EC 1.17.4.1)	idu(1);Ribonucleotide_reduction	25606																																	N
	cj0231c	Ribonucleotide reductase of class Ia (aerobic), beta subunit (EC 1.17.4.1)	idu(1);Ribonucleotide_reduction	25737																R
	cj0231c	Ribonucleotide reductase of class Ia (aerobic), beta subunit (EC 1.17.4.1)	idu(1);Ribonucleotide_reduction	25738																I
	cj0232c	FIG00732228: membrane protein	ff	25782															A
	cj0232c	FIG00732228: membrane protein	ff	25914	I	I			I	I																														I
	cj0233c	Orotate phosphoribosyltransferase (EC 2.4.2.10)	isu;De_Novo_Pyrimidine_Synthesis	25942																		G												G
	cj0233c	Orotate phosphoribosyltransferase (EC 2.4.2.10)	isu;De_Novo_Pyrimidine_Synthesis	25976																																	N
	cj0233c	Orotate phosphoribosyltransferase (EC 2.4.2.10)	isu;De_Novo_Pyrimidine_Synthesis	26087																																	V
	cj0233c	Orotate phosphoribosyltransferase (EC 2.4.2.10)	isu;De_Novo_Pyrimidine_Synthesis	26100																																	Q
	cj0233c	Orotate phosphoribosyltransferase (EC 2.4.2.10)	isu;De_Novo_Pyrimidine_Synthesis	26074	I	I			I																															I
	cj0239c	Iron-sulfur cluster assembly scaffold protein IscU/NifU-like	ff	26630												T		T					T							T	T
	cj0239c	Iron-sulfur cluster assembly scaffold protein IscU/NifU-like	ff	26535																	T
	cj0239c	Iron-sulfur cluster assembly scaffold protein IscU/NifU-like	ff	26588							N
	cj0244	LSU ribosomal protein L35p	isu;Ribosome_LSU_bacterial isu;Mycobacterium_virulence_operon_involved_in_protein_synthesis_(LSU_ribosomal_proteins)	26718				G			G	G				G	G	G			G		G					G		G	G	G	G					G
	cj0245	LSU ribosomal protein L20p	isu;Ribosome_LSU_bacterial isu;Mycobacterium_virulence_operon_involved_in_protein_synthesis_(LSU_ribosomal_proteins)	26842	S	S	S		S	S					S					S									S											S
	cj0257	Diacylglycerol kinase (EC 2.7.1.107)	isu;Riboflavin_synthesis_cluster isu;Glycerolipid_and_Glycerophospholipid_Metabolism_in_Bacteria	26946																								S					S
	cj0257	Diacylglycerol kinase (EC 2.7.1.107)	isu;Riboflavin_synthesis_cluster isu;Glycerolipid_and_Glycerophospholipid_Metabolism_in_Bacteria	26895				V																			V
	cj0257	Diacylglycerol kinase (EC 2.7.1.107)	isu;Riboflavin_synthesis_cluster isu;Glycerolipid_and_Glycerophospholipid_Metabolism_in_Bacteria	26867																															T
	cj0257	Diacylglycerol kinase (EC 2.7.1.107)	isu;Riboflavin_synthesis_cluster isu;Glycerolipid_and_Glycerophospholipid_Metabolism_in_Bacteria	26874				F					I	I									I		I	I	F										I		I	I
	cj0257	Diacylglycerol kinase (EC 2.7.1.107)	isu;Riboflavin_synthesis_cluster isu;Glycerolipid_and_Glycerophospholipid_Metabolism_in_Bacteria	26916									M	M									M		M	M											M		M
	cj0257	Diacylglycerol kinase (EC 2.7.1.107)	isu;Riboflavin_synthesis_cluster isu;Glycerolipid_and_Glycerophospholipid_Metabolism_in_Bacteria	26952									T	T									T		T	T											T		T
	cj0257	Diacylglycerol kinase (EC 2.7.1.107)	isu;Riboflavin_synthesis_cluster isu;Glycerolipid_and_Glycerophospholipid_Metabolism_in_Bacteria	26966									S	S									S		S	S											S		S
	cj0257	Diacylglycerol kinase (EC 2.7.1.107)	isu;Riboflavin_synthesis_cluster isu;Glycerolipid_and_Glycerophospholipid_Metabolism_in_Bacteria	26921									I	I									I		I	I											I		I	I
	cj0257	Diacylglycerol kinase (EC 2.7.1.107)	isu;Riboflavin_synthesis_cluster isu;Glycerolipid_and_Glycerophospholipid_Metabolism_in_Bacteria	26912									V	V									V		V	V	V										V		V	V
	cj0257	Diacylglycerol kinase (EC 2.7.1.107)	isu;Riboflavin_synthesis_cluster isu;Glycerolipid_and_Glycerophospholipid_Metabolism_in_Bacteria	26938						K																								K
	cj0257	Diacylglycerol kinase (EC 2.7.1.107)	isu;Riboflavin_synthesis_cluster isu;Glycerolipid_and_Glycerophospholipid_Metabolism_in_Bacteria	26894		V
	cj0257	Diacylglycerol kinase (EC 2.7.1.107)	isu;Riboflavin_synthesis_cluster isu;Glycerolipid_and_Glycerophospholipid_Metabolism_in_Bacteria	26935																																				V
	cj0257	Diacylglycerol kinase (EC 2.7.1.107)	isu;Riboflavin_synthesis_cluster isu;Glycerolipid_and_Glycerophospholipid_Metabolism_in_Bacteria	26973																																				C
	cj0257	Diacylglycerol kinase (EC 2.7.1.107)	isu;Riboflavin_synthesis_cluster isu;Glycerolipid_and_Glycerophospholipid_Metabolism_in_Bacteria	26971						S			S	S									S		S	S								S			S		S	S
	cj0268c	Membrane protease family protein HP0248	ff	27176				T			T	T				T		T			T		T					T		T	T	T	T	T	T			T
	cj0268c	Membrane protease family protein HP0248	ff	27335		I			I										I				I											I					I
	cj0268c	Membrane protease family protein HP0248	ff	27332		S			S										S				S																S	S
	cj0268c	Membrane protease family protein HP0248	ff	27257																		R		R
	cj0268c	Membrane protease family protein HP0248	ff	26988					R																														R
	cj0268c	Membrane protease family protein HP0248	ff	27331					N
	cj0268c	Membrane protease family protein HP0248	ff	27020					I																											I				I
	cj0269c	Branched-chain amino acid aminotransferase (EC 2.6.1.42)	isu;Branched-Chain_Amino_Acid_Biosynthesis isu;Pyruvate_Alanine_Serine_Interconversions isu;Isoleucine_degradation isu;Alanine_biosynthesis isu;Leucine_Degradation_and_HMG-CoA_Metabolism isu;Valine_degradation isu;Leucine_Biosynthesis	27557															N					N
	cj0269c	Branched-chain amino acid aminotransferase (EC 2.6.1.42)	isu;Branched-Chain_Amino_Acid_Biosynthesis isu;Pyruvate_Alanine_Serine_Interconversions isu;Isoleucine_degradation isu;Alanine_biosynthesis isu;Leucine_Degradation_and_HMG-CoA_Metabolism isu;Valine_degradation isu;Leucine_Biosynthesis	27568																																				V
	cj0269c	Branched-chain amino acid aminotransferase (EC 2.6.1.42)	isu;Branched-Chain_Amino_Acid_Biosynthesis isu;Pyruvate_Alanine_Serine_Interconversions isu;Isoleucine_degradation isu;Alanine_biosynthesis isu;Leucine_Degradation_and_HMG-CoA_Metabolism isu;Valine_degradation isu;Leucine_Biosynthesis	27609																																				S
	cj0269c	Branched-chain amino acid aminotransferase (EC 2.6.1.42)	isu;Branched-Chain_Amino_Acid_Biosynthesis isu;Pyruvate_Alanine_Serine_Interconversions isu;Isoleucine_degradation isu;Alanine_biosynthesis isu;Leucine_Degradation_and_HMG-CoA_Metabolism isu;Valine_degradation isu;Leucine_Biosynthesis	27412	D	D	D		D	D					D					D							D		D					D
	cj0269c	Branched-chain amino acid aminotransferase (EC 2.6.1.42)	isu;Branched-Chain_Amino_Acid_Biosynthesis isu;Pyruvate_Alanine_Serine_Interconversions isu;Isoleucine_degradation isu;Alanine_biosynthesis isu;Leucine_Degradation_and_HMG-CoA_Metabolism isu;Valine_degradation isu;Leucine_Biosynthesis	27427	Q	Q	Q		Q	Q					Q					Q							Q		Q					Q
	cj0270	4-oxalocrotonate tautomerase (EC 5.3.2.-)	idu(1);Central_meta-cleavage_pathway_of_aromatic_compound_degradation	27667									K						K																				K	K
	cj0270	4-oxalocrotonate tautomerase (EC 5.3.2.-)	idu(1);Central_meta-cleavage_pathway_of_aromatic_compound_degradation	27660																																				D
	cj0270	4-oxalocrotonate tautomerase (EC 5.3.2.-)	idu(1);Central_meta-cleavage_pathway_of_aromatic_compound_degradation	27707	N	N	N		N	N					N					N							N		N					N					I	N
	cj0271	Thiol peroxidase, Bcp-type (EC 1.11.1.15)	isu;Thioredoxin-disulfide_reductase	27762									L			V			L																				L	L
	cj0271	Thiol peroxidase, Bcp-type (EC 1.11.1.15)	isu;Thioredoxin-disulfide_reductase	27836																																			I
	cj0271	Thiol peroxidase, Bcp-type (EC 1.11.1.15)	isu;Thioredoxin-disulfide_reductase	27838																																			R
	cj0271	Thiol peroxidase, Bcp-type (EC 1.11.1.15)	isu;Thioredoxin-disulfide_reductase	27751									L
	cj0271	Thiol peroxidase, Bcp-type (EC 1.11.1.15)	isu;Thioredoxin-disulfide_reductase	27754																																				A
	cj0271	Thiol peroxidase, Bcp-type (EC 1.11.1.15)	isu;Thioredoxin-disulfide_reductase	27769																																				S
	cj0271	Thiol peroxidase, Bcp-type (EC 1.11.1.15)	isu;Thioredoxin-disulfide_reductase	27807			V		V						V					V									V
	cj0271	Thiol peroxidase, Bcp-type (EC 1.11.1.15)	isu;Thioredoxin-disulfide_reductase	27783			T		T	T					T					T							T		T					T
	cj0271	Thiol peroxidase, Bcp-type (EC 1.11.1.15)	isu;Thioredoxin-disulfide_reductase	27793			N		N	N					N					N							N		N					N
	cj0271	Thiol peroxidase, Bcp-type (EC 1.11.1.15)	isu;Thioredoxin-disulfide_reductase	27811			R		R	R					R					R							R		R					R
	cj0273	3-hydroxyacyl-[acyl-carrier-protein] dehydratase, FabZ form (EC 4.2.1.59)	isu;Fatty_Acid_Biosynthesis_FASII	27879																																			I
	cj0273	3-hydroxyacyl-[acyl-carrier-protein] dehydratase, FabZ form (EC 4.2.1.59)	isu;Fatty_Acid_Biosynthesis_FASII	27943																							N
	cj0273	3-hydroxyacyl-[acyl-carrier-protein] dehydratase, FabZ form (EC 4.2.1.59)	isu;Fatty_Acid_Biosynthesis_FASII	27892	R	R	R		R				R	R	R					R		R			R	R			R							R			R	R
	cj0274	Acyl-[acyl-carrier-protein]--UDP-N-acetylglucosamine O-acyltransferase (EC 2.3.1.129)	ff	28087																															A
	cj0274	Acyl-[acyl-carrier-protein]--UDP-N-acetylglucosamine O-acyltransferase (EC 2.3.1.129)	ff	28204																							T							T					T
	cj0274	Acyl-[acyl-carrier-protein]--UDP-N-acetylglucosamine O-acyltransferase (EC 2.3.1.129)	ff	28063										I												I
	cj0274	Acyl-[acyl-carrier-protein]--UDP-N-acetylglucosamine O-acyltransferase (EC 2.3.1.129)	ff	28092																																				V
	cj0274	Acyl-[acyl-carrier-protein]--UDP-N-acetylglucosamine O-acyltransferase (EC 2.3.1.129)	ff	28034			G		G	G					G					G							G		G					G						G
	cj0274	Acyl-[acyl-carrier-protein]--UDP-N-acetylglucosamine O-acyltransferase (EC 2.3.1.129)	ff	28037			T		T	T					T					T							T		T					T						T
	cj0274	Acyl-[acyl-carrier-protein]--UDP-N-acetylglucosamine O-acyltransferase (EC 2.3.1.129)	ff	28042	D	D	D		D	D			D	D	D					D					D	D	D		D					D						D
	cj0275	ATP-dependent Clp protease ATP-binding subunit ClpX	isu;Proteolysis_in_bacteria,_ATP-dependent isu;Proteasome_bacterial	28500				R			R										R							R							R
	cj0275	ATP-dependent Clp protease ATP-binding subunit ClpX	isu;Proteolysis_in_bacteria,_ATP-dependent isu;Proteasome_bacterial	28661																							N							N					N
	cj0275	ATP-dependent Clp protease ATP-binding subunit ClpX	isu;Proteolysis_in_bacteria,_ATP-dependent isu;Proteasome_bacterial	28382																							G							G
	cj0280	TsaC protein (YrdC domain) required for threonylcarbamoyladenosine t(6)A37 modification in tRNA	ff	28791												K	K						K								K
	cj0280	TsaC protein (YrdC domain) required for threonylcarbamoyladenosine t(6)A37 modification in tRNA	ff	28726	Y				Y																															Y
	cj0285c	Chemotaxis protein CheV (EC 2.7.3.-)	isu;Flagellar_motility isu;Bacterial_Chemotaxis	29231																															V
	cj0285c	Chemotaxis protein CheV (EC 2.7.3.-)	isu;Flagellar_motility isu;Bacterial_Chemotaxis	29289	V	V	V		V	V					V					V									V											V
	cj0287c	Transcription elongation factor GreA	isu;Transcription_factors_bacterial	29474										I												I
	cj0287c	Transcription elongation factor GreA	isu;Transcription_factors_bacterial	29507																R		R												R
	cj0287c	Transcription elongation factor GreA	isu;Transcription_factors_bacterial	29408		T
	cj0287c	Transcription elongation factor GreA	isu;Transcription_factors_bacterial	29443					V																															V
	cj0287c	Transcription elongation factor GreA	isu;Transcription_factors_bacterial	29482					N																															N
	cj0287c	Transcription elongation factor GreA	isu;Transcription_factors_bacterial	29407	H		H								H														H
	cj0293	5-nucleotidase SurE (EC 3.1.3.5)	isu;Housecleaning_nucleoside_triphosphate_pyrophosphatases isu;Stationary_phase_repair_cluster	29642																		I		I										I		I
	cj0293	5-nucleotidase SurE (EC 3.1.3.5)	isu;Housecleaning_nucleoside_triphosphate_pyrophosphatases isu;Stationary_phase_repair_cluster	29681																											F
	cj0293	5-nucleotidase SurE (EC 3.1.3.5)	isu;Housecleaning_nucleoside_triphosphate_pyrophosphatases isu;Stationary_phase_repair_cluster	29687																											V
	cj0293	5-nucleotidase SurE (EC 3.1.3.5)	isu;Housecleaning_nucleoside_triphosphate_pyrophosphatases isu;Stationary_phase_repair_cluster	29692																											V
	cj0293	5-nucleotidase SurE (EC 3.1.3.5)	isu;Housecleaning_nucleoside_triphosphate_pyrophosphatases isu;Stationary_phase_repair_cluster	29703																											G
	cj0293	5-nucleotidase SurE (EC 3.1.3.5)	isu;Housecleaning_nucleoside_triphosphate_pyrophosphatases isu;Stationary_phase_repair_cluster	29716						L
	cj0293	5-nucleotidase SurE (EC 3.1.3.5)	isu;Housecleaning_nucleoside_triphosphate_pyrophosphatases isu;Stationary_phase_repair_cluster	29726						V
	cj0293	5-nucleotidase SurE (EC 3.1.3.5)	isu;Housecleaning_nucleoside_triphosphate_pyrophosphatases isu;Stationary_phase_repair_cluster	29796						K
	cj0293	5-nucleotidase SurE (EC 3.1.3.5)	isu;Housecleaning_nucleoside_triphosphate_pyrophosphatases isu;Stationary_phase_repair_cluster	29686					K	K																					K									K
	cj0293	5-nucleotidase SurE (EC 3.1.3.5)	isu;Housecleaning_nucleoside_triphosphate_pyrophosphatases isu;Stationary_phase_repair_cluster	29566					K	K																														K
	cj0293	5-nucleotidase SurE (EC 3.1.3.5)	isu;Housecleaning_nucleoside_triphosphate_pyrophosphatases isu;Stationary_phase_repair_cluster	29626					T	T																														T
	cj0293	5-nucleotidase SurE (EC 3.1.3.5)	isu;Housecleaning_nucleoside_triphosphate_pyrophosphatases isu;Stationary_phase_repair_cluster	29797	K	K			K						K														K											K
	cj0301c	Molybdenum transport system permease protein ModB (TC 3.A.1.8.1)	isu;Molybdenum_cofactor_biosynthesis	29902																																K
	cj0301c	Molybdenum transport system permease protein ModB (TC 3.A.1.8.1)	isu;Molybdenum_cofactor_biosynthesis	29811					M																															M
	cj0301c	Molybdenum transport system permease protein ModB (TC 3.A.1.8.1)	isu;Molybdenum_cofactor_biosynthesis	29848					M																															M
	cj0301c	Molybdenum transport system permease protein ModB (TC 3.A.1.8.1)	isu;Molybdenum_cofactor_biosynthesis	29849					C																															C
	cj0301c	Molybdenum transport system permease protein ModB (TC 3.A.1.8.1)	isu;Molybdenum_cofactor_biosynthesis	29929					S																															S
	cj0301c	Molybdenum transport system permease protein ModB (TC 3.A.1.8.1)	isu;Molybdenum_cofactor_biosynthesis	30015					M																															M
	cj0301c	Molybdenum transport system permease protein ModB (TC 3.A.1.8.1)	isu;Molybdenum_cofactor_biosynthesis	29941	G					G					G														G
	cj0301c	Molybdenum transport system permease protein ModB (TC 3.A.1.8.1)	isu;Molybdenum_cofactor_biosynthesis	30004	N					N					N														N
	cj0301c	Molybdenum transport system permease protein ModB (TC 3.A.1.8.1)	isu;Molybdenum_cofactor_biosynthesis	30027	V				V	V					V														V											V
	cj0302c	FIG00469761: hypothetical protein	ff	30064					N																															N
	cj0302c	FIG00469761: hypothetical protein	ff	30150					L																															L
	cj0302c	FIG00469761: hypothetical protein	ff	30171					N																															N
	cj0302c	FIG00469761: hypothetical protein	ff	30072	Y										Y														Y
	cj0302c	FIG00469761: hypothetical protein	ff	30065	I					I					I														I
	cj0302c	FIG00469761: hypothetical protein	ff	30080	A				A	A					A														A											A
	cj0302c	FIG00469761: hypothetical protein	ff	30095	T				T	T					T														T											T
	cj0302c	FIG00469761: hypothetical protein	ff	30122	E				E	E					E														E											E
	cj0308c	Dethiobiotin synthetase (EC 6.3.3.3)	isu;Biotin_biosynthesis_Experimental isu;Biotin_biosynthesis	30334										E												E
	cj0308c	Dethiobiotin synthetase (EC 6.3.3.3)	isu;Biotin_biosynthesis_Experimental isu;Biotin_biosynthesis	30373										H												H
	cj0308c	Dethiobiotin synthetase (EC 6.3.3.3)	isu;Biotin_biosynthesis_Experimental isu;Biotin_biosynthesis	30358						Q				E												E
	cj0308c	Dethiobiotin synthetase (EC 6.3.3.3)	isu;Biotin_biosynthesis_Experimental isu;Biotin_biosynthesis	30354						N
	cj0308c	Dethiobiotin synthetase (EC 6.3.3.3)	isu;Biotin_biosynthesis_Experimental isu;Biotin_biosynthesis	30330					T																															T
	cj0308c	Dethiobiotin synthetase (EC 6.3.3.3)	isu;Biotin_biosynthesis_Experimental isu;Biotin_biosynthesis	30331					F																															F
	cj0308c	Dethiobiotin synthetase (EC 6.3.3.3)	isu;Biotin_biosynthesis_Experimental isu;Biotin_biosynthesis	30319					I	I																														I
	cj0308c	Dethiobiotin synthetase (EC 6.3.3.3)	isu;Biotin_biosynthesis_Experimental isu;Biotin_biosynthesis	30260			E		E	E				E												E														E
	cj0309c	Quaternary ammonium compound-resistance protein SugE	0	30406										F												F
	cj0309c	Quaternary ammonium compound-resistance protein SugE	0	30384					T					T												T														T
	cj0309c	Quaternary ammonium compound-resistance protein SugE	0	30391					A																															A
	cj0309c	Quaternary ammonium compound-resistance protein SugE	0	30398					N																															N
	cj0310c	Quaternary ammonium compound-resistance protein SugE	ff	30680										S												S
	cj0310c	Quaternary ammonium compound-resistance protein SugE	ff	30610									T
	cj0310c	Quaternary ammonium compound-resistance protein SugE	ff	30669						V
	cj0310c	Quaternary ammonium compound-resistance protein SugE	ff	30686					V	V				V												V														V
	cj0310c	Quaternary ammonium compound-resistance protein SugE	ff	30692	V	V							V		V							V			V				V					V		V			V
	cj0310c	Quaternary ammonium compound-resistance protein SugE	ff	30704	I	I							I		I							I			I				I					I		I			I
	cj0320	Flagellar assembly protein FliH	isu;Flagellum	31312	A	A	A		A	A					A				A	A									A											A
	cj0320	Flagellar assembly protein FliH	isu;Flagellum	31294																																			S
	cj0320	Flagellar assembly protein FliH	isu;Flagellum	31233	A	A	A		A	A					A					A									A											A
	cj0320	Flagellar assembly protein FliH	isu;Flagellum	31242	A	A	A		A	A					A					A									A											A
	cj0320	Flagellar assembly protein FliH	isu;Flagellum	31248	A	A	A		A	A					A					A									A											A
	cj0320	Flagellar assembly protein FliH	isu;Flagellum	31251	P	P	P		P	P					P					P									P											P
	cj0327	Translation initiation inhibitor	0	31534	C	C	C	S	C	C					C					C									C								S		S	C
	cj0327	Translation initiation inhibitor	0	31557																																			T
	cj0327	Translation initiation inhibitor	0	31578																																	T
	cj0327	Translation initiation inhibitor	0	31526	T	T	T		T	T					T					T									T											T
	cj0327	Translation initiation inhibitor	0	31571	I	I	I		I	I					I					I									I											I
	cj0329c	Phosphate:acyl-ACP acyltransferase PlsX	isu;Glycerolipid_and_Glycerophospholipid_Metabolism_in_Bacteria	31671	E	E	E	E	E	E	G	G	E	E	E	G	G	G	G	E	G	E	G	E	E	E	E	G	E	G	G	G	G	E	G	E	E	G	G	E
	cj0329c	Phosphate:acyl-ACP acyltransferase PlsX	isu;Glycerolipid_and_Glycerophospholipid_Metabolism_in_Bacteria	31632							T	T				T	T	T	T		T		T					T		T	T	T	T		T			T
	cj0329c	Phosphate:acyl-ACP acyltransferase PlsX	isu;Glycerolipid_and_Glycerophospholipid_Metabolism_in_Bacteria	31715							K	K				K	K	K	K		K		K					K		K	K	K	K		K			K
	cj0329c	Phosphate:acyl-ACP acyltransferase PlsX	isu;Glycerolipid_and_Glycerophospholipid_Metabolism_in_Bacteria	31922	L	L	L	L	L	L					L					L									L								L		L	L
	cj0329c	Phosphate:acyl-ACP acyltransferase PlsX	isu;Glycerolipid_and_Glycerophospholipid_Metabolism_in_Bacteria	31921	E	E	E	E	E	E					E					E									E										E	E
	cj0329c	Phosphate:acyl-ACP acyltransferase PlsX	isu;Glycerolipid_and_Glycerophospholipid_Metabolism_in_Bacteria	31737																																			R
	cj0329c	Phosphate:acyl-ACP acyltransferase PlsX	isu;Glycerolipid_and_Glycerophospholipid_Metabolism_in_Bacteria	31866																																			S
	cj0329c	Phosphate:acyl-ACP acyltransferase PlsX	isu;Glycerolipid_and_Glycerophospholipid_Metabolism_in_Bacteria	31735	I	I	I		I	I					I					I									I											I
	cj0329c	Phosphate:acyl-ACP acyltransferase PlsX	isu;Glycerolipid_and_Glycerophospholipid_Metabolism_in_Bacteria	31767	A	A	A		A	A					A					A									A											A
	cj0330c	LSU ribosomal protein L32p	isu;Ribosome_LSU_bacterial	31955						N
	cj0331c	FIG00469629: hypothetical protein	ff	32002							I	I				I	I	I	I		I		I					I		I	I	I	I		I			I
	cj0331c	FIG00469629: hypothetical protein	ff	32084				V					V	V								V		V	V	V	V							V		V	V
	cj0331c	FIG00469629: hypothetical protein	ff	32044																																			H
	cj0331c	FIG00469629: hypothetical protein	ff	32073																																			N
	cj0331c	FIG00469629: hypothetical protein	ff	32013	S	S	S		S	S					S					S									S											S
	cj0332c	Nucleoside diphosphate kinase (EC 2.7.4.6)	isu;Purine_conversions isu;pyrimidine_conversions	32171	V	V	V		V	V					V					V									V										V	V
	cj0332c	Nucleoside diphosphate kinase (EC 2.7.4.6)	isu;Purine_conversions isu;pyrimidine_conversions	32225	D	D	D		D	D					D					D									D										D	D
	cj0336c	Flagellar motor rotation protein MotB	isu;Flagellar_motility isu;Flagellum isu;CBSS-323098.3.peg.2823	32678				T												T
	cj0336c	Flagellar motor rotation protein MotB	isu;Flagellar_motility isu;Flagellum isu;CBSS-323098.3.peg.2823	32644	A	A	A	A	A	A					A					A				A					A											A
	cj0336c	Flagellar motor rotation protein MotB	isu;Flagellar_motility isu;Flagellum isu;CBSS-323098.3.peg.2823	32500									A	A								A			A	A	A							A			A
	cj0336c	Flagellar motor rotation protein MotB	isu;Flagellar_motility isu;Flagellum isu;CBSS-323098.3.peg.2823	32659																V
	cj0337c	Flagellar motor rotation protein MotA	isu;Flagellar_motility isu;Flagellum	32761																		V												V
	cj0337c	Flagellar motor rotation protein MotA	isu;Flagellar_motility isu;Flagellum	32710																I				I
	cj0337c	Flagellar motor rotation protein MotA	isu;Flagellar_motility isu;Flagellum	32780	N	N	N		N	N					N					N				N					N											N
	cj0337c	Flagellar motor rotation protein MotA	isu;Flagellar_motility isu;Flagellum	32884	R	R	R		R	R					R					R									R											R
	cj0337c	Flagellar motor rotation protein MotA	isu;Flagellar_motility isu;Flagellum	32886	M	M	M		M	M					M					M									M											M
	cj0337c	Flagellar motor rotation protein MotA	isu;Flagellar_motility isu;Flagellum	32930	K	K	K		K	K					K					K									K											K
	cj0347	Phosphoribosylanthranilate isomerase (EC 5.3.1.24)	isu;Chorismate:_Intermediate_for_synthesis_of_Tryptophan,_PAPA_antibiotics,_PABA,_3-hydroxyanthranilate_and_more. isu;Auxin_biosynthesis isu;Tryptophan_synthesis	33088									A	A		V						A			A	A								A	A				A
	cj0347	Phosphoribosylanthranilate isomerase (EC 5.3.1.24)	isu;Chorismate:_Intermediate_for_synthesis_of_Tryptophan,_PAPA_antibiotics,_PABA,_3-hydroxyanthranilate_and_more. isu;Auxin_biosynthesis isu;Tryptophan_synthesis	33057												D																			D
	cj0347	Phosphoribosylanthranilate isomerase (EC 5.3.1.24)	isu;Chorismate:_Intermediate_for_synthesis_of_Tryptophan,_PAPA_antibiotics,_PABA,_3-hydroxyanthranilate_and_more. isu;Auxin_biosynthesis isu;Tryptophan_synthesis	33081									S			S																			S
	cj0347	Phosphoribosylanthranilate isomerase (EC 5.3.1.24)	isu;Chorismate:_Intermediate_for_synthesis_of_Tryptophan,_PAPA_antibiotics,_PABA,_3-hydroxyanthranilate_and_more. isu;Auxin_biosynthesis isu;Tryptophan_synthesis	33098										I		I						I			I	I								I	I
	cj0347	Phosphoribosylanthranilate isomerase (EC 5.3.1.24)	isu;Chorismate:_Intermediate_for_synthesis_of_Tryptophan,_PAPA_antibiotics,_PABA,_3-hydroxyanthranilate_and_more. isu;Auxin_biosynthesis isu;Tryptophan_synthesis	33010												Q
	cj0347	Phosphoribosylanthranilate isomerase (EC 5.3.1.24)	isu;Chorismate:_Intermediate_for_synthesis_of_Tryptophan,_PAPA_antibiotics,_PABA,_3-hydroxyanthranilate_and_more. isu;Auxin_biosynthesis isu;Tryptophan_synthesis	33012												V
	cj0347	Phosphoribosylanthranilate isomerase (EC 5.3.1.24)	isu;Chorismate:_Intermediate_for_synthesis_of_Tryptophan,_PAPA_antibiotics,_PABA,_3-hydroxyanthranilate_and_more. isu;Auxin_biosynthesis isu;Tryptophan_synthesis	33017												V
	cj0347	Phosphoribosylanthranilate isomerase (EC 5.3.1.24)	isu;Chorismate:_Intermediate_for_synthesis_of_Tryptophan,_PAPA_antibiotics,_PABA,_3-hydroxyanthranilate_and_more. isu;Auxin_biosynthesis isu;Tryptophan_synthesis	33046												D
	cj0347	Phosphoribosylanthranilate isomerase (EC 5.3.1.24)	isu;Chorismate:_Intermediate_for_synthesis_of_Tryptophan,_PAPA_antibiotics,_PABA,_3-hydroxyanthranilate_and_more. isu;Auxin_biosynthesis isu;Tryptophan_synthesis	33076												N
	cj0347	Phosphoribosylanthranilate isomerase (EC 5.3.1.24)	isu;Chorismate:_Intermediate_for_synthesis_of_Tryptophan,_PAPA_antibiotics,_PABA,_3-hydroxyanthranilate_and_more. isu;Auxin_biosynthesis isu;Tryptophan_synthesis	32969	E
	cj0347	Phosphoribosylanthranilate isomerase (EC 5.3.1.24)	isu;Chorismate:_Intermediate_for_synthesis_of_Tryptophan,_PAPA_antibiotics,_PABA,_3-hydroxyanthranilate_and_more. isu;Auxin_biosynthesis isu;Tryptophan_synthesis	33103	Q	Q	Q		Q	Q			Q	Q	Q							Q			Q	Q			Q					Q					Q	Q
	cj0347	Phosphoribosylanthranilate isomerase (EC 5.3.1.24)	isu;Chorismate:_Intermediate_for_synthesis_of_Tryptophan,_PAPA_antibiotics,_PABA,_3-hydroxyanthranilate_and_more. isu;Auxin_biosynthesis isu;Tryptophan_synthesis	32965	F	F	F		F	F			F		F														F											F
	cj0348	Tryptophan synthase beta chain (EC 4.2.1.20)	isu;Chorismate:_Intermediate_for_synthesis_of_Tryptophan,_PAPA_antibiotics,_PABA,_3-hydroxyanthranilate_and_more. isu;Auxin_biosynthesis isu;Tryptophan_synthesis	33335												T							T												T
	cj0348	Tryptophan synthase beta chain (EC 4.2.1.20)	isu;Chorismate:_Intermediate_for_synthesis_of_Tryptophan,_PAPA_antibiotics,_PABA,_3-hydroxyanthranilate_and_more. isu;Auxin_biosynthesis isu;Tryptophan_synthesis	33163												S
	cj0348	Tryptophan synthase beta chain (EC 4.2.1.20)	isu;Chorismate:_Intermediate_for_synthesis_of_Tryptophan,_PAPA_antibiotics,_PABA,_3-hydroxyanthranilate_and_more. isu;Auxin_biosynthesis isu;Tryptophan_synthesis	33287																															T
	cj0348	Tryptophan synthase beta chain (EC 4.2.1.20)	isu;Chorismate:_Intermediate_for_synthesis_of_Tryptophan,_PAPA_antibiotics,_PABA,_3-hydroxyanthranilate_and_more. isu;Auxin_biosynthesis isu;Tryptophan_synthesis	33392												V
	cj0348	Tryptophan synthase beta chain (EC 4.2.1.20)	isu;Chorismate:_Intermediate_for_synthesis_of_Tryptophan,_PAPA_antibiotics,_PABA,_3-hydroxyanthranilate_and_more. isu;Auxin_biosynthesis isu;Tryptophan_synthesis	33382																			I
	cj0348	Tryptophan synthase beta chain (EC 4.2.1.20)	isu;Chorismate:_Intermediate_for_synthesis_of_Tryptophan,_PAPA_antibiotics,_PABA,_3-hydroxyanthranilate_and_more. isu;Auxin_biosynthesis isu;Tryptophan_synthesis	33352																														F
	cj0348	Tryptophan synthase beta chain (EC 4.2.1.20)	isu;Chorismate:_Intermediate_for_synthesis_of_Tryptophan,_PAPA_antibiotics,_PABA,_3-hydroxyanthranilate_and_more. isu;Auxin_biosynthesis isu;Tryptophan_synthesis	33397									S
	cj0348	Tryptophan synthase beta chain (EC 4.2.1.20)	isu;Chorismate:_Intermediate_for_synthesis_of_Tryptophan,_PAPA_antibiotics,_PABA,_3-hydroxyanthranilate_and_more. isu;Auxin_biosynthesis isu;Tryptophan_synthesis	33468									I
	cj0348	Tryptophan synthase beta chain (EC 4.2.1.20)	isu;Chorismate:_Intermediate_for_synthesis_of_Tryptophan,_PAPA_antibiotics,_PABA,_3-hydroxyanthranilate_and_more. isu;Auxin_biosynthesis isu;Tryptophan_synthesis	33490									V
	cj0355c	Phosphate regulon transcriptional regulatory protein PhoB (SphR)	isu;High_affinity_phosphate_transporter_and_control_of_PHO_regulon isu;Phosphate_metabolism isu;PhoR-PhoB_two-component_regulatory_system	33753	K	K	K	K	K	K		K	K	K	K	A				K						K	K		K			K								K
	cj0355c	Phosphate regulon transcriptional regulatory protein PhoB (SphR)	isu;High_affinity_phosphate_transporter_and_control_of_PHO_regulon isu;Phosphate_metabolism isu;PhoR-PhoB_two-component_regulatory_system	33795	G	G	G	G	G	G		G	G	G	G					G						G	G		G			G								G
	cj0355c	Phosphate regulon transcriptional regulatory protein PhoB (SphR)	isu;High_affinity_phosphate_transporter_and_control_of_PHO_regulon isu;Phosphate_metabolism isu;PhoR-PhoB_two-component_regulatory_system	33708																							S
	cj0357c	Acyl-phosphate:glycerol-3-phosphate O-acyltransferase PlsY	isu;Glycerolipid_and_Glycerophospholipid_Metabolism_in_Bacteria	34059										I												I
	cj0357c	Acyl-phosphate:glycerol-3-phosphate O-acyltransferase PlsY	isu;Glycerolipid_and_Glycerophospholipid_Metabolism_in_Bacteria	33953	I	I	I		I	I			I	I	I					I						I	I		I											I
	cj0357c	Acyl-phosphate:glycerol-3-phosphate O-acyltransferase PlsY	isu;Glycerolipid_and_Glycerophospholipid_Metabolism_in_Bacteria	33973	F	F	F		F	F			F	F	F					F						F	F		F											F
	cj0357c	Acyl-phosphate:glycerol-3-phosphate O-acyltransferase PlsY	isu;Glycerolipid_and_Glycerophospholipid_Metabolism_in_Bacteria	34034	I	I	I		I	I			I	I	I					I						I	I		I											I
	cj0361	Lipoprotein signal peptidase (EC 3.4.23.36)	isu;Signal_peptidase isu;Sex_pheromones_in_Enterococcus_faecalis_and_other_Firmicutes isu;CBSS-36873.1.peg.4752 isu;Lipoprotein_Biosynthesis	34092																							V
	cj0361	Lipoprotein signal peptidase (EC 3.4.23.36)	isu;Signal_peptidase isu;Sex_pheromones_in_Enterococcus_faecalis_and_other_Firmicutes isu;CBSS-36873.1.peg.4752 isu;Lipoprotein_Biosynthesis	34187																														E		E
	cj0361	Lipoprotein signal peptidase (EC 3.4.23.36)	isu;Signal_peptidase isu;Sex_pheromones_in_Enterococcus_faecalis_and_other_Firmicutes isu;CBSS-36873.1.peg.4752 isu;Lipoprotein_Biosynthesis	34111	L	L	L		L	L			L	L	L					L						L			L											L
	cj0361	Lipoprotein signal peptidase (EC 3.4.23.36)	isu;Signal_peptidase isu;Sex_pheromones_in_Enterococcus_faecalis_and_other_Firmicutes isu;CBSS-36873.1.peg.4752 isu;Lipoprotein_Biosynthesis	34149	V	V	V		V	V			V	V	V					V						V			V											V
	cj0361	Lipoprotein signal peptidase (EC 3.4.23.36)	isu;Signal_peptidase isu;Sex_pheromones_in_Enterococcus_faecalis_and_other_Firmicutes isu;CBSS-36873.1.peg.4752 isu;Lipoprotein_Biosynthesis	34159	K	K	K		K	K			K	K	K					K						K			K											K
	cj0361	Lipoprotein signal peptidase (EC 3.4.23.36)	isu;Signal_peptidase isu;Sex_pheromones_in_Enterococcus_faecalis_and_other_Firmicutes isu;CBSS-36873.1.peg.4752 isu;Lipoprotein_Biosynthesis	34098	V	V	V		V	V					V					V									V											V
	cj0362	Protoporphyrinogen IX oxidase, novel form, HemJ (EC 1.3.-.-)	isu;Heme_and_Siroheme_Biosynthesis	34274																															R
	cj0362	Protoporphyrinogen IX oxidase, novel form, HemJ (EC 1.3.-.-)	isu;Heme_and_Siroheme_Biosynthesis	34302									A														A
	cj0362	Protoporphyrinogen IX oxidase, novel form, HemJ (EC 1.3.-.-)	isu;Heme_and_Siroheme_Biosynthesis	34381	I	I	I		I	I					I														I											I
	cj0362	Protoporphyrinogen IX oxidase, novel form, HemJ (EC 1.3.-.-)	isu;Heme_and_Siroheme_Biosynthesis	34355	A	A	A		A	A					A					A									A											A
	cj0362	Protoporphyrinogen IX oxidase, novel form, HemJ (EC 1.3.-.-)	isu;Heme_and_Siroheme_Biosynthesis	34283	I	I	I		I	I			I		I					I							I		I											I
	cj0362	Protoporphyrinogen IX oxidase, novel form, HemJ (EC 1.3.-.-)	isu;Heme_and_Siroheme_Biosynthesis	34293	F	F	F		F	F			F		F					F							F		F											F
	cj0366c	RND efflux system, inner membrane transporter CmeB	isu;Multidrug_efflux_pump_in_Campylobacter_jejuni_(CmeABC_operon) isu;Multidrug_Resistance_Efflux_Pumps	35128												I						I		I										I
	cj0366c	RND efflux system, inner membrane transporter CmeB	isu;Multidrug_efflux_pump_in_Campylobacter_jejuni_(CmeABC_operon) isu;Multidrug_Resistance_Efflux_Pumps	34710												Q								Q													N
	cj0366c	RND efflux system, inner membrane transporter CmeB	isu;Multidrug_efflux_pump_in_Campylobacter_jejuni_(CmeABC_operon) isu;Multidrug_Resistance_Efflux_Pumps	34727												I								I													I
	cj0366c	RND efflux system, inner membrane transporter CmeB	isu;Multidrug_efflux_pump_in_Campylobacter_jejuni_(CmeABC_operon) isu;Multidrug_Resistance_Efflux_Pumps	34735												A								A													V
	cj0366c	RND efflux system, inner membrane transporter CmeB	isu;Multidrug_efflux_pump_in_Campylobacter_jejuni_(CmeABC_operon) isu;Multidrug_Resistance_Efflux_Pumps	34890												K								K													D
	cj0366c	RND efflux system, inner membrane transporter CmeB	isu;Multidrug_efflux_pump_in_Campylobacter_jejuni_(CmeABC_operon) isu;Multidrug_Resistance_Efflux_Pumps	35083												E								E													T
	cj0366c	RND efflux system, inner membrane transporter CmeB	isu;Multidrug_efflux_pump_in_Campylobacter_jejuni_(CmeABC_operon) isu;Multidrug_Resistance_Efflux_Pumps	34395												I								I
	cj0366c	RND efflux system, inner membrane transporter CmeB	isu;Multidrug_efflux_pump_in_Campylobacter_jejuni_(CmeABC_operon) isu;Multidrug_Resistance_Efflux_Pumps	34406												I								I
	cj0366c	RND efflux system, inner membrane transporter CmeB	isu;Multidrug_efflux_pump_in_Campylobacter_jejuni_(CmeABC_operon) isu;Multidrug_Resistance_Efflux_Pumps	34413												A								A
	cj0366c	RND efflux system, inner membrane transporter CmeB	isu;Multidrug_efflux_pump_in_Campylobacter_jejuni_(CmeABC_operon) isu;Multidrug_Resistance_Efflux_Pumps	34417												V								V
	cj0366c	RND efflux system, inner membrane transporter CmeB	isu;Multidrug_efflux_pump_in_Campylobacter_jejuni_(CmeABC_operon) isu;Multidrug_Resistance_Efflux_Pumps	34429												Q								Q
	cj0366c	RND efflux system, inner membrane transporter CmeB	isu;Multidrug_efflux_pump_in_Campylobacter_jejuni_(CmeABC_operon) isu;Multidrug_Resistance_Efflux_Pumps	34448												T								T
	cj0366c	RND efflux system, inner membrane transporter CmeB	isu;Multidrug_efflux_pump_in_Campylobacter_jejuni_(CmeABC_operon) isu;Multidrug_Resistance_Efflux_Pumps	34457												V								V
	cj0366c	RND efflux system, inner membrane transporter CmeB	isu;Multidrug_efflux_pump_in_Campylobacter_jejuni_(CmeABC_operon) isu;Multidrug_Resistance_Efflux_Pumps	34470												P								P
	cj0366c	RND efflux system, inner membrane transporter CmeB	isu;Multidrug_efflux_pump_in_Campylobacter_jejuni_(CmeABC_operon) isu;Multidrug_Resistance_Efflux_Pumps	34472												Q								Q
	cj0366c	RND efflux system, inner membrane transporter CmeB	isu;Multidrug_efflux_pump_in_Campylobacter_jejuni_(CmeABC_operon) isu;Multidrug_Resistance_Efflux_Pumps	34474												K								K
	cj0366c	RND efflux system, inner membrane transporter CmeB	isu;Multidrug_efflux_pump_in_Campylobacter_jejuni_(CmeABC_operon) isu;Multidrug_Resistance_Efflux_Pumps	34480												N								N
	cj0366c	RND efflux system, inner membrane transporter CmeB	isu;Multidrug_efflux_pump_in_Campylobacter_jejuni_(CmeABC_operon) isu;Multidrug_Resistance_Efflux_Pumps	34489												A								A
	cj0366c	RND efflux system, inner membrane transporter CmeB	isu;Multidrug_efflux_pump_in_Campylobacter_jejuni_(CmeABC_operon) isu;Multidrug_Resistance_Efflux_Pumps	34503												L								L
	cj0366c	RND efflux system, inner membrane transporter CmeB	isu;Multidrug_efflux_pump_in_Campylobacter_jejuni_(CmeABC_operon) isu;Multidrug_Resistance_Efflux_Pumps	34505												E								E
	cj0366c	RND efflux system, inner membrane transporter CmeB	isu;Multidrug_efflux_pump_in_Campylobacter_jejuni_(CmeABC_operon) isu;Multidrug_Resistance_Efflux_Pumps	34517												S								S
	cj0366c	RND efflux system, inner membrane transporter CmeB	isu;Multidrug_efflux_pump_in_Campylobacter_jejuni_(CmeABC_operon) isu;Multidrug_Resistance_Efflux_Pumps	34521												I								I
	cj0366c	RND efflux system, inner membrane transporter CmeB	isu;Multidrug_efflux_pump_in_Campylobacter_jejuni_(CmeABC_operon) isu;Multidrug_Resistance_Efflux_Pumps	34523												E								E
	cj0366c	RND efflux system, inner membrane transporter CmeB	isu;Multidrug_efflux_pump_in_Campylobacter_jejuni_(CmeABC_operon) isu;Multidrug_Resistance_Efflux_Pumps	34524												V								V
	cj0366c	RND efflux system, inner membrane transporter CmeB	isu;Multidrug_efflux_pump_in_Campylobacter_jejuni_(CmeABC_operon) isu;Multidrug_Resistance_Efflux_Pumps	34525												V								V
	cj0366c	RND efflux system, inner membrane transporter CmeB	isu;Multidrug_efflux_pump_in_Campylobacter_jejuni_(CmeABC_operon) isu;Multidrug_Resistance_Efflux_Pumps	34527												V								V
	cj0366c	RND efflux system, inner membrane transporter CmeB	isu;Multidrug_efflux_pump_in_Campylobacter_jejuni_(CmeABC_operon) isu;Multidrug_Resistance_Efflux_Pumps	34530												E								E
	cj0366c	RND efflux system, inner membrane transporter CmeB	isu;Multidrug_efflux_pump_in_Campylobacter_jejuni_(CmeABC_operon) isu;Multidrug_Resistance_Efflux_Pumps	34532												S								S
	cj0366c	RND efflux system, inner membrane transporter CmeB	isu;Multidrug_efflux_pump_in_Campylobacter_jejuni_(CmeABC_operon) isu;Multidrug_Resistance_Efflux_Pumps	34536												D								D
	cj0366c	RND efflux system, inner membrane transporter CmeB	isu;Multidrug_efflux_pump_in_Campylobacter_jejuni_(CmeABC_operon) isu;Multidrug_Resistance_Efflux_Pumps	34537												I								I
	cj0366c	RND efflux system, inner membrane transporter CmeB	isu;Multidrug_efflux_pump_in_Campylobacter_jejuni_(CmeABC_operon) isu;Multidrug_Resistance_Efflux_Pumps	34539												I								I
	cj0366c	RND efflux system, inner membrane transporter CmeB	isu;Multidrug_efflux_pump_in_Campylobacter_jejuni_(CmeABC_operon) isu;Multidrug_Resistance_Efflux_Pumps	34543												V								V
	cj0366c	RND efflux system, inner membrane transporter CmeB	isu;Multidrug_efflux_pump_in_Campylobacter_jejuni_(CmeABC_operon) isu;Multidrug_Resistance_Efflux_Pumps	34544												S								S
	cj0366c	RND efflux system, inner membrane transporter CmeB	isu;Multidrug_efflux_pump_in_Campylobacter_jejuni_(CmeABC_operon) isu;Multidrug_Resistance_Efflux_Pumps	34547												I								I
	cj0366c	RND efflux system, inner membrane transporter CmeB	isu;Multidrug_efflux_pump_in_Campylobacter_jejuni_(CmeABC_operon) isu;Multidrug_Resistance_Efflux_Pumps	34561												S								S
	cj0366c	RND efflux system, inner membrane transporter CmeB	isu;Multidrug_efflux_pump_in_Campylobacter_jejuni_(CmeABC_operon) isu;Multidrug_Resistance_Efflux_Pumps	34566												K								K
	cj0366c	RND efflux system, inner membrane transporter CmeB	isu;Multidrug_efflux_pump_in_Campylobacter_jejuni_(CmeABC_operon) isu;Multidrug_Resistance_Efflux_Pumps	34570												M								M
	cj0366c	RND efflux system, inner membrane transporter CmeB	isu;Multidrug_efflux_pump_in_Campylobacter_jejuni_(CmeABC_operon) isu;Multidrug_Resistance_Efflux_Pumps	34575												E								E
	cj0366c	RND efflux system, inner membrane transporter CmeB	isu;Multidrug_efflux_pump_in_Campylobacter_jejuni_(CmeABC_operon) isu;Multidrug_Resistance_Efflux_Pumps	34584												V								V
	cj0366c	RND efflux system, inner membrane transporter CmeB	isu;Multidrug_efflux_pump_in_Campylobacter_jejuni_(CmeABC_operon) isu;Multidrug_Resistance_Efflux_Pumps	34587												N								N
	cj0366c	RND efflux system, inner membrane transporter CmeB	isu;Multidrug_efflux_pump_in_Campylobacter_jejuni_(CmeABC_operon) isu;Multidrug_Resistance_Efflux_Pumps	34591												N								N
	cj0366c	RND efflux system, inner membrane transporter CmeB	isu;Multidrug_efflux_pump_in_Campylobacter_jejuni_(CmeABC_operon) isu;Multidrug_Resistance_Efflux_Pumps	34611												V								V
	cj0366c	RND efflux system, inner membrane transporter CmeB	isu;Multidrug_efflux_pump_in_Campylobacter_jejuni_(CmeABC_operon) isu;Multidrug_Resistance_Efflux_Pumps	34612												N								N
	cj0366c	RND efflux system, inner membrane transporter CmeB	isu;Multidrug_efflux_pump_in_Campylobacter_jejuni_(CmeABC_operon) isu;Multidrug_Resistance_Efflux_Pumps	34616												Q								Q
	cj0366c	RND efflux system, inner membrane transporter CmeB	isu;Multidrug_efflux_pump_in_Campylobacter_jejuni_(CmeABC_operon) isu;Multidrug_Resistance_Efflux_Pumps	34618												I								I
	cj0366c	RND efflux system, inner membrane transporter CmeB	isu;Multidrug_efflux_pump_in_Campylobacter_jejuni_(CmeABC_operon) isu;Multidrug_Resistance_Efflux_Pumps	34628												T								T
	cj0366c	RND efflux system, inner membrane transporter CmeB	isu;Multidrug_efflux_pump_in_Campylobacter_jejuni_(CmeABC_operon) isu;Multidrug_Resistance_Efflux_Pumps	34630												Q								Q
	cj0366c	RND efflux system, inner membrane transporter CmeB	isu;Multidrug_efflux_pump_in_Campylobacter_jejuni_(CmeABC_operon) isu;Multidrug_Resistance_Efflux_Pumps	34639												V								V
	cj0366c	RND efflux system, inner membrane transporter CmeB	isu;Multidrug_efflux_pump_in_Campylobacter_jejuni_(CmeABC_operon) isu;Multidrug_Resistance_Efflux_Pumps	34643												K								K
	cj0366c	RND efflux system, inner membrane transporter CmeB	isu;Multidrug_efflux_pump_in_Campylobacter_jejuni_(CmeABC_operon) isu;Multidrug_Resistance_Efflux_Pumps	34648												I								I
	cj0366c	RND efflux system, inner membrane transporter CmeB	isu;Multidrug_efflux_pump_in_Campylobacter_jejuni_(CmeABC_operon) isu;Multidrug_Resistance_Efflux_Pumps	34653												K								K
	cj0366c	RND efflux system, inner membrane transporter CmeB	isu;Multidrug_efflux_pump_in_Campylobacter_jejuni_(CmeABC_operon) isu;Multidrug_Resistance_Efflux_Pumps	34658												A								A
	cj0366c	RND efflux system, inner membrane transporter CmeB	isu;Multidrug_efflux_pump_in_Campylobacter_jejuni_(CmeABC_operon) isu;Multidrug_Resistance_Efflux_Pumps	34659												E								E
	cj0366c	RND efflux system, inner membrane transporter CmeB	isu;Multidrug_efflux_pump_in_Campylobacter_jejuni_(CmeABC_operon) isu;Multidrug_Resistance_Efflux_Pumps	34662												N								N
	cj0366c	RND efflux system, inner membrane transporter CmeB	isu;Multidrug_efflux_pump_in_Campylobacter_jejuni_(CmeABC_operon) isu;Multidrug_Resistance_Efflux_Pumps	34664												T								T
	cj0366c	RND efflux system, inner membrane transporter CmeB	isu;Multidrug_efflux_pump_in_Campylobacter_jejuni_(CmeABC_operon) isu;Multidrug_Resistance_Efflux_Pumps	34669												T								T
	cj0366c	RND efflux system, inner membrane transporter CmeB	isu;Multidrug_efflux_pump_in_Campylobacter_jejuni_(CmeABC_operon) isu;Multidrug_Resistance_Efflux_Pumps	34670												S								S
	cj0366c	RND efflux system, inner membrane transporter CmeB	isu;Multidrug_efflux_pump_in_Campylobacter_jejuni_(CmeABC_operon) isu;Multidrug_Resistance_Efflux_Pumps	34671												A								A
	cj0366c	RND efflux system, inner membrane transporter CmeB	isu;Multidrug_efflux_pump_in_Campylobacter_jejuni_(CmeABC_operon) isu;Multidrug_Resistance_Efflux_Pumps	34686												V								V
	cj0366c	RND efflux system, inner membrane transporter CmeB	isu;Multidrug_efflux_pump_in_Campylobacter_jejuni_(CmeABC_operon) isu;Multidrug_Resistance_Efflux_Pumps	34687												N								N
	cj0366c	RND efflux system, inner membrane transporter CmeB	isu;Multidrug_efflux_pump_in_Campylobacter_jejuni_(CmeABC_operon) isu;Multidrug_Resistance_Efflux_Pumps	34690												K								K
	cj0366c	RND efflux system, inner membrane transporter CmeB	isu;Multidrug_efflux_pump_in_Campylobacter_jejuni_(CmeABC_operon) isu;Multidrug_Resistance_Efflux_Pumps	34692												I								I
	cj0366c	RND efflux system, inner membrane transporter CmeB	isu;Multidrug_efflux_pump_in_Campylobacter_jejuni_(CmeABC_operon) isu;Multidrug_Resistance_Efflux_Pumps	34693												N								N
	cj0366c	RND efflux system, inner membrane transporter CmeB	isu;Multidrug_efflux_pump_in_Campylobacter_jejuni_(CmeABC_operon) isu;Multidrug_Resistance_Efflux_Pumps	34694												E								E
	cj0366c	RND efflux system, inner membrane transporter CmeB	isu;Multidrug_efflux_pump_in_Campylobacter_jejuni_(CmeABC_operon) isu;Multidrug_Resistance_Efflux_Pumps	34705												Q								Q
	cj0366c	RND efflux system, inner membrane transporter CmeB	isu;Multidrug_efflux_pump_in_Campylobacter_jejuni_(CmeABC_operon) isu;Multidrug_Resistance_Efflux_Pumps	34708												K								K
	cj0366c	RND efflux system, inner membrane transporter CmeB	isu;Multidrug_efflux_pump_in_Campylobacter_jejuni_(CmeABC_operon) isu;Multidrug_Resistance_Efflux_Pumps	34717												I								I
	cj0366c	RND efflux system, inner membrane transporter CmeB	isu;Multidrug_efflux_pump_in_Campylobacter_jejuni_(CmeABC_operon) isu;Multidrug_Resistance_Efflux_Pumps	34720												K								K
	cj0366c	RND efflux system, inner membrane transporter CmeB	isu;Multidrug_efflux_pump_in_Campylobacter_jejuni_(CmeABC_operon) isu;Multidrug_Resistance_Efflux_Pumps	34721												A								A
	cj0366c	RND efflux system, inner membrane transporter CmeB	isu;Multidrug_efflux_pump_in_Campylobacter_jejuni_(CmeABC_operon) isu;Multidrug_Resistance_Efflux_Pumps	34738												L								L
	cj0366c	RND efflux system, inner membrane transporter CmeB	isu;Multidrug_efflux_pump_in_Campylobacter_jejuni_(CmeABC_operon) isu;Multidrug_Resistance_Efflux_Pumps	34739												V								V
	cj0366c	RND efflux system, inner membrane transporter CmeB	isu;Multidrug_efflux_pump_in_Campylobacter_jejuni_(CmeABC_operon) isu;Multidrug_Resistance_Efflux_Pumps	34743												L								L
	cj0366c	RND efflux system, inner membrane transporter CmeB	isu;Multidrug_efflux_pump_in_Campylobacter_jejuni_(CmeABC_operon) isu;Multidrug_Resistance_Efflux_Pumps	34749												K								K
	cj0366c	RND efflux system, inner membrane transporter CmeB	isu;Multidrug_efflux_pump_in_Campylobacter_jejuni_(CmeABC_operon) isu;Multidrug_Resistance_Efflux_Pumps	34750												S								S
	cj0366c	RND efflux system, inner membrane transporter CmeB	isu;Multidrug_efflux_pump_in_Campylobacter_jejuni_(CmeABC_operon) isu;Multidrug_Resistance_Efflux_Pumps	34752												I								I
	cj0366c	RND efflux system, inner membrane transporter CmeB	isu;Multidrug_efflux_pump_in_Campylobacter_jejuni_(CmeABC_operon) isu;Multidrug_Resistance_Efflux_Pumps	34768												V								V
	cj0366c	RND efflux system, inner membrane transporter CmeB	isu;Multidrug_efflux_pump_in_Campylobacter_jejuni_(CmeABC_operon) isu;Multidrug_Resistance_Efflux_Pumps	34809												D								D
	cj0366c	RND efflux system, inner membrane transporter CmeB	isu;Multidrug_efflux_pump_in_Campylobacter_jejuni_(CmeABC_operon) isu;Multidrug_Resistance_Efflux_Pumps	34810												S								S
	cj0366c	RND efflux system, inner membrane transporter CmeB	isu;Multidrug_efflux_pump_in_Campylobacter_jejuni_(CmeABC_operon) isu;Multidrug_Resistance_Efflux_Pumps	34811												N								N
	cj0366c	RND efflux system, inner membrane transporter CmeB	isu;Multidrug_efflux_pump_in_Campylobacter_jejuni_(CmeABC_operon) isu;Multidrug_Resistance_Efflux_Pumps	34820												K								K
	cj0366c	RND efflux system, inner membrane transporter CmeB	isu;Multidrug_efflux_pump_in_Campylobacter_jejuni_(CmeABC_operon) isu;Multidrug_Resistance_Efflux_Pumps	34823												N								N
	cj0366c	RND efflux system, inner membrane transporter CmeB	isu;Multidrug_efflux_pump_in_Campylobacter_jejuni_(CmeABC_operon) isu;Multidrug_Resistance_Efflux_Pumps	34841												I								I
	cj0366c	RND efflux system, inner membrane transporter CmeB	isu;Multidrug_efflux_pump_in_Campylobacter_jejuni_(CmeABC_operon) isu;Multidrug_Resistance_Efflux_Pumps	34866												A								A
	cj0366c	RND efflux system, inner membrane transporter CmeB	isu;Multidrug_efflux_pump_in_Campylobacter_jejuni_(CmeABC_operon) isu;Multidrug_Resistance_Efflux_Pumps	34880												S								S
	cj0366c	RND efflux system, inner membrane transporter CmeB	isu;Multidrug_efflux_pump_in_Campylobacter_jejuni_(CmeABC_operon) isu;Multidrug_Resistance_Efflux_Pumps	34885												T								T
	cj0366c	RND efflux system, inner membrane transporter CmeB	isu;Multidrug_efflux_pump_in_Campylobacter_jejuni_(CmeABC_operon) isu;Multidrug_Resistance_Efflux_Pumps	34889												S								S
	cj0366c	RND efflux system, inner membrane transporter CmeB	isu;Multidrug_efflux_pump_in_Campylobacter_jejuni_(CmeABC_operon) isu;Multidrug_Resistance_Efflux_Pumps	34893												Y								Y
	cj0366c	RND efflux system, inner membrane transporter CmeB	isu;Multidrug_efflux_pump_in_Campylobacter_jejuni_(CmeABC_operon) isu;Multidrug_Resistance_Efflux_Pumps	34895												I								I
	cj0366c	RND efflux system, inner membrane transporter CmeB	isu;Multidrug_efflux_pump_in_Campylobacter_jejuni_(CmeABC_operon) isu;Multidrug_Resistance_Efflux_Pumps	34896												Q								Q
	cj0366c	RND efflux system, inner membrane transporter CmeB	isu;Multidrug_efflux_pump_in_Campylobacter_jejuni_(CmeABC_operon) isu;Multidrug_Resistance_Efflux_Pumps	34911												S								S
	cj0366c	RND efflux system, inner membrane transporter CmeB	isu;Multidrug_efflux_pump_in_Campylobacter_jejuni_(CmeABC_operon) isu;Multidrug_Resistance_Efflux_Pumps	34926												V								V
	cj0366c	RND efflux system, inner membrane transporter CmeB	isu;Multidrug_efflux_pump_in_Campylobacter_jejuni_(CmeABC_operon) isu;Multidrug_Resistance_Efflux_Pumps	34931												I								I
	cj0366c	RND efflux system, inner membrane transporter CmeB	isu;Multidrug_efflux_pump_in_Campylobacter_jejuni_(CmeABC_operon) isu;Multidrug_Resistance_Efflux_Pumps	34933												F								F
	cj0366c	RND efflux system, inner membrane transporter CmeB	isu;Multidrug_efflux_pump_in_Campylobacter_jejuni_(CmeABC_operon) isu;Multidrug_Resistance_Efflux_Pumps	34935												A								A
	cj0366c	RND efflux system, inner membrane transporter CmeB	isu;Multidrug_efflux_pump_in_Campylobacter_jejuni_(CmeABC_operon) isu;Multidrug_Resistance_Efflux_Pumps	34940												I								I
	cj0366c	RND efflux system, inner membrane transporter CmeB	isu;Multidrug_efflux_pump_in_Campylobacter_jejuni_(CmeABC_operon) isu;Multidrug_Resistance_Efflux_Pumps	34948												S								S
	cj0366c	RND efflux system, inner membrane transporter CmeB	isu;Multidrug_efflux_pump_in_Campylobacter_jejuni_(CmeABC_operon) isu;Multidrug_Resistance_Efflux_Pumps	34953												V								V
	cj0366c	RND efflux system, inner membrane transporter CmeB	isu;Multidrug_efflux_pump_in_Campylobacter_jejuni_(CmeABC_operon) isu;Multidrug_Resistance_Efflux_Pumps	34954												I								I
	cj0366c	RND efflux system, inner membrane transporter CmeB	isu;Multidrug_efflux_pump_in_Campylobacter_jejuni_(CmeABC_operon) isu;Multidrug_Resistance_Efflux_Pumps	34955												M								M
	cj0366c	RND efflux system, inner membrane transporter CmeB	isu;Multidrug_efflux_pump_in_Campylobacter_jejuni_(CmeABC_operon) isu;Multidrug_Resistance_Efflux_Pumps	34963												G								G
	cj0366c	RND efflux system, inner membrane transporter CmeB	isu;Multidrug_efflux_pump_in_Campylobacter_jejuni_(CmeABC_operon) isu;Multidrug_Resistance_Efflux_Pumps	34965												S								S
	cj0366c	RND efflux system, inner membrane transporter CmeB	isu;Multidrug_efflux_pump_in_Campylobacter_jejuni_(CmeABC_operon) isu;Multidrug_Resistance_Efflux_Pumps	34966												I								I
	cj0366c	RND efflux system, inner membrane transporter CmeB	isu;Multidrug_efflux_pump_in_Campylobacter_jejuni_(CmeABC_operon) isu;Multidrug_Resistance_Efflux_Pumps	34971												E								E
	cj0366c	RND efflux system, inner membrane transporter CmeB	isu;Multidrug_efflux_pump_in_Campylobacter_jejuni_(CmeABC_operon) isu;Multidrug_Resistance_Efflux_Pumps	34975												T								T
	cj0366c	RND efflux system, inner membrane transporter CmeB	isu;Multidrug_efflux_pump_in_Campylobacter_jejuni_(CmeABC_operon) isu;Multidrug_Resistance_Efflux_Pumps	34977												N								N
	cj0366c	RND efflux system, inner membrane transporter CmeB	isu;Multidrug_efflux_pump_in_Campylobacter_jejuni_(CmeABC_operon) isu;Multidrug_Resistance_Efflux_Pumps	34978												K								K
	cj0366c	RND efflux system, inner membrane transporter CmeB	isu;Multidrug_efflux_pump_in_Campylobacter_jejuni_(CmeABC_operon) isu;Multidrug_Resistance_Efflux_Pumps	34979												N								N
	cj0366c	RND efflux system, inner membrane transporter CmeB	isu;Multidrug_efflux_pump_in_Campylobacter_jejuni_(CmeABC_operon) isu;Multidrug_Resistance_Efflux_Pumps	34980												A								A
	cj0366c	RND efflux system, inner membrane transporter CmeB	isu;Multidrug_efflux_pump_in_Campylobacter_jejuni_(CmeABC_operon) isu;Multidrug_Resistance_Efflux_Pumps	34981												T								T
	cj0366c	RND efflux system, inner membrane transporter CmeB	isu;Multidrug_efflux_pump_in_Campylobacter_jejuni_(CmeABC_operon) isu;Multidrug_Resistance_Efflux_Pumps	34982												Q								Q
	cj0366c	RND efflux system, inner membrane transporter CmeB	isu;Multidrug_efflux_pump_in_Campylobacter_jejuni_(CmeABC_operon) isu;Multidrug_Resistance_Efflux_Pumps	34983												M								M
	cj0366c	RND efflux system, inner membrane transporter CmeB	isu;Multidrug_efflux_pump_in_Campylobacter_jejuni_(CmeABC_operon) isu;Multidrug_Resistance_Efflux_Pumps	34984												K								K
	cj0366c	RND efflux system, inner membrane transporter CmeB	isu;Multidrug_efflux_pump_in_Campylobacter_jejuni_(CmeABC_operon) isu;Multidrug_Resistance_Efflux_Pumps	34985												E								E
	cj0366c	RND efflux system, inner membrane transporter CmeB	isu;Multidrug_efflux_pump_in_Campylobacter_jejuni_(CmeABC_operon) isu;Multidrug_Resistance_Efflux_Pumps	34986												I								I
	cj0366c	RND efflux system, inner membrane transporter CmeB	isu;Multidrug_efflux_pump_in_Campylobacter_jejuni_(CmeABC_operon) isu;Multidrug_Resistance_Efflux_Pumps	34987												S								S
	cj0366c	RND efflux system, inner membrane transporter CmeB	isu;Multidrug_efflux_pump_in_Campylobacter_jejuni_(CmeABC_operon) isu;Multidrug_Resistance_Efflux_Pumps	34988												S								S
	cj0366c	RND efflux system, inner membrane transporter CmeB	isu;Multidrug_efflux_pump_in_Campylobacter_jejuni_(CmeABC_operon) isu;Multidrug_Resistance_Efflux_Pumps	34989												S								S
	cj0366c	RND efflux system, inner membrane transporter CmeB	isu;Multidrug_efflux_pump_in_Campylobacter_jejuni_(CmeABC_operon) isu;Multidrug_Resistance_Efflux_Pumps	34990												V								V
	cj0366c	RND efflux system, inner membrane transporter CmeB	isu;Multidrug_efflux_pump_in_Campylobacter_jejuni_(CmeABC_operon) isu;Multidrug_Resistance_Efflux_Pumps	34991												S								S
	cj0366c	RND efflux system, inner membrane transporter CmeB	isu;Multidrug_efflux_pump_in_Campylobacter_jejuni_(CmeABC_operon) isu;Multidrug_Resistance_Efflux_Pumps	34992												L								L
	cj0366c	RND efflux system, inner membrane transporter CmeB	isu;Multidrug_efflux_pump_in_Campylobacter_jejuni_(CmeABC_operon) isu;Multidrug_Resistance_Efflux_Pumps	35009												V								V
	cj0366c	RND efflux system, inner membrane transporter CmeB	isu;Multidrug_efflux_pump_in_Campylobacter_jejuni_(CmeABC_operon) isu;Multidrug_Resistance_Efflux_Pumps	35011												F								F
	cj0366c	RND efflux system, inner membrane transporter CmeB	isu;Multidrug_efflux_pump_in_Campylobacter_jejuni_(CmeABC_operon) isu;Multidrug_Resistance_Efflux_Pumps	35012												K								K
	cj0366c	RND efflux system, inner membrane transporter CmeB	isu;Multidrug_efflux_pump_in_Campylobacter_jejuni_(CmeABC_operon) isu;Multidrug_Resistance_Efflux_Pumps	35017												S								S
	cj0366c	RND efflux system, inner membrane transporter CmeB	isu;Multidrug_efflux_pump_in_Campylobacter_jejuni_(CmeABC_operon) isu;Multidrug_Resistance_Efflux_Pumps	35018												Q								Q
	cj0366c	RND efflux system, inner membrane transporter CmeB	isu;Multidrug_efflux_pump_in_Campylobacter_jejuni_(CmeABC_operon) isu;Multidrug_Resistance_Efflux_Pumps	35020												E								E
	cj0366c	RND efflux system, inner membrane transporter CmeB	isu;Multidrug_efflux_pump_in_Campylobacter_jejuni_(CmeABC_operon) isu;Multidrug_Resistance_Efflux_Pumps	35021												A								A
	cj0366c	RND efflux system, inner membrane transporter CmeB	isu;Multidrug_efflux_pump_in_Campylobacter_jejuni_(CmeABC_operon) isu;Multidrug_Resistance_Efflux_Pumps	35023												S								S
	cj0366c	RND efflux system, inner membrane transporter CmeB	isu;Multidrug_efflux_pump_in_Campylobacter_jejuni_(CmeABC_operon) isu;Multidrug_Resistance_Efflux_Pumps	35029												Q								Q
	cj0366c	RND efflux system, inner membrane transporter CmeB	isu;Multidrug_efflux_pump_in_Campylobacter_jejuni_(CmeABC_operon) isu;Multidrug_Resistance_Efflux_Pumps	35031												F								F
	cj0366c	RND efflux system, inner membrane transporter CmeB	isu;Multidrug_efflux_pump_in_Campylobacter_jejuni_(CmeABC_operon) isu;Multidrug_Resistance_Efflux_Pumps	35032												G								G
	cj0366c	RND efflux system, inner membrane transporter CmeB	isu;Multidrug_efflux_pump_in_Campylobacter_jejuni_(CmeABC_operon) isu;Multidrug_Resistance_Efflux_Pumps	35033												Q								Q
	cj0366c	RND efflux system, inner membrane transporter CmeB	isu;Multidrug_efflux_pump_in_Campylobacter_jejuni_(CmeABC_operon) isu;Multidrug_Resistance_Efflux_Pumps	35034												Y								Y
	cj0366c	RND efflux system, inner membrane transporter CmeB	isu;Multidrug_efflux_pump_in_Campylobacter_jejuni_(CmeABC_operon) isu;Multidrug_Resistance_Efflux_Pumps	35036												A								A
	cj0366c	RND efflux system, inner membrane transporter CmeB	isu;Multidrug_efflux_pump_in_Campylobacter_jejuni_(CmeABC_operon) isu;Multidrug_Resistance_Efflux_Pumps	35041												L								L
	cj0366c	RND efflux system, inner membrane transporter CmeB	isu;Multidrug_efflux_pump_in_Campylobacter_jejuni_(CmeABC_operon) isu;Multidrug_Resistance_Efflux_Pumps	35045												L								L
	cj0366c	RND efflux system, inner membrane transporter CmeB	isu;Multidrug_efflux_pump_in_Campylobacter_jejuni_(CmeABC_operon) isu;Multidrug_Resistance_Efflux_Pumps	35046												N								N
	cj0366c	RND efflux system, inner membrane transporter CmeB	isu;Multidrug_efflux_pump_in_Campylobacter_jejuni_(CmeABC_operon) isu;Multidrug_Resistance_Efflux_Pumps	35055												L								L
	cj0366c	RND efflux system, inner membrane transporter CmeB	isu;Multidrug_efflux_pump_in_Campylobacter_jejuni_(CmeABC_operon) isu;Multidrug_Resistance_Efflux_Pumps	35063												A								A
	cj0366c	RND efflux system, inner membrane transporter CmeB	isu;Multidrug_efflux_pump_in_Campylobacter_jejuni_(CmeABC_operon) isu;Multidrug_Resistance_Efflux_Pumps	35070												D								D
	cj0366c	RND efflux system, inner membrane transporter CmeB	isu;Multidrug_efflux_pump_in_Campylobacter_jejuni_(CmeABC_operon) isu;Multidrug_Resistance_Efflux_Pumps	35073												A								A
	cj0366c	RND efflux system, inner membrane transporter CmeB	isu;Multidrug_efflux_pump_in_Campylobacter_jejuni_(CmeABC_operon) isu;Multidrug_Resistance_Efflux_Pumps	35076												Q								Q
	cj0366c	RND efflux system, inner membrane transporter CmeB	isu;Multidrug_efflux_pump_in_Campylobacter_jejuni_(CmeABC_operon) isu;Multidrug_Resistance_Efflux_Pumps	35081												M								M
	cj0366c	RND efflux system, inner membrane transporter CmeB	isu;Multidrug_efflux_pump_in_Campylobacter_jejuni_(CmeABC_operon) isu;Multidrug_Resistance_Efflux_Pumps	35082												L								L
	cj0366c	RND efflux system, inner membrane transporter CmeB	isu;Multidrug_efflux_pump_in_Campylobacter_jejuni_(CmeABC_operon) isu;Multidrug_Resistance_Efflux_Pumps	35086												R								R
	cj0366c	RND efflux system, inner membrane transporter CmeB	isu;Multidrug_efflux_pump_in_Campylobacter_jejuni_(CmeABC_operon) isu;Multidrug_Resistance_Efflux_Pumps	35087												T								T
	cj0366c	RND efflux system, inner membrane transporter CmeB	isu;Multidrug_efflux_pump_in_Campylobacter_jejuni_(CmeABC_operon) isu;Multidrug_Resistance_Efflux_Pumps	35092												A								A
	cj0366c	RND efflux system, inner membrane transporter CmeB	isu;Multidrug_efflux_pump_in_Campylobacter_jejuni_(CmeABC_operon) isu;Multidrug_Resistance_Efflux_Pumps	35093												N								N
	cj0366c	RND efflux system, inner membrane transporter CmeB	isu;Multidrug_efflux_pump_in_Campylobacter_jejuni_(CmeABC_operon) isu;Multidrug_Resistance_Efflux_Pumps	35101												S								S
	cj0366c	RND efflux system, inner membrane transporter CmeB	isu;Multidrug_efflux_pump_in_Campylobacter_jejuni_(CmeABC_operon) isu;Multidrug_Resistance_Efflux_Pumps	35114												M								M
	cj0366c	RND efflux system, inner membrane transporter CmeB	isu;Multidrug_efflux_pump_in_Campylobacter_jejuni_(CmeABC_operon) isu;Multidrug_Resistance_Efflux_Pumps	35116												Y								Y
	cj0366c	RND efflux system, inner membrane transporter CmeB	isu;Multidrug_efflux_pump_in_Campylobacter_jejuni_(CmeABC_operon) isu;Multidrug_Resistance_Efflux_Pumps	35129												S								S
	cj0366c	RND efflux system, inner membrane transporter CmeB	isu;Multidrug_efflux_pump_in_Campylobacter_jejuni_(CmeABC_operon) isu;Multidrug_Resistance_Efflux_Pumps	35141												P								P
	cj0366c	RND efflux system, inner membrane transporter CmeB	isu;Multidrug_efflux_pump_in_Campylobacter_jejuni_(CmeABC_operon) isu;Multidrug_Resistance_Efflux_Pumps	35154												L								L
	cj0366c	RND efflux system, inner membrane transporter CmeB	isu;Multidrug_efflux_pump_in_Campylobacter_jejuni_(CmeABC_operon) isu;Multidrug_Resistance_Efflux_Pumps	35168												Y								Y
	cj0366c	RND efflux system, inner membrane transporter CmeB	isu;Multidrug_efflux_pump_in_Campylobacter_jejuni_(CmeABC_operon) isu;Multidrug_Resistance_Efflux_Pumps	35169												I								I
	cj0366c	RND efflux system, inner membrane transporter CmeB	isu;Multidrug_efflux_pump_in_Campylobacter_jejuni_(CmeABC_operon) isu;Multidrug_Resistance_Efflux_Pumps	35172												S								S
	cj0366c	RND efflux system, inner membrane transporter CmeB	isu;Multidrug_efflux_pump_in_Campylobacter_jejuni_(CmeABC_operon) isu;Multidrug_Resistance_Efflux_Pumps	35174												N								N
	cj0366c	RND efflux system, inner membrane transporter CmeB	isu;Multidrug_efflux_pump_in_Campylobacter_jejuni_(CmeABC_operon) isu;Multidrug_Resistance_Efflux_Pumps	35180												N								N
	cj0366c	RND efflux system, inner membrane transporter CmeB	isu;Multidrug_efflux_pump_in_Campylobacter_jejuni_(CmeABC_operon) isu;Multidrug_Resistance_Efflux_Pumps	35186												V								V
	cj0366c	RND efflux system, inner membrane transporter CmeB	isu;Multidrug_efflux_pump_in_Campylobacter_jejuni_(CmeABC_operon) isu;Multidrug_Resistance_Efflux_Pumps	35189												A								A
	cj0366c	RND efflux system, inner membrane transporter CmeB	isu;Multidrug_efflux_pump_in_Campylobacter_jejuni_(CmeABC_operon) isu;Multidrug_Resistance_Efflux_Pumps	35204												L								L
	cj0366c	RND efflux system, inner membrane transporter CmeB	isu;Multidrug_efflux_pump_in_Campylobacter_jejuni_(CmeABC_operon) isu;Multidrug_Resistance_Efflux_Pumps	35205												I								I
	cj0366c	RND efflux system, inner membrane transporter CmeB	isu;Multidrug_efflux_pump_in_Campylobacter_jejuni_(CmeABC_operon) isu;Multidrug_Resistance_Efflux_Pumps	35208												D								D
	cj0366c	RND efflux system, inner membrane transporter CmeB	isu;Multidrug_efflux_pump_in_Campylobacter_jejuni_(CmeABC_operon) isu;Multidrug_Resistance_Efflux_Pumps	35220												D								D
	cj0366c	RND efflux system, inner membrane transporter CmeB	isu;Multidrug_efflux_pump_in_Campylobacter_jejuni_(CmeABC_operon) isu;Multidrug_Resistance_Efflux_Pumps	35224												E								E
	cj0366c	RND efflux system, inner membrane transporter CmeB	isu;Multidrug_efflux_pump_in_Campylobacter_jejuni_(CmeABC_operon) isu;Multidrug_Resistance_Efflux_Pumps	35228												Q								Q
	cj0366c	RND efflux system, inner membrane transporter CmeB	isu;Multidrug_efflux_pump_in_Campylobacter_jejuni_(CmeABC_operon) isu;Multidrug_Resistance_Efflux_Pumps	35229												S								S
	cj0366c	RND efflux system, inner membrane transporter CmeB	isu;Multidrug_efflux_pump_in_Campylobacter_jejuni_(CmeABC_operon) isu;Multidrug_Resistance_Efflux_Pumps	35233												E								E
	cj0366c	RND efflux system, inner membrane transporter CmeB	isu;Multidrug_efflux_pump_in_Campylobacter_jejuni_(CmeABC_operon) isu;Multidrug_Resistance_Efflux_Pumps	35251												A								A
	cj0366c	RND efflux system, inner membrane transporter CmeB	isu;Multidrug_efflux_pump_in_Campylobacter_jejuni_(CmeABC_operon) isu;Multidrug_Resistance_Efflux_Pumps	35252												G								G
	cj0366c	RND efflux system, inner membrane transporter CmeB	isu;Multidrug_efflux_pump_in_Campylobacter_jejuni_(CmeABC_operon) isu;Multidrug_Resistance_Efflux_Pumps	35253												A								A
	cj0366c	RND efflux system, inner membrane transporter CmeB	isu;Multidrug_efflux_pump_in_Campylobacter_jejuni_(CmeABC_operon) isu;Multidrug_Resistance_Efflux_Pumps	35257												V								V
	cj0366c	RND efflux system, inner membrane transporter CmeB	isu;Multidrug_efflux_pump_in_Campylobacter_jejuni_(CmeABC_operon) isu;Multidrug_Resistance_Efflux_Pumps	35276												M								M
	cj0366c	RND efflux system, inner membrane transporter CmeB	isu;Multidrug_efflux_pump_in_Campylobacter_jejuni_(CmeABC_operon) isu;Multidrug_Resistance_Efflux_Pumps	35281												I								I
	cj0366c	RND efflux system, inner membrane transporter CmeB	isu;Multidrug_efflux_pump_in_Campylobacter_jejuni_(CmeABC_operon) isu;Multidrug_Resistance_Efflux_Pumps	35292												I								I
	cj0366c	RND efflux system, inner membrane transporter CmeB	isu;Multidrug_efflux_pump_in_Campylobacter_jejuni_(CmeABC_operon) isu;Multidrug_Resistance_Efflux_Pumps	35296												A								A
	cj0366c	RND efflux system, inner membrane transporter CmeB	isu;Multidrug_efflux_pump_in_Campylobacter_jejuni_(CmeABC_operon) isu;Multidrug_Resistance_Efflux_Pumps	35301												D								D
	cj0366c	RND efflux system, inner membrane transporter CmeB	isu;Multidrug_efflux_pump_in_Campylobacter_jejuni_(CmeABC_operon) isu;Multidrug_Resistance_Efflux_Pumps	35325												I								I
	cj0366c	RND efflux system, inner membrane transporter CmeB	isu;Multidrug_efflux_pump_in_Campylobacter_jejuni_(CmeABC_operon) isu;Multidrug_Resistance_Efflux_Pumps	35387												V									V												V
	cj0366c	RND efflux system, inner membrane transporter CmeB	isu;Multidrug_efflux_pump_in_Campylobacter_jejuni_(CmeABC_operon) isu;Multidrug_Resistance_Efflux_Pumps	34554												I				I				I
	cj0366c	RND efflux system, inner membrane transporter CmeB	isu;Multidrug_efflux_pump_in_Campylobacter_jejuni_(CmeABC_operon) isu;Multidrug_Resistance_Efflux_Pumps	34535		N										N								N
	cj0366c	RND efflux system, inner membrane transporter CmeB	isu;Multidrug_efflux_pump_in_Campylobacter_jejuni_(CmeABC_operon) isu;Multidrug_Resistance_Efflux_Pumps	34641	D		D		D	D					D	E								E					D								D			D
	cj0366c	RND efflux system, inner membrane transporter CmeB	isu;Multidrug_efflux_pump_in_Campylobacter_jejuni_(CmeABC_operon) isu;Multidrug_Resistance_Efflux_Pumps	34938	N		N		N	N					N	F								F					N								N			N
	cj0366c	RND efflux system, inner membrane transporter CmeB	isu;Multidrug_efflux_pump_in_Campylobacter_jejuni_(CmeABC_operon) isu;Multidrug_Resistance_Efflux_Pumps	34409	V		V		V	V					V	I								I					V											V
	cj0366c	RND efflux system, inner membrane transporter CmeB	isu;Multidrug_efflux_pump_in_Campylobacter_jejuni_(CmeABC_operon) isu;Multidrug_Resistance_Efflux_Pumps	34785	V		V		V	V					V	V								V					V											V
	cj0366c	RND efflux system, inner membrane transporter CmeB	isu;Multidrug_efflux_pump_in_Campylobacter_jejuni_(CmeABC_operon) isu;Multidrug_Resistance_Efflux_Pumps	35084	A	A	A		A	A					A	L								L					A								A			A
	cj0366c	RND efflux system, inner membrane transporter CmeB	isu;Multidrug_efflux_pump_in_Campylobacter_jejuni_(CmeABC_operon) isu;Multidrug_Resistance_Efflux_Pumps	35043	V	V	V		V	V					V	Y				V				Y					V											V
	cj0366c	RND efflux system, inner membrane transporter CmeB	isu;Multidrug_efflux_pump_in_Campylobacter_jejuni_(CmeABC_operon) isu;Multidrug_Resistance_Efflux_Pumps	34432																																			T
	cj0366c	RND efflux system, inner membrane transporter CmeB	isu;Multidrug_efflux_pump_in_Campylobacter_jejuni_(CmeABC_operon) isu;Multidrug_Resistance_Efflux_Pumps	35156																																			G
	cj0366c	RND efflux system, inner membrane transporter CmeB	isu;Multidrug_efflux_pump_in_Campylobacter_jejuni_(CmeABC_operon) isu;Multidrug_Resistance_Efflux_Pumps	34651																																	I
	cj0366c	RND efflux system, inner membrane transporter CmeB	isu;Multidrug_efflux_pump_in_Campylobacter_jejuni_(CmeABC_operon) isu;Multidrug_Resistance_Efflux_Pumps	34676																																	I
	cj0366c	RND efflux system, inner membrane transporter CmeB	isu;Multidrug_efflux_pump_in_Campylobacter_jejuni_(CmeABC_operon) isu;Multidrug_Resistance_Efflux_Pumps	34731																																	I
	cj0366c	RND efflux system, inner membrane transporter CmeB	isu;Multidrug_efflux_pump_in_Campylobacter_jejuni_(CmeABC_operon) isu;Multidrug_Resistance_Efflux_Pumps	35163																																	T
	cj0366c	RND efflux system, inner membrane transporter CmeB	isu;Multidrug_efflux_pump_in_Campylobacter_jejuni_(CmeABC_operon) isu;Multidrug_Resistance_Efflux_Pumps	34486																														N
	cj0366c	RND efflux system, inner membrane transporter CmeB	isu;Multidrug_efflux_pump_in_Campylobacter_jejuni_(CmeABC_operon) isu;Multidrug_Resistance_Efflux_Pumps	35261																V
	cj0366c	RND efflux system, inner membrane transporter CmeB	isu;Multidrug_efflux_pump_in_Campylobacter_jejuni_(CmeABC_operon) isu;Multidrug_Resistance_Efflux_Pumps	34813			N			N					N														N
	cj0366c	RND efflux system, inner membrane transporter CmeB	isu;Multidrug_efflux_pump_in_Campylobacter_jejuni_(CmeABC_operon) isu;Multidrug_Resistance_Efflux_Pumps	34411	S		S		S	S					S														S											S
	cj0366c	RND efflux system, inner membrane transporter CmeB	isu;Multidrug_efflux_pump_in_Campylobacter_jejuni_(CmeABC_operon) isu;Multidrug_Resistance_Efflux_Pumps	34943	N	N	N		N	N					N					N									N											N
	cj0366c	RND efflux system, inner membrane transporter CmeB	isu;Multidrug_efflux_pump_in_Campylobacter_jejuni_(CmeABC_operon) isu;Multidrug_Resistance_Efflux_Pumps	35014	Q	Q	Q		Q	Q					Q					Q									Q											Q
	cj0367c	RND efflux system, membrane fusion protein CmeA	isu;Multidrug_efflux_pump_in_Campylobacter_jejuni_(CmeABC_operon) isu;Multidrug_Resistance_Efflux_Pumps	35749												F								F
	cj0367c	RND efflux system, membrane fusion protein CmeA	isu;Multidrug_efflux_pump_in_Campylobacter_jejuni_(CmeABC_operon) isu;Multidrug_Resistance_Efflux_Pumps	35781												H								H
	cj0367c	RND efflux system, membrane fusion protein CmeA	isu;Multidrug_efflux_pump_in_Campylobacter_jejuni_(CmeABC_operon) isu;Multidrug_Resistance_Efflux_Pumps	35785												N								N
	cj0367c	RND efflux system, membrane fusion protein CmeA	isu;Multidrug_efflux_pump_in_Campylobacter_jejuni_(CmeABC_operon) isu;Multidrug_Resistance_Efflux_Pumps	35787												Q								Q
	cj0367c	RND efflux system, membrane fusion protein CmeA	isu;Multidrug_efflux_pump_in_Campylobacter_jejuni_(CmeABC_operon) isu;Multidrug_Resistance_Efflux_Pumps	35791												S								S
	cj0367c	RND efflux system, membrane fusion protein CmeA	isu;Multidrug_efflux_pump_in_Campylobacter_jejuni_(CmeABC_operon) isu;Multidrug_Resistance_Efflux_Pumps	35792												K								K
	cj0367c	RND efflux system, membrane fusion protein CmeA	isu;Multidrug_efflux_pump_in_Campylobacter_jejuni_(CmeABC_operon) isu;Multidrug_Resistance_Efflux_Pumps	35526												F
	cj0367c	RND efflux system, membrane fusion protein CmeA	isu;Multidrug_efflux_pump_in_Campylobacter_jejuni_(CmeABC_operon) isu;Multidrug_Resistance_Efflux_Pumps	35610												I
	cj0367c	RND efflux system, membrane fusion protein CmeA	isu;Multidrug_efflux_pump_in_Campylobacter_jejuni_(CmeABC_operon) isu;Multidrug_Resistance_Efflux_Pumps	35694	V		V		V	V				V	V	V								V		V			V											V
	cj0367c	RND efflux system, membrane fusion protein CmeA	isu;Multidrug_efflux_pump_in_Campylobacter_jejuni_(CmeABC_operon) isu;Multidrug_Resistance_Efflux_Pumps	35731	D		D		D	D				D	D	D								D		D			D											D
	cj0367c	RND efflux system, membrane fusion protein CmeA	isu;Multidrug_efflux_pump_in_Campylobacter_jejuni_(CmeABC_operon) isu;Multidrug_Resistance_Efflux_Pumps	35498	V		V		V	V				V	V	V								V	V	V			V											V
	cj0367c	RND efflux system, membrane fusion protein CmeA	isu;Multidrug_efflux_pump_in_Campylobacter_jejuni_(CmeABC_operon) isu;Multidrug_Resistance_Efflux_Pumps	35652	S	S	S		S	S				S	S	S				S				S	S	S			S								S			S
	cj0367c	RND efflux system, membrane fusion protein CmeA	isu;Multidrug_efflux_pump_in_Campylobacter_jejuni_(CmeABC_operon) isu;Multidrug_Resistance_Efflux_Pumps	35444										A												A
	cj0367c	RND efflux system, membrane fusion protein CmeA	isu;Multidrug_efflux_pump_in_Campylobacter_jejuni_(CmeABC_operon) isu;Multidrug_Resistance_Efflux_Pumps	35727										G												G
	cj0367c	RND efflux system, membrane fusion protein CmeA	isu;Multidrug_efflux_pump_in_Campylobacter_jejuni_(CmeABC_operon) isu;Multidrug_Resistance_Efflux_Pumps	35740		F
	cj0367c	RND efflux system, membrane fusion protein CmeA	isu;Multidrug_efflux_pump_in_Campylobacter_jejuni_(CmeABC_operon) isu;Multidrug_Resistance_Efflux_Pumps	35537	R		R		R	R					R									R					R											R
	cj0367c	RND efflux system, membrane fusion protein CmeA	isu;Multidrug_efflux_pump_in_Campylobacter_jejuni_(CmeABC_operon) isu;Multidrug_Resistance_Efflux_Pumps	35557	N		N		N	N					N														N											N
	cj0367c	RND efflux system, membrane fusion protein CmeA	isu;Multidrug_efflux_pump_in_Campylobacter_jejuni_(CmeABC_operon) isu;Multidrug_Resistance_Efflux_Pumps	35605	V		V		V	V					V														V											V
	cj0367c	RND efflux system, membrane fusion protein CmeA	isu;Multidrug_efflux_pump_in_Campylobacter_jejuni_(CmeABC_operon) isu;Multidrug_Resistance_Efflux_Pumps	35671	I		I		I	I					I														I											I
	cj0371	FIG01388762: membrane lipoprotein	ff	35826																														S			S
	cj0371	FIG01388762: membrane lipoprotein	ff	35835																V
	cj0371	FIG01388762: membrane lipoprotein	ff	35979																S
	cj0371	FIG01388762: membrane lipoprotein	ff	35969	T		T		T	T					T														T											T
	cj0371	FIG01388762: membrane lipoprotein	ff	35985	A		A		A	A					A					A									A											A
	cj0373	D-3-phosphoglycerate dehydrogenase (EC 1.1.1.95)	idu(2);Glycine_and_Serine_Utilization idu(2);Serine_Biosynthesis idu(2);Pyridoxin_(Vitamin_B6)_Biosynthesis	36197							T												V							V
	cj0373	D-3-phosphoglycerate dehydrogenase (EC 1.1.1.95)	idu(2);Glycine_and_Serine_Utilization idu(2);Serine_Biosynthesis idu(2);Pyridoxin_(Vitamin_B6)_Biosynthesis	36037																																			K
	cj0373	D-3-phosphoglycerate dehydrogenase (EC 1.1.1.95)	idu(2);Glycine_and_Serine_Utilization idu(2);Serine_Biosynthesis idu(2);Pyridoxin_(Vitamin_B6)_Biosynthesis	36185																																N
	cj0373	D-3-phosphoglycerate dehydrogenase (EC 1.1.1.95)	idu(2);Glycine_and_Serine_Utilization idu(2);Serine_Biosynthesis idu(2);Pyridoxin_(Vitamin_B6)_Biosynthesis	36208		T							T																										T
	cj0373	D-3-phosphoglycerate dehydrogenase (EC 1.1.1.95)	idu(2);Glycine_and_Serine_Utilization idu(2);Serine_Biosynthesis idu(2);Pyridoxin_(Vitamin_B6)_Biosynthesis	36230		I							I																										I
	cj0373	D-3-phosphoglycerate dehydrogenase (EC 1.1.1.95)	idu(2);Glycine_and_Serine_Utilization idu(2);Serine_Biosynthesis idu(2);Pyridoxin_(Vitamin_B6)_Biosynthesis	36179		I																																	I
	cj0373	D-3-phosphoglycerate dehydrogenase (EC 1.1.1.95)	idu(2);Glycine_and_Serine_Utilization idu(2);Serine_Biosynthesis idu(2);Pyridoxin_(Vitamin_B6)_Biosynthesis	36103																T
	cj0373	D-3-phosphoglycerate dehydrogenase (EC 1.1.1.95)	idu(2);Glycine_and_Serine_Utilization idu(2);Serine_Biosynthesis idu(2);Pyridoxin_(Vitamin_B6)_Biosynthesis	36132																V
	cj0373	D-3-phosphoglycerate dehydrogenase (EC 1.1.1.95)	idu(2);Glycine_and_Serine_Utilization idu(2);Serine_Biosynthesis idu(2);Pyridoxin_(Vitamin_B6)_Biosynthesis	36176		V
	cj0373	D-3-phosphoglycerate dehydrogenase (EC 1.1.1.95)	idu(2);Glycine_and_Serine_Utilization idu(2);Serine_Biosynthesis idu(2);Pyridoxin_(Vitamin_B6)_Biosynthesis	36262	F
	cj0373	D-3-phosphoglycerate dehydrogenase (EC 1.1.1.95)	idu(2);Glycine_and_Serine_Utilization idu(2);Serine_Biosynthesis idu(2);Pyridoxin_(Vitamin_B6)_Biosynthesis	36011	I		I		I	I					I														I											I
	cj0373	D-3-phosphoglycerate dehydrogenase (EC 1.1.1.95)	idu(2);Glycine_and_Serine_Utilization idu(2);Serine_Biosynthesis idu(2);Pyridoxin_(Vitamin_B6)_Biosynthesis	36067	I		I		I	I					I														I											I
	cj0373	D-3-phosphoglycerate dehydrogenase (EC 1.1.1.95)	idu(2);Glycine_and_Serine_Utilization idu(2);Serine_Biosynthesis idu(2);Pyridoxin_(Vitamin_B6)_Biosynthesis	36108	I		I		I	I					I														I											I
	cj0373	D-3-phosphoglycerate dehydrogenase (EC 1.1.1.95)	idu(2);Glycine_and_Serine_Utilization idu(2);Serine_Biosynthesis idu(2);Pyridoxin_(Vitamin_B6)_Biosynthesis	36109	P		P		P	P					P														P											P
	cj0373	D-3-phosphoglycerate dehydrogenase (EC 1.1.1.95)	idu(2);Glycine_and_Serine_Utilization idu(2);Serine_Biosynthesis idu(2);Pyridoxin_(Vitamin_B6)_Biosynthesis	36214	H		H		H	H					H														H											H
	cj0373	D-3-phosphoglycerate dehydrogenase (EC 1.1.1.95)	idu(2);Glycine_and_Serine_Utilization idu(2);Serine_Biosynthesis idu(2);Pyridoxin_(Vitamin_B6)_Biosynthesis	36148	S	A	S		S	S					S														S	A										S
	cj0374	FIG001943: hypothetical protein YajQ	isu;Broadly_distributed_proteins_not_in_subsystems	36418	A	A	A	V	A	A	V	V	A	A	A	V	V	V	V	A	V	A	V	V	V	A	V	V	A	V	V	V	V	A	V	V	A	V	A	A
	cj0374	FIG001943: hypothetical protein YajQ	isu;Broadly_distributed_proteins_not_in_subsystems	36384							K	K				K	K	K	K		K		K					K		K	K	K	K		K			K
	cj0374	FIG001943: hypothetical protein YajQ	isu;Broadly_distributed_proteins_not_in_subsystems	36428																		F												F					F
	cj0374	FIG001943: hypothetical protein YajQ	isu;Broadly_distributed_proteins_not_in_subsystems	36452																																	I
	cj0374	FIG001943: hypothetical protein YajQ	isu;Broadly_distributed_proteins_not_in_subsystems	36438	V		V		V	V		V		V	V					V		V				V			V					V			V		V	V
	cj0383c	6,7-dimethyl-8-ribityllumazine synthase (EC 2.5.1.78)	isu;Riboflavin_synthesis_cluster isu;Riboflavin,_FMN_and_FAD_metabolism_in_plants isu;Riboflavin,_FMN_and_FAD_metabolism	36553				L
	cj0389	Seryl-tRNA synthetase (EC 6.1.1.11)	isu;Glycine_and_Serine_Utilization isu;tRNA_aminoacylation,_Ser isu;CBSS-326442.4.peg.1852	36906								A	A										A
	cj0389	Seryl-tRNA synthetase (EC 6.1.1.11)	isu;Glycine_and_Serine_Utilization isu;tRNA_aminoacylation,_Ser isu;CBSS-326442.4.peg.1852	36709								V	V
	cj0389	Seryl-tRNA synthetase (EC 6.1.1.11)	isu;Glycine_and_Serine_Utilization isu;tRNA_aminoacylation,_Ser isu;CBSS-326442.4.peg.1852	36767								F	F
	cj0389	Seryl-tRNA synthetase (EC 6.1.1.11)	isu;Glycine_and_Serine_Utilization isu;tRNA_aminoacylation,_Ser isu;CBSS-326442.4.peg.1852	36665								T
	cj0389	Seryl-tRNA synthetase (EC 6.1.1.11)	isu;Glycine_and_Serine_Utilization isu;tRNA_aminoacylation,_Ser isu;CBSS-326442.4.peg.1852	36731																																			A
	cj0389	Seryl-tRNA synthetase (EC 6.1.1.11)	isu;Glycine_and_Serine_Utilization isu;tRNA_aminoacylation,_Ser isu;CBSS-326442.4.peg.1852	36664	T	T	T		T	T		T	T		T								T						T										T	T
	cj0389	Seryl-tRNA synthetase (EC 6.1.1.11)	isu;Glycine_and_Serine_Utilization isu;tRNA_aminoacylation,_Ser isu;CBSS-326442.4.peg.1852	36705	V	V	V		V	V					V								T						V										T	V
	cj0389	Seryl-tRNA synthetase (EC 6.1.1.11)	isu;Glycine_and_Serine_Utilization isu;tRNA_aminoacylation,_Ser isu;CBSS-326442.4.peg.1852	36736	D	D	D		D	D		D	D		D								D						D											D
	cj0389	Seryl-tRNA synthetase (EC 6.1.1.11)	isu;Glycine_and_Serine_Utilization isu;tRNA_aminoacylation,_Ser isu;CBSS-326442.4.peg.1852	36770	V	V	V		V	V					V								V						V											V
	cj0389	Seryl-tRNA synthetase (EC 6.1.1.11)	isu;Glycine_and_Serine_Utilization isu;tRNA_aminoacylation,_Ser isu;CBSS-326442.4.peg.1852	37027	A	A	A		A	A					A								A						A											A
	cj0389	Seryl-tRNA synthetase (EC 6.1.1.11)	isu;Glycine_and_Serine_Utilization isu;tRNA_aminoacylation,_Ser isu;CBSS-326442.4.peg.1852	36805	H	H	H		H	H					H														H											H
	cj0391c	FIG00470210: hypothetical protein	ff	37049							A
	cj0391c	FIG00470210: hypothetical protein	ff	37144																			N
	cj0391c	FIG00470210: hypothetical protein	ff	37211																E
	cj0393c	Malate:quinone oxidoreductase (EC 1.1.5.4)	isu;TCA_Cycle	37259																																			G
	cj0393c	Malate:quinone oxidoreductase (EC 1.1.5.4)	isu;TCA_Cycle	37437																																			G
	cj0393c	Malate:quinone oxidoreductase (EC 1.1.5.4)	isu;TCA_Cycle	37387									N	N								N			N	N	N							N		N	N
	cj0393c	Malate:quinone oxidoreductase (EC 1.1.5.4)	isu;TCA_Cycle	37389									T	T								T			T	T	T							T		T	T
	cj0393c	Malate:quinone oxidoreductase (EC 1.1.5.4)	isu;TCA_Cycle	37687	I	I	I		I	I					I					I			I						I										I	I
	cj0393c	Malate:quinone oxidoreductase (EC 1.1.5.4)	isu;TCA_Cycle	37357	I	I	I		I	I					I					I									I											I
	cj0393c	Malate:quinone oxidoreductase (EC 1.1.5.4)	isu;TCA_Cycle	37455	V	V	V		V	V					V					V									V											V
	cj0393c	Malate:quinone oxidoreductase (EC 1.1.5.4)	isu;TCA_Cycle	37626	T	T	T		T	T					T					T									T											T
	cj0398	Aspartyl-tRNA(Asn) amidotransferase subunit C (EC 6.3.5.6) @ Glutamyl-tRNA(Gln) amidotransferase subunit C (EC 6.3.5.7)	isu;tRNA_aminoacylation,_Asp_and_Asn isu;tRNA_aminoacylation,_Glu_and_Gln	37743																																			A
	cj0398	Aspartyl-tRNA(Asn) amidotransferase subunit C (EC 6.3.5.6) @ Glutamyl-tRNA(Gln) amidotransferase subunit C (EC 6.3.5.7)	isu;tRNA_aminoacylation,_Asp_and_Asn isu;tRNA_aminoacylation,_Glu_and_Gln	37732						V
	cj0398	Aspartyl-tRNA(Asn) amidotransferase subunit C (EC 6.3.5.6) @ Glutamyl-tRNA(Gln) amidotransferase subunit C (EC 6.3.5.7)	isu;tRNA_aminoacylation,_Asp_and_Asn isu;tRNA_aminoacylation,_Glu_and_Gln	37733	V	V	V		V	V			V		V					V									V											V
	cj0401	Lysyl-tRNA synthetase (class II) (EC 6.1.1.6)	isu;tRNA_aminoacylation,_Lys	38252																				S
	cj0401	Lysyl-tRNA synthetase (class II) (EC 6.1.1.6)	isu;tRNA_aminoacylation,_Lys	38353																				F
	cj0401	Lysyl-tRNA synthetase (class II) (EC 6.1.1.6)	isu;tRNA_aminoacylation,_Lys	37975																		K												K
	cj0401	Lysyl-tRNA synthetase (class II) (EC 6.1.1.6)	isu;tRNA_aminoacylation,_Lys	38070										A											A	A	A									A	A
	cj0401	Lysyl-tRNA synthetase (class II) (EC 6.1.1.6)	isu;tRNA_aminoacylation,_Lys	38056	A	A	A		A	A			A	A	A					A				A	A	A	A		A							A	A			A
	cj0401	Lysyl-tRNA synthetase (class II) (EC 6.1.1.6)	isu;tRNA_aminoacylation,_Lys	38124	A	A	A		A	A			T	A	A					A				A	A	A	A		A							A	A			A
	cj0401	Lysyl-tRNA synthetase (class II) (EC 6.1.1.6)	isu;tRNA_aminoacylation,_Lys	38194	V	V	V		V	V			V	V	V					V				V	V	V	V		V							V	V			V
	cj0401	Lysyl-tRNA synthetase (class II) (EC 6.1.1.6)	isu;tRNA_aminoacylation,_Lys	38265	D	D	D		D	D			D	D	D					D				D	D	D	D		D							D	D			D
	cj0401	Lysyl-tRNA synthetase (class II) (EC 6.1.1.6)	isu;tRNA_aminoacylation,_Lys	38046	N	N	N		N	N			N		N					N									N											N
	cj0401	Lysyl-tRNA synthetase (class II) (EC 6.1.1.6)	isu;tRNA_aminoacylation,_Lys	38302	V	V	V		V	V			V	V	V					V					V	V	V		V							V	V			V
	cj0405	Shikimate 5-dehydrogenase I alpha (EC 1.1.1.25)	isu;Chorismate_Synthesis isu;Cluster_containing_Alanyl-tRNA_synthetase isu;Common_Pathway_For_Synthesis_of_Aromatic_Compounds_(DAHP_synthase_to_chorismate)	38873									V
	cj0405	Shikimate 5-dehydrogenase I alpha (EC 1.1.1.25)	isu;Chorismate_Synthesis isu;Cluster_containing_Alanyl-tRNA_synthetase isu;Common_Pathway_For_Synthesis_of_Aromatic_Compounds_(DAHP_synthase_to_chorismate)	38894									G
	cj0405	Shikimate 5-dehydrogenase I alpha (EC 1.1.1.25)	isu;Chorismate_Synthesis isu;Cluster_containing_Alanyl-tRNA_synthetase isu;Common_Pathway_For_Synthesis_of_Aromatic_Compounds_(DAHP_synthase_to_chorismate)	38726	N	N	N		N	N					N					N									N											N
	cj0405	Shikimate 5-dehydrogenase I alpha (EC 1.1.1.25)	isu;Chorismate_Synthesis isu;Cluster_containing_Alanyl-tRNA_synthetase isu;Common_Pathway_For_Synthesis_of_Aromatic_Compounds_(DAHP_synthase_to_chorismate)	38946	R	R	R		R	R			R		R					R									R											R
	cj0406c	FIG00545237: hypothetical protein	ff	39028	E	E	E		E	E			E	E	E				E	E						E			E		E						E			E
	cj0406c	FIG00545237: hypothetical protein	ff	38982																											S
	cj0406c	FIG00545237: hypothetical protein	ff	39012																											S
	cj0406c	FIG00545237: hypothetical protein	ff	39332																		N												N
	cj0406c	FIG00545237: hypothetical protein	ff	39020									N
	cj0406c	FIG00545237: hypothetical protein	ff	39104	A	A	A		A	A			A		A					A									A		A						A			A
	cj0406c	FIG00545237: hypothetical protein	ff	39065	R	R	R		R	R					R					R									R											R
	cj0407	Prolipoprotein diacylglyceryl transferase (EC 2.4.99.-)	isu;Lipoprotein_Biosynthesis	39464															I
	cj0407	Prolipoprotein diacylglyceryl transferase (EC 2.4.99.-)	isu;Lipoprotein_Biosynthesis	39426																		I					I							I					I
	cj0407	Prolipoprotein diacylglyceryl transferase (EC 2.4.99.-)	isu;Lipoprotein_Biosynthesis	39552																		G					G							G					G
	cj0407	Prolipoprotein diacylglyceryl transferase (EC 2.4.99.-)	isu;Lipoprotein_Biosynthesis	39373																										I
	cj0407	Prolipoprotein diacylglyceryl transferase (EC 2.4.99.-)	isu;Lipoprotein_Biosynthesis	39577									D
	cj0408	Fumarate reductase cytochrome b subunit	isu;Succinate_dehydrogenase	39667										G												G
	cj0428	FIG00469840: hypothetical protein	ff	40242																																			N
	cj0428	FIG00469840: hypothetical protein	ff	40252	V	V	V		V	V					V					V		V							V					V		V	V			V
	cj0428	FIG00469840: hypothetical protein	ff	40260	K	K	K		K	N					K					K		N							K					N		N	N			K
	cj0428	FIG00469840: hypothetical protein	ff	40266	I	I	I		I	I					I					I		I							I					I		I	I			I
	cj0428	FIG00469840: hypothetical protein	ff	40283	N	N	N		N	N					N					N		N							N					N		N	N			N
	cj0428	FIG00469840: hypothetical protein	ff	40331	V	V	V		V	A					V					V		A							V					A		A				V
	cj0429c	FIG000605: protein co-occurring with transport systems (COG1739)	isu;CBSS-224308.1.peg.3555 isu;Transport_system_clustering_with_HemG	40490																															N
	cj0429c	FIG000605: protein co-occurring with transport systems (COG1739)	isu;CBSS-224308.1.peg.3555 isu;Transport_system_clustering_with_HemG	40496																																			K
	cj0429c	FIG000605: protein co-occurring with transport systems (COG1739)	isu;CBSS-224308.1.peg.3555 isu;Transport_system_clustering_with_HemG	40497																																			Y
	cj0429c	FIG000605: protein co-occurring with transport systems (COG1739)	isu;CBSS-224308.1.peg.3555 isu;Transport_system_clustering_with_HemG	40498																																			N
	cj0429c	FIG000605: protein co-occurring with transport systems (COG1739)	isu;CBSS-224308.1.peg.3555 isu;Transport_system_clustering_with_HemG	40503																																			K
	cj0429c	FIG000605: protein co-occurring with transport systems (COG1739)	isu;CBSS-224308.1.peg.3555 isu;Transport_system_clustering_with_HemG	40505																																			F
	cj0429c	FIG000605: protein co-occurring with transport systems (COG1739)	isu;CBSS-224308.1.peg.3555 isu;Transport_system_clustering_with_HemG	40506																																			K
	cj0429c	FIG000605: protein co-occurring with transport systems (COG1739)	isu;CBSS-224308.1.peg.3555 isu;Transport_system_clustering_with_HemG	40509																																			T
	cj0429c	FIG000605: protein co-occurring with transport systems (COG1739)	isu;CBSS-224308.1.peg.3555 isu;Transport_system_clustering_with_HemG	40511																																			F
	cj0429c	FIG000605: protein co-occurring with transport systems (COG1739)	isu;CBSS-224308.1.peg.3555 isu;Transport_system_clustering_with_HemG	40513																																			N
	cj0429c	FIG000605: protein co-occurring with transport systems (COG1739)	isu;CBSS-224308.1.peg.3555 isu;Transport_system_clustering_with_HemG	40514																																			L
	cj0429c	FIG000605: protein co-occurring with transport systems (COG1739)	isu;CBSS-224308.1.peg.3555 isu;Transport_system_clustering_with_HemG	40519																																			F
	cj0429c	FIG000605: protein co-occurring with transport systems (COG1739)	isu;CBSS-224308.1.peg.3555 isu;Transport_system_clustering_with_HemG	40520																																			F
	cj0429c	FIG000605: protein co-occurring with transport systems (COG1739)	isu;CBSS-224308.1.peg.3555 isu;Transport_system_clustering_with_HemG	40521																																			F
	cj0429c	FIG000605: protein co-occurring with transport systems (COG1739)	isu;CBSS-224308.1.peg.3555 isu;Transport_system_clustering_with_HemG	40523																																			K
	cj0429c	FIG000605: protein co-occurring with transport systems (COG1739)	isu;CBSS-224308.1.peg.3555 isu;Transport_system_clustering_with_HemG	40524																																			R
	cj0429c	FIG000605: protein co-occurring with transport systems (COG1739)	isu;CBSS-224308.1.peg.3555 isu;Transport_system_clustering_with_HemG	40525																																			F
	cj0429c	FIG000605: protein co-occurring with transport systems (COG1739)	isu;CBSS-224308.1.peg.3555 isu;Transport_system_clustering_with_HemG	40526																																			G
	cj0429c	FIG000605: protein co-occurring with transport systems (COG1739)	isu;CBSS-224308.1.peg.3555 isu;Transport_system_clustering_with_HemG	40527																																			L
	cj0429c	FIG000605: protein co-occurring with transport systems (COG1739)	isu;CBSS-224308.1.peg.3555 isu;Transport_system_clustering_with_HemG	40528																																			Q
	cj0429c	FIG000605: protein co-occurring with transport systems (COG1739)	isu;CBSS-224308.1.peg.3555 isu;Transport_system_clustering_with_HemG	40529																																			S
	cj0429c	FIG000605: protein co-occurring with transport systems (COG1739)	isu;CBSS-224308.1.peg.3555 isu;Transport_system_clustering_with_HemG	40530																																			Y
	cj0429c	FIG000605: protein co-occurring with transport systems (COG1739)	isu;CBSS-224308.1.peg.3555 isu;Transport_system_clustering_with_HemG	40531																																			I
	cj0429c	FIG000605: protein co-occurring with transport systems (COG1739)	isu;CBSS-224308.1.peg.3555 isu;Transport_system_clustering_with_HemG	40532																																			T
	cj0429c	FIG000605: protein co-occurring with transport systems (COG1739)	isu;CBSS-224308.1.peg.3555 isu;Transport_system_clustering_with_HemG	40533																																			Y
	cj0429c	FIG000605: protein co-occurring with transport systems (COG1739)	isu;CBSS-224308.1.peg.3555 isu;Transport_system_clustering_with_HemG	40534																																			Q
	cj0429c	FIG000605: protein co-occurring with transport systems (COG1739)	isu;CBSS-224308.1.peg.3555 isu;Transport_system_clustering_with_HemG	40550																																			T
	cj0429c	FIG000605: protein co-occurring with transport systems (COG1739)	isu;CBSS-224308.1.peg.3555 isu;Transport_system_clustering_with_HemG	40552																																			N
	cj0429c	FIG000605: protein co-occurring with transport systems (COG1739)	isu;CBSS-224308.1.peg.3555 isu;Transport_system_clustering_with_HemG	40553																																			R
	cj0429c	FIG000605: protein co-occurring with transport systems (COG1739)	isu;CBSS-224308.1.peg.3555 isu;Transport_system_clustering_with_HemG	40555																																			I
	cj0429c	FIG000605: protein co-occurring with transport systems (COG1739)	isu;CBSS-224308.1.peg.3555 isu;Transport_system_clustering_with_HemG	40556																																			I
	cj0429c	FIG000605: protein co-occurring with transport systems (COG1739)	isu;CBSS-224308.1.peg.3555 isu;Transport_system_clustering_with_HemG	40488																		V												V		V
	cj0429c	FIG000605: protein co-occurring with transport systems (COG1739)	isu;CBSS-224308.1.peg.3555 isu;Transport_system_clustering_with_HemG	40549																																			C	V
	cj0429c	FIG000605: protein co-occurring with transport systems (COG1739)	isu;CBSS-224308.1.peg.3555 isu;Transport_system_clustering_with_HemG	40412						A												A												A		A
	cj0429c	FIG000605: protein co-occurring with transport systems (COG1739)	isu;CBSS-224308.1.peg.3555 isu;Transport_system_clustering_with_HemG	40517					Y																															Y
	cj0429c	FIG000605: protein co-occurring with transport systems (COG1739)	isu;CBSS-224308.1.peg.3555 isu;Transport_system_clustering_with_HemG	40545	Y	Y	Y		Y						Y					Y									Y										L	Y
	cj0429c	FIG000605: protein co-occurring with transport systems (COG1739)	isu;CBSS-224308.1.peg.3555 isu;Transport_system_clustering_with_HemG	40370	I	I	I		I						I					I									I											I
	cj0429c	FIG000605: protein co-occurring with transport systems (COG1739)	isu;CBSS-224308.1.peg.3555 isu;Transport_system_clustering_with_HemG	40486	S	S	S		S						S					S									S											S
	cj0429c	FIG000605: protein co-occurring with transport systems (COG1739)	isu;CBSS-224308.1.peg.3555 isu;Transport_system_clustering_with_HemG	40499	Y	Y	Y		Y						Y					Y									Y											Y
	cj0429c	FIG000605: protein co-occurring with transport systems (COG1739)	isu;CBSS-224308.1.peg.3555 isu;Transport_system_clustering_with_HemG	40485	I	I	I		I	I					I					I		M							I					M		M	I			I
	cj0431	Putative periplasmic ATP /GTP-binding protein	ff	40658																																L
	cj0431	Putative periplasmic ATP /GTP-binding protein	ff	40638						R												R												R		R
	cj0431	Putative periplasmic ATP /GTP-binding protein	ff	40712	I	I	I		I						I					I									I											I
	cj0431	Putative periplasmic ATP /GTP-binding protein	ff	40619	A	A	A		A	A					A					A		A							A					A		A				A
	cj0432c	UDP-N-acetylmuramoylalanine--D-glutamate ligase (EC 6.3.2.9)	isu;Peptidoglycan_biosynthesis--gjo isu;Peptidoglycan_Biosynthesis	41036	E	E	E	K	E	E	E	K	E	E	E	K	K	K	K	E	K	E	K	K	E	E	E	K	E	K	K	K	K	E	K	E	K	K	K	E
	cj0432c	UDP-N-acetylmuramoylalanine--D-glutamate ligase (EC 6.3.2.9)	isu;Peptidoglycan_biosynthesis--gjo isu;Peptidoglycan_Biosynthesis	40915							E																							E
	cj0432c	UDP-N-acetylmuramoylalanine--D-glutamate ligase (EC 6.3.2.9)	isu;Peptidoglycan_biosynthesis--gjo isu;Peptidoglycan_Biosynthesis	40974							T																							T
	cj0432c	UDP-N-acetylmuramoylalanine--D-glutamate ligase (EC 6.3.2.9)	isu;Peptidoglycan_biosynthesis--gjo isu;Peptidoglycan_Biosynthesis	40855							E
	cj0432c	UDP-N-acetylmuramoylalanine--D-glutamate ligase (EC 6.3.2.9)	isu;Peptidoglycan_biosynthesis--gjo isu;Peptidoglycan_Biosynthesis	40869							V
	cj0432c	UDP-N-acetylmuramoylalanine--D-glutamate ligase (EC 6.3.2.9)	isu;Peptidoglycan_biosynthesis--gjo isu;Peptidoglycan_Biosynthesis	41051							I
	cj0432c	UDP-N-acetylmuramoylalanine--D-glutamate ligase (EC 6.3.2.9)	isu;Peptidoglycan_biosynthesis--gjo isu;Peptidoglycan_Biosynthesis	41094							A
	cj0432c	UDP-N-acetylmuramoylalanine--D-glutamate ligase (EC 6.3.2.9)	isu;Peptidoglycan_biosynthesis--gjo isu;Peptidoglycan_Biosynthesis	41107	N	N	N		N	N	E				N					N									N											N
	cj0432c	UDP-N-acetylmuramoylalanine--D-glutamate ligase (EC 6.3.2.9)	isu;Peptidoglycan_biosynthesis--gjo isu;Peptidoglycan_Biosynthesis	40806									S	S								S			S	S	S							S		S
	cj0432c	UDP-N-acetylmuramoylalanine--D-glutamate ligase (EC 6.3.2.9)	isu;Peptidoglycan_biosynthesis--gjo isu;Peptidoglycan_Biosynthesis	41060																							I
	cj0432c	UDP-N-acetylmuramoylalanine--D-glutamate ligase (EC 6.3.2.9)	isu;Peptidoglycan_biosynthesis--gjo isu;Peptidoglycan_Biosynthesis	40815																														V
	cj0432c	UDP-N-acetylmuramoylalanine--D-glutamate ligase (EC 6.3.2.9)	isu;Peptidoglycan_biosynthesis--gjo isu;Peptidoglycan_Biosynthesis	40834																														N
	cj0432c	UDP-N-acetylmuramoylalanine--D-glutamate ligase (EC 6.3.2.9)	isu;Peptidoglycan_biosynthesis--gjo isu;Peptidoglycan_Biosynthesis	40989																														I
	cj0432c	UDP-N-acetylmuramoylalanine--D-glutamate ligase (EC 6.3.2.9)	isu;Peptidoglycan_biosynthesis--gjo isu;Peptidoglycan_Biosynthesis	41043						V
	cj0432c	UDP-N-acetylmuramoylalanine--D-glutamate ligase (EC 6.3.2.9)	isu;Peptidoglycan_biosynthesis--gjo isu;Peptidoglycan_Biosynthesis	40900	I	I	I		I	I					I					I									I											I
	cj0432c	UDP-N-acetylmuramoylalanine--D-glutamate ligase (EC 6.3.2.9)	isu;Peptidoglycan_biosynthesis--gjo isu;Peptidoglycan_Biosynthesis	40912	D	D	D		D	D					D					D									D											D
	cj0432c	UDP-N-acetylmuramoylalanine--D-glutamate ligase (EC 6.3.2.9)	isu;Peptidoglycan_biosynthesis--gjo isu;Peptidoglycan_Biosynthesis	41076	N	N	N		N	N					N					N									N											N
	cj0432c	UDP-N-acetylmuramoylalanine--D-glutamate ligase (EC 6.3.2.9)	isu;Peptidoglycan_biosynthesis--gjo isu;Peptidoglycan_Biosynthesis	41105	N	N	N		N	N					N					N									N											N
	cj0432c	UDP-N-acetylmuramoylalanine--D-glutamate ligase (EC 6.3.2.9)	isu;Peptidoglycan_biosynthesis--gjo isu;Peptidoglycan_Biosynthesis	41170	V	V	V		V	V					V					V									V											V
	cj0432c	UDP-N-acetylmuramoylalanine--D-glutamate ligase (EC 6.3.2.9)	isu;Peptidoglycan_biosynthesis--gjo isu;Peptidoglycan_Biosynthesis	40993	K	K	K		K	K					K					K									K					K						K
	cj0433c	Phospho-N-acetylmuramoyl-pentapeptide-transferase (EC 2.7.8.13)	isu;Peptidoglycan_Biosynthesis	41381	S	S	S	G	S	S	G	G	S	S	S	G	G	G	G	S	G	S	G	G	S	S	S	G	S	G	G	G	G	S	G	S	G	G	G	S
	cj0433c	Phospho-N-acetylmuramoyl-pentapeptide-transferase (EC 2.7.8.13)	isu;Peptidoglycan_Biosynthesis	41458	I	I	I	V	I	I	V	V	I	I	I	V	V	V	V	I	V	I	V	V	I	I	I	V	I	V	V	V	V	I	V	I	V	V	V	I
	cj0433c	Phospho-N-acetylmuramoyl-pentapeptide-transferase (EC 2.7.8.13)	isu;Peptidoglycan_Biosynthesis	41354	V	V	V		V	V					V					V									V											V
	cj0434	2,3-bisphosphoglycerate-independent phosphoglycerate mutase (EC 5.4.2.1)	isu;Entner-Doudoroff_Pathway isu;Phosphoglycerate_mutase_protein_family isu;Glycolysis_and_Gluconeogenesis,_including_Archaeal_enzymes isu;Glycolysis_and_Gluconeogenesis	41633	Q	Q	Q	K	Q	Q	K	K	Q	Q	Q	K	K	K	K	Q	K	Q	K	K	Q	Q	Q	K	Q	K	K	K	K	Q	K	Q	K	K	K	Q
	cj0434	2,3-bisphosphoglycerate-independent phosphoglycerate mutase (EC 5.4.2.1)	isu;Entner-Doudoroff_Pathway isu;Phosphoglycerate_mutase_protein_family isu;Glycolysis_and_Gluconeogenesis,_including_Archaeal_enzymes isu;Glycolysis_and_Gluconeogenesis	41948	V	V	V	L	V	V	L	L	I	I	V	L	L	L	L	V	L	I	L	L	I	I	I	L	V	L	L	L	L	I	L	I	L	L	L	V
	cj0434	2,3-bisphosphoglycerate-independent phosphoglycerate mutase (EC 5.4.2.1)	isu;Entner-Doudoroff_Pathway isu;Phosphoglycerate_mutase_protein_family isu;Glycolysis_and_Gluconeogenesis,_including_Archaeal_enzymes isu;Glycolysis_and_Gluconeogenesis	41969																				T
	cj0434	2,3-bisphosphoglycerate-independent phosphoglycerate mutase (EC 5.4.2.1)	isu;Entner-Doudoroff_Pathway isu;Phosphoglycerate_mutase_protein_family isu;Glycolysis_and_Gluconeogenesis,_including_Archaeal_enzymes isu;Glycolysis_and_Gluconeogenesis	41575									I	I								I			I	I	I									I
	cj0434	2,3-bisphosphoglycerate-independent phosphoglycerate mutase (EC 5.4.2.1)	isu;Entner-Doudoroff_Pathway isu;Phosphoglycerate_mutase_protein_family isu;Glycolysis_and_Gluconeogenesis,_including_Archaeal_enzymes isu;Glycolysis_and_Gluconeogenesis	41699																														G
	cj0434	2,3-bisphosphoglycerate-independent phosphoglycerate mutase (EC 5.4.2.1)	isu;Entner-Doudoroff_Pathway isu;Phosphoglycerate_mutase_protein_family isu;Glycolysis_and_Gluconeogenesis,_including_Archaeal_enzymes isu;Glycolysis_and_Gluconeogenesis	41881																														L
	cj0434	2,3-bisphosphoglycerate-independent phosphoglycerate mutase (EC 5.4.2.1)	isu;Entner-Doudoroff_Pathway isu;Phosphoglycerate_mutase_protein_family isu;Glycolysis_and_Gluconeogenesis,_including_Archaeal_enzymes isu;Glycolysis_and_Gluconeogenesis	41933	A	A	A		A	A			A	A	A					A		A			A	A	A		A					A		A				A
	cj0434	2,3-bisphosphoglycerate-independent phosphoglycerate mutase (EC 5.4.2.1)	isu;Entner-Doudoroff_Pathway isu;Phosphoglycerate_mutase_protein_family isu;Glycolysis_and_Gluconeogenesis,_including_Archaeal_enzymes isu;Glycolysis_and_Gluconeogenesis	41993	K	K	K		K	K			K	K	K					K		K			K	K	K		K					K		K				K
	cj0435	3-oxoacyl-[acyl-carrier protein] reductase (EC 1.1.1.100)	idu(4);CBSS-246196.1.peg.364 idu(4);Fatty_Acid_Biosynthesis_FASII	42137	S	S	S	G	S	S	G	G	S	S	S	G	G	G	G	S	G	S	G	G	S	S	S	G	S	G	G	G	G	S	S	S	G	G	G	S
	cj0435	3-oxoacyl-[acyl-carrier protein] reductase (EC 1.1.1.100)	idu(4);CBSS-246196.1.peg.364 idu(4);Fatty_Acid_Biosynthesis_FASII	42226	D	D	D	N	D	D	N	N	D	D	D	N	N	N	N	D	N	D	N	N	D	D	D	N	D	N	N	N	N	D	D	D	N	N	N	D
	cj0435	3-oxoacyl-[acyl-carrier protein] reductase (EC 1.1.1.100)	idu(4);CBSS-246196.1.peg.364 idu(4);Fatty_Acid_Biosynthesis_FASII	42144				N
	cj0435	3-oxoacyl-[acyl-carrier protein] reductase (EC 1.1.1.100)	idu(4);CBSS-246196.1.peg.364 idu(4);Fatty_Acid_Biosynthesis_FASII	42113	G	G	G		G	G					G					G									G											G
	cj0443	Acetyl-coenzyme A carboxyl transferase alpha chain (EC 6.4.1.2)	isu;Fatty_Acid_Biosynthesis_FASII	42499																																			V
	cj0443	Acetyl-coenzyme A carboxyl transferase alpha chain (EC 6.4.1.2)	isu;Fatty_Acid_Biosynthesis_FASII	42623																									T
	cj0443	Acetyl-coenzyme A carboxyl transferase alpha chain (EC 6.4.1.2)	isu;Fatty_Acid_Biosynthesis_FASII	42490	R	R	R		R	R					R					R		R							R							R				R
	cj0443	Acetyl-coenzyme A carboxyl transferase alpha chain (EC 6.4.1.2)	isu;Fatty_Acid_Biosynthesis_FASII	42558	R	R	R		R	R					R					R		R							R							R				R
	cj0447	Uridine diphosphate glucose pyrophosphatase (EC 3.6.1.45)	isu;Nudix_proteins_(nucleoside_triphosphate_hydrolases)	42762																				G
	cj0447	Uridine diphosphate glucose pyrophosphatase (EC 3.6.1.45)	isu;Nudix_proteins_(nucleoside_triphosphate_hydrolases)	42743	N	N	N		N	N					N					N		N		N					N					N		N				N
	cj0447	Uridine diphosphate glucose pyrophosphatase (EC 3.6.1.45)	isu;Nudix_proteins_(nucleoside_triphosphate_hydrolases)	42802	A	A	A		A	A					A					A		A		A					A					A		A				A
	cj0447	Uridine diphosphate glucose pyrophosphatase (EC 3.6.1.45)	isu;Nudix_proteins_(nucleoside_triphosphate_hydrolases)	42693	K	K	K		K	K					K					K									K											K
	cj0447	Uridine diphosphate glucose pyrophosphatase (EC 3.6.1.45)	isu;Nudix_proteins_(nucleoside_triphosphate_hydrolases)	42694	F	F	F		F	F					F					F									F											F
	cj0447	Uridine diphosphate glucose pyrophosphatase (EC 3.6.1.45)	isu;Nudix_proteins_(nucleoside_triphosphate_hydrolases)	42838	I	I	I		I	I					I					I									I											I
	cj0447	Uridine diphosphate glucose pyrophosphatase (EC 3.6.1.45)	isu;Nudix_proteins_(nucleoside_triphosphate_hydrolases)	42857	E	E	E		E	E					E					E									E											E
	cj0447	Uridine diphosphate glucose pyrophosphatase (EC 3.6.1.45)	isu;Nudix_proteins_(nucleoside_triphosphate_hydrolases)	42859	Y	Y	Y		Y	Y					Y					Y									Y											Y
	cj0447	Uridine diphosphate glucose pyrophosphatase (EC 3.6.1.45)	isu;Nudix_proteins_(nucleoside_triphosphate_hydrolases)	42860	R	R	R		R	R					R					R									R											R
	cj0447	Uridine diphosphate glucose pyrophosphatase (EC 3.6.1.45)	isu;Nudix_proteins_(nucleoside_triphosphate_hydrolases)	42861	L	L	L		L	L					L					L									L											L
	cj0447	Uridine diphosphate glucose pyrophosphatase (EC 3.6.1.45)	isu;Nudix_proteins_(nucleoside_triphosphate_hydrolases)	42862	F	F	F		F	F					F					F									F											F
	cj0451	Ribulose-phosphate 3-epimerase (EC 5.1.3.1)	idu(1);Conserved_gene_cluster_associated_with_Met-tRNA_formyltransferase idu(1);Riboflavin_synthesis_cluster idu(1);Calvin-Benson_cycle idu(1);Pentose_phosphate_pathway	43071	I	I	I		I	I					I					I									I											I
	cj0451	Ribulose-phosphate 3-epimerase (EC 5.1.3.1)	idu(1);Conserved_gene_cluster_associated_with_Met-tRNA_formyltransferase idu(1);Riboflavin_synthesis_cluster idu(1);Calvin-Benson_cycle idu(1);Pentose_phosphate_pathway	43076	P	P	P		P	P					P					P									P											P
	cj0451	Ribulose-phosphate 3-epimerase (EC 5.1.3.1)	idu(1);Conserved_gene_cluster_associated_with_Met-tRNA_formyltransferase idu(1);Riboflavin_synthesis_cluster idu(1);Calvin-Benson_cycle idu(1);Pentose_phosphate_pathway	43147	V	V	V		V	V					V					V									V											V
	cj0452	DNA polymerase III epsilon subunit (EC 2.7.7.7)	isu;CBSS-228410.1.peg.134 isu;CBSS-342610.3.peg.1536	43345				S			S	S	S	S					S		S	S			S	S	S	S				S	S	S	S	S
	cj0452	DNA polymerase III epsilon subunit (EC 2.7.7.7)	isu;CBSS-228410.1.peg.134 isu;CBSS-342610.3.peg.1536	43348												T	T	T					T							T	T							T
	cj0452	DNA polymerase III epsilon subunit (EC 2.7.7.7)	isu;CBSS-228410.1.peg.134 isu;CBSS-342610.3.peg.1536	43311												Y	Y	Y					Y							Y	Y
	cj0452	DNA polymerase III epsilon subunit (EC 2.7.7.7)	isu;CBSS-228410.1.peg.134 isu;CBSS-342610.3.peg.1536	43455												S	S	S					S							S	S
	cj0452	DNA polymerase III epsilon subunit (EC 2.7.7.7)	isu;CBSS-228410.1.peg.134 isu;CBSS-342610.3.peg.1536	43328	E	E	E		E	E					E	E	E	E		E			E						E	E	E							E		E
	cj0452	DNA polymerase III epsilon subunit (EC 2.7.7.7)	isu;CBSS-228410.1.peg.134 isu;CBSS-342610.3.peg.1536	43421	T	T	T		T	T					T	T	T	T		T			T						T	T	T							T		T
	cj0452	DNA polymerase III epsilon subunit (EC 2.7.7.7)	isu;CBSS-228410.1.peg.134 isu;CBSS-342610.3.peg.1536	43281																															N
	cj0452	DNA polymerase III epsilon subunit (EC 2.7.7.7)	isu;CBSS-228410.1.peg.134 isu;CBSS-342610.3.peg.1536	43277																																			I
	cj0452	DNA polymerase III epsilon subunit (EC 2.7.7.7)	isu;CBSS-228410.1.peg.134 isu;CBSS-342610.3.peg.1536	43444																		S												S		S
	cj0452	DNA polymerase III epsilon subunit (EC 2.7.7.7)	isu;CBSS-228410.1.peg.134 isu;CBSS-342610.3.peg.1536	43383									S	S											S	S	S
	cj0452	DNA polymerase III epsilon subunit (EC 2.7.7.7)	isu;CBSS-228410.1.peg.134 isu;CBSS-342610.3.peg.1536	43306																A
	cj0452	DNA polymerase III epsilon subunit (EC 2.7.7.7)	isu;CBSS-228410.1.peg.134 isu;CBSS-342610.3.peg.1536	43382		R
	cj0452	DNA polymerase III epsilon subunit (EC 2.7.7.7)	isu;CBSS-228410.1.peg.134 isu;CBSS-342610.3.peg.1536	43392																V
	cj0452	DNA polymerase III epsilon subunit (EC 2.7.7.7)	isu;CBSS-228410.1.peg.134 isu;CBSS-342610.3.peg.1536	43215	S	S	S		S	S					S														S											S
	cj0453	Thiamin biosynthesis protein ThiC	isu;Thiamin_biosynthesis	43725	V	V	V	I	V	V	I	I	I	I	V	V	V	V	I	V	I	I	V	I	I	I	I	I	V	V	V	I	I	I	I	I			V	V
	cj0453	Thiamin biosynthesis protein ThiC	isu;Thiamin_biosynthesis	43635												T	T	T					T							T	T
	cj0453	Thiamin biosynthesis protein ThiC	isu;Thiamin_biosynthesis	43832												S	S	S					S							S	S
	cj0453	Thiamin biosynthesis protein ThiC	isu;Thiamin_biosynthesis	43924												K	K	K					K							K	K
	cj0453	Thiamin biosynthesis protein ThiC	isu;Thiamin_biosynthesis	43605	G	G	G		G	G					G	G	G	G					G						G	G	G								G	G
	cj0453	Thiamin biosynthesis protein ThiC	isu;Thiamin_biosynthesis	43765									I	I						I		I		I	I	I	I							I		I			I
	cj0453	Thiamin biosynthesis protein ThiC	isu;Thiamin_biosynthesis	43641	G
	cj0453	Thiamin biosynthesis protein ThiC	isu;Thiamin_biosynthesis	43744						I
	cj0453	Thiamin biosynthesis protein ThiC	isu;Thiamin_biosynthesis	43770											A														A
	cj0453	Thiamin biosynthesis protein ThiC	isu;Thiamin_biosynthesis	43557	D	D	D		D	D					D														D											D
	cj0453	Thiamin biosynthesis protein ThiC	isu;Thiamin_biosynthesis	43742	V	V	V		V	V					V														V											V
	cj0453	Thiamin biosynthesis protein ThiC	isu;Thiamin_biosynthesis	43478	V	V	V		V	V					V					V									V											V
	cj0457c	Protein of unknown function DUF374	ff	44086	E	E	E	K	E	E	K	K	E	E	E	K	K	K	K	E	K	E	K	K	E	E	E	K	E	K	K	K	K	E	K	E		K	E	E
	cj0457c	Protein of unknown function DUF374	ff	44126	E	E	E	K	E	E	K	K	E	E	E	K	K	K	K	E	K	E	K	K	E	E	E	K	E	K	K	K	K	E	K	E		K	E	E
	cj0457c	Protein of unknown function DUF374	ff	44095									M	M						M		M			M	M	M							M		M
	cj0457c	Protein of unknown function DUF374	ff	44101									R	R						R		R			R	R	R							R		R
	cj0457c	Protein of unknown function DUF374	ff	43969	S	S	S		S	S					S														S											S
	cj0457c	Protein of unknown function DUF374	ff	44132	N	N	N		N	N					N														N											N
	cj0459c	FIG00388607: hypothetical protein	ff	44174																				K
	cj0460	Transcription termination protein NusA	isu;NusA-TFII_Cluster isu;Transcription_factors_bacterial	44469	A	A	A		A	A					A									A					A						A				A	A
	cj0460	Transcription termination protein NusA	isu;NusA-TFII_Cluster isu;Transcription_factors_bacterial	44406	A	A	A		A	A					A														A										A	A
	cj0461c	FIG00732228: membrane protein	ff	44868																				N											N
	cj0461c	FIG00732228: membrane protein	ff	44959																				K											K
	cj0461c	FIG00732228: membrane protein	ff	44784																H				H											H
	cj0461c	FIG00732228: membrane protein	ff	44765	M	M	M		M	M					M					M				M					M						M					M
	cj0461c	FIG00732228: membrane protein	ff	44973																																			T
	cj0461c	FIG00732228: membrane protein	ff	44731																I				I
	cj0461c	FIG00732228: membrane protein	ff	44670	N	N	N		N	N					N														N											N
	cj0461c	FIG00732228: membrane protein	ff	44792	I	I	I		I	I					I														I											I
	cj0461c	FIG00732228: membrane protein	ff	44880	F	F	F		F	F					F														F											F
	cj0461c	FIG00732228: membrane protein	ff	44955	D	D	D		D	D					D														D											D
	cj0465c	FIG00469384: hypothetical protein	ff	45006							I																								I
	cj0465c	FIG00469384: hypothetical protein	ff	45014							S
	cj0465c	FIG00469384: hypothetical protein	ff	45023																															N
	cj0465c	FIG00469384: hypothetical protein	ff	45028																															E
	cj0465c	FIG00469384: hypothetical protein	ff	45069	V	V	V		V	V					V					V									V						V					V
	cj0465c	FIG00469384: hypothetical protein	ff	45072	G	G	G		G	G					G					G									G						G					G
	cj0465c	FIG00469384: hypothetical protein	ff	45080	M	M	M		M	M					M					M									M						M					M
	cj0465c	FIG00469384: hypothetical protein	ff	45088	A	A	A		A	A					A					A									A						A					A
	cj0465c	FIG00469384: hypothetical protein	ff	45111						L
	cj0468	Amino-acid ABC transporter integral membrane protein	ff	45139																															T
	cj0468	Amino-acid ABC transporter integral membrane protein	ff	45180																															F
	cj0468	Amino-acid ABC transporter integral membrane protein	ff	45200																															V
	cj0468	Amino-acid ABC transporter integral membrane protein	ff	45198																																			A
	cj0468	Amino-acid ABC transporter integral membrane protein	ff	45273																T
	cj0468	Amino-acid ABC transporter integral membrane protein	ff	45244	V	V	V		V	V					V					V									V											V
	cj0468	Amino-acid ABC transporter integral membrane protein	ff	45246	I	I	I		I	I					I					I									I											I
	cj0469	Methionine ABC transporter ATP-binding protein	idu(1);Methionine_Degradation idu(1);Methionine_Biosynthesis	45357																															D
	cj0469	Methionine ABC transporter ATP-binding protein	idu(1);Methionine_Degradation idu(1);Methionine_Biosynthesis	45446																															Q
	cj0469	Methionine ABC transporter ATP-binding protein	idu(1);Methionine_Degradation idu(1);Methionine_Biosynthesis	45574	K	K	K		K	K					K					K				K					K						K					K
	cj0469	Methionine ABC transporter ATP-binding protein	idu(1);Methionine_Degradation idu(1);Methionine_Biosynthesis	45576	K	K	K		K	K					K					K				K					K						K					K
	cj0469	Methionine ABC transporter ATP-binding protein	idu(1);Methionine_Degradation idu(1);Methionine_Biosynthesis	45577	I	I	I		I	I					I					I				I					I						I					I
	cj0469	Methionine ABC transporter ATP-binding protein	idu(1);Methionine_Degradation idu(1);Methionine_Biosynthesis	45578	I	I	I		I	I					I					I				I					I						I					I
	cj0469	Methionine ABC transporter ATP-binding protein	idu(1);Methionine_Degradation idu(1);Methionine_Biosynthesis	45579	L	L	S		S	S					S					S				L					S						L					S
	cj0469	Methionine ABC transporter ATP-binding protein	idu(1);Methionine_Degradation idu(1);Methionine_Biosynthesis	45580	V	V	V		V	V					V					V				V					V						V					V
	cj0469	Methionine ABC transporter ATP-binding protein	idu(1);Methionine_Degradation idu(1);Methionine_Biosynthesis	45581	Y	Y	Y		Y	Y					Y					Y				Y					Y						Y					Y
	cj0469	Methionine ABC transporter ATP-binding protein	idu(1);Methionine_Degradation idu(1);Methionine_Biosynthesis	45556	E	E	E		E	E					E					E									E											E
	cj0476	LSU ribosomal protein L10p (P0)	isu;Ribosome_LSU_bacterial isu;LSU_ribosomal_proteins_cluster	46134								D
	cj0476	LSU ribosomal protein L10p (P0)	isu;Ribosome_LSU_bacterial isu;LSU_ribosomal_proteins_cluster	46178																		G												G		G
	cj0476	LSU ribosomal protein L10p (P0)	isu;Ribosome_LSU_bacterial isu;LSU_ribosomal_proteins_cluster	46199	Y	Y	Y		Y	Y					Y					Y									Y											Y
	cj0491	SSU ribosomal protein S12p (S23e)	isu;Ribosomal_protein_S12p_Asp_methylthiotransferase isu;Ribosome_SSU_bacterial isu;Mycobacterium_virulence_operon_involved_in_protein_synthesis_(SSU_ribosomal_proteins)	46377	T	T	T		T	T					T					T									T											T
	cj0493	Translation elongation factor G	isu;Tetracycline_resistance,_ribosome_protection_type,_too isu;Universal_GTPases isu;Translation_elongation_factor_G_family isu;Translation_elongation_factors_bacterial isu;Tetracycline_resistance,_ribosome_protection_type isu;Mycobacterium_virulence_operon_involved_in_protein_synthesis_(SSU_ribosomal_proteins)	46581												T	T	T					T							T	T
	cj0493	Translation elongation factor G	isu;Tetracycline_resistance,_ribosome_protection_type,_too isu;Universal_GTPases isu;Translation_elongation_factor_G_family isu;Translation_elongation_factors_bacterial isu;Tetracycline_resistance,_ribosome_protection_type isu;Mycobacterium_virulence_operon_involved_in_protein_synthesis_(SSU_ribosomal_proteins)	46768									V	V											V	V	V										V		V
	cj0493	Translation elongation factor G	isu;Tetracycline_resistance,_ribosome_protection_type,_too isu;Universal_GTPases isu;Translation_elongation_factor_G_family isu;Translation_elongation_factors_bacterial isu;Tetracycline_resistance,_ribosome_protection_type isu;Mycobacterium_virulence_operon_involved_in_protein_synthesis_(SSU_ribosomal_proteins)	46647																																			I
	cj0494	hypothetical protein	0	47090																															L
	cj0494	hypothetical protein	0	47110	P	P	P	L	P	P		L			P					P									P			L								P
	cj0494	hypothetical protein	0	47113																									H
	cj0494	hypothetical protein	0	47086	T	T	T		T	T					T					T									T											T
	cj0494	hypothetical protein	0	47103	Q	Q	Q		Q	Q					Q					Q									Q											Q
	cj0496	FIG00469387: hypothetical protein	ff	47159				V				V										V					V					V		V		V			V
	cj0496	FIG00469387: hypothetical protein	ff	47190	F	F	F		F	F					F					F									F											F
	cj0496	FIG00469387: hypothetical protein	ff	47246	F	F	F		F	F					F					F									F											F
	cj0498	Indole-3-glycerol phosphate synthase (EC 4.1.1.48)	isu;Chorismate:_Intermediate_for_synthesis_of_Tryptophan,_PAPA_antibiotics,_PABA,_3-hydroxyanthranilate_and_more. isu;Tryptophan_synthesis	47274																																			T
	cj0510c	FIG00470286: hypothetical protein	ff	47583												I				I										I
	cj0510c	FIG00470286: hypothetical protein	ff	47592																										K
	cj0516	1-acyl-sn-glycerol-3-phosphate acyltransferase (EC 2.3.1.51)	isu;Glycerolipid_and_Glycerophospholipid_Metabolism_in_Bacteria	47708																																	T
	cj0516	1-acyl-sn-glycerol-3-phosphate acyltransferase (EC 2.3.1.51)	isu;Glycerolipid_and_Glycerophospholipid_Metabolism_in_Bacteria	47626	V	V	V		V	V					V					V									V											V
	cj0516	1-acyl-sn-glycerol-3-phosphate acyltransferase (EC 2.3.1.51)	isu;Glycerolipid_and_Glycerophospholipid_Metabolism_in_Bacteria	47783	V	V	V		V	V					V					V									V											V
	cj0516	1-acyl-sn-glycerol-3-phosphate acyltransferase (EC 2.3.1.51)	isu;Glycerolipid_and_Glycerophospholipid_Metabolism_in_Bacteria	47811	D	D	D		D	D					D					D									D											D
	cj0518	Chaperone protein HtpG	isu;Protein_chaperones	48262																											G
	cj0518	Chaperone protein HtpG	isu;Protein_chaperones	48003																																	S
	cj0518	Chaperone protein HtpG	isu;Protein_chaperones	48076																																	I
	cj0518	Chaperone protein HtpG	isu;Protein_chaperones	48348																I
	cj0518	Chaperone protein HtpG	isu;Protein_chaperones	47971					A																															A
	cj0518	Chaperone protein HtpG	isu;Protein_chaperones	48000	N	N	N		N	N					N					N				N					N								N			N
	cj0518	Chaperone protein HtpG	isu;Protein_chaperones	48023	T	T	T		T	T					T					T				T					T								T			T
	cj0518	Chaperone protein HtpG	isu;Protein_chaperones	48192	V	V	V		V	V					V					V				V					V								V			V
	cj0518	Chaperone protein HtpG	isu;Protein_chaperones	48326	A	A	A		A	A					A					A				A					A											A
	cj0518	Chaperone protein HtpG	isu;Protein_chaperones	48083	V	V	V		V	V					V					V									V											V
	cj0519	FIG00470600: hypothetical protein	ff	48471																											I
	cj0519	FIG00470600: hypothetical protein	ff	48505																		S												S
	cj0519	FIG00470600: hypothetical protein	ff	48547	R	R	R		R	R					R														R											R
	cj0519	FIG00470600: hypothetical protein	ff	48466	P	P	P		P	P					P					P				P					P											P
	cj0519	FIG00470600: hypothetical protein	ff	48565	Y	Y	Y		Y	Y					Y					Y				Y					Y											Y
	cj0523	#N/A	#N/A	48580									M			M	M	M					M							M	M							M
	cj0523	#N/A	#N/A	48573																		L			L		L							L
	cj0523	#N/A	#N/A	48641																F			F	F
	cj0523	#N/A	#N/A	48642																N			N	N
	cj0523	#N/A	#N/A	48643																S			S	S
	cj0523	#N/A	#N/A	48644																A			A	A
	cj0523	#N/A	#N/A	48645																Y			Y	Y
	cj0523	#N/A	#N/A	48648																L			L	L
	cj0523	#N/A	#N/A	48650																Y			Y	Y
	cj0523	#N/A	#N/A	48651																T			T	T
	cj0523	#N/A	#N/A	48637																W			W
	cj0523	#N/A	#N/A	48638																Y			Y
	cj0523	#N/A	#N/A	48639																S			S
	cj0523	#N/A	#N/A	48647																S			S
	cj0523	#N/A	#N/A	48653																S			S
	cj0523	#N/A	#N/A	48654																F			F
	cj0523	#N/A	#N/A	48656																I			I
	cj0523	#N/A	#N/A	48657																H			H
	cj0523	#N/A	#N/A	48658																C			C
	cj0523	#N/A	#N/A	48659																I			I
	cj0523	#N/A	#N/A	48592																F
	cj0523	#N/A	#N/A	48593																G
	cj0523	#N/A	#N/A	48594																K
	cj0523	#N/A	#N/A	48595																F
	cj0523	#N/A	#N/A	48597																S
	cj0523	#N/A	#N/A	48598																S
	cj0523	#N/A	#N/A	48599																N
	cj0523	#N/A	#N/A	48600																F
	cj0523	#N/A	#N/A	48601																R
	cj0523	#N/A	#N/A	48605																R
	cj0523	#N/A	#N/A	48607																C
	cj0523	#N/A	#N/A	48608																N
	cj0523	#N/A	#N/A	48610																C
	cj0523	#N/A	#N/A	48611																F
	cj0523	#N/A	#N/A	48612																S
	cj0523	#N/A	#N/A	48613																F
	cj0523	#N/A	#N/A	48614																F
	cj0523	#N/A	#N/A	48615																K
	cj0523	#N/A	#N/A	48616																Y
	cj0523	#N/A	#N/A	48617																Q
	cj0523	#N/A	#N/A	48618																Y
	cj0523	#N/A	#N/A	48619																R
	cj0523	#N/A	#N/A	48620																K
	cj0523	#N/A	#N/A	48621																E
	cj0523	#N/A	#N/A	48623																S
	cj0523	#N/A	#N/A	48624																V
	cj0523	#N/A	#N/A	48625																C
	cj0523	#N/A	#N/A	48628																Y
	cj0526c	Flagellar hook-basal body complex protein FliE	isu;Flagellum isu;Flagellum_in_Campylobacter	48706																			G		T		T
	cj0528c	Flagellar basal-body rod protein FlgB	isu;Flagellum isu;Flagellum_in_Campylobacter	48822												K	K	K					K							K	K							K
	cj0528c	Flagellar basal-body rod protein FlgB	isu;Flagellum isu;Flagellum_in_Campylobacter	48826												E	E	E					E							E	E							E
	cj0528c	Flagellar basal-body rod protein FlgB	isu;Flagellum isu;Flagellum_in_Campylobacter	48833	G	G	G		G	G					G	G	G	G		G			G						G	G	G							G		G
	cj0536	2-oxoglutarate oxidoreductase, alpha subunit (EC 1.2.7.3)	ff	48964		V										V	V	V					V						V	V	V							V
	cj0536	2-oxoglutarate oxidoreductase, alpha subunit (EC 1.2.7.3)	ff	48967		T										T	T	T					T						T	T	T							T
	cj0536	2-oxoglutarate oxidoreductase, alpha subunit (EC 1.2.7.3)	ff	49146		A										A	A	A					A						A	A	A							A
	cj0536	2-oxoglutarate oxidoreductase, alpha subunit (EC 1.2.7.3)	ff	49147		T										T	T	T					T						T	T	T							T
	cj0536	2-oxoglutarate oxidoreductase, alpha subunit (EC 1.2.7.3)	ff	49164		D										D	D	D					D						D	D	D							D
	cj0536	2-oxoglutarate oxidoreductase, alpha subunit (EC 1.2.7.3)	ff	49093	I	I	I		I							I	I	I		I			I						I	I	I							I		I
	cj0536	2-oxoglutarate oxidoreductase, alpha subunit (EC 1.2.7.3)	ff	49260																																			V
	cj0536	2-oxoglutarate oxidoreductase, alpha subunit (EC 1.2.7.3)	ff	48949																		V												V
	cj0536	2-oxoglutarate oxidoreductase, alpha subunit (EC 1.2.7.3)	ff	49168						A										A
	cj0536	2-oxoglutarate oxidoreductase, alpha subunit (EC 1.2.7.3)	ff	49175						N										N
	cj0538	2-oxoglutarate oxidoreductase, gamma subunit (EC 1.2.7.3)	ff	49453	I		I		I	I																			I											I
	cj0538	2-oxoglutarate oxidoreductase, gamma subunit (EC 1.2.7.3)	ff	49431	D		D		D	D										D									D							D			D	D
	cj0541	Octaprenyl diphosphate synthase (EC 2.5.1.90) / Dimethylallyltransferase (EC 2.5.1.1) / (2E,6E)-farnesyl diphosphate synthase (EC 2.5.1.10) / Geranylgeranyl diphosphate synthase (EC 2.5.1.29)	idu(1);Polyprenyl_Diphosphate_Biosynthesis idu(1);Polyprenyl_Diphosphate_Biosynthesis idu(1);Polyprenyl_Diphosphate_Biosynthesis idu(1);Archaeal_lipids idu(1);Archaeal_lipids idu(1);Archaeal_lipids idu(1);Isoprenoinds_for_Quinones idu(1);Isoprenoinds_for_Quinones idu(1);Isoprenoinds_for_Quinones idu(1);Isoprenoinds_for_Quinones idu(1);Proteorhodopsin idu(1);Isoprenoid_Biosynthesis idu(1);Isopreno…	49737				R			R	R	R	R					R		R			R	R	R	R					R			R	R	R		R
	cj0541	Octaprenyl diphosphate synthase (EC 2.5.1.90) / Dimethylallyltransferase (EC 2.5.1.1) / (2E,6E)-farnesyl diphosphate synthase (EC 2.5.1.10) / Geranylgeranyl diphosphate synthase (EC 2.5.1.29)	idu(1);Polyprenyl_Diphosphate_Biosynthesis idu(1);Polyprenyl_Diphosphate_Biosynthesis idu(1);Polyprenyl_Diphosphate_Biosynthesis idu(1);Archaeal_lipids idu(1);Archaeal_lipids idu(1);Archaeal_lipids idu(1);Isoprenoinds_for_Quinones idu(1);Isoprenoinds_for_Quinones idu(1);Isoprenoinds_for_Quinones idu(1);Isoprenoinds_for_Quinones idu(1);Proteorhodopsin idu(1);Isoprenoid_Biosynthesis idu(1);Isopreno…	49487																																F
	cj0541	Octaprenyl diphosphate synthase (EC 2.5.1.90) / Dimethylallyltransferase (EC 2.5.1.1) / (2E,6E)-farnesyl diphosphate synthase (EC 2.5.1.10) / Geranylgeranyl diphosphate synthase (EC 2.5.1.29)	idu(1);Polyprenyl_Diphosphate_Biosynthesis idu(1);Polyprenyl_Diphosphate_Biosynthesis idu(1);Polyprenyl_Diphosphate_Biosynthesis idu(1);Archaeal_lipids idu(1);Archaeal_lipids idu(1);Archaeal_lipids idu(1);Isoprenoinds_for_Quinones idu(1);Isoprenoinds_for_Quinones idu(1);Isoprenoinds_for_Quinones idu(1);Isoprenoinds_for_Quinones idu(1);Proteorhodopsin idu(1);Isoprenoid_Biosynthesis idu(1);Isopreno…	49576	T	T	T		T	T																			T											T
	cj0542	Glutamyl-tRNA reductase (EC 1.2.1.70)	isu;Heme_and_Siroheme_Biosynthesis isu;A_Gammaproteobacteria_Cluster_Relating_to_Translation	49789				G			G	G	G	G					G		G			G	G	G	G					G
	cj0542	Glutamyl-tRNA reductase (EC 1.2.1.70)	isu;Heme_and_Siroheme_Biosynthesis isu;A_Gammaproteobacteria_Cluster_Relating_to_Translation	50145												M	M	M					M							M	M							M
	cj0542	Glutamyl-tRNA reductase (EC 1.2.1.70)	isu;Heme_and_Siroheme_Biosynthesis isu;A_Gammaproteobacteria_Cluster_Relating_to_Translation	49924																															T
	cj0542	Glutamyl-tRNA reductase (EC 1.2.1.70)	isu;Heme_and_Siroheme_Biosynthesis isu;A_Gammaproteobacteria_Cluster_Relating_to_Translation	50020																																			V
	cj0542	Glutamyl-tRNA reductase (EC 1.2.1.70)	isu;Heme_and_Siroheme_Biosynthesis isu;A_Gammaproteobacteria_Cluster_Relating_to_Translation	50015									V	V											V	V	V
	cj0542	Glutamyl-tRNA reductase (EC 1.2.1.70)	isu;Heme_and_Siroheme_Biosynthesis isu;A_Gammaproteobacteria_Cluster_Relating_to_Translation	50044									D	D											D	D	D
	cj0542	Glutamyl-tRNA reductase (EC 1.2.1.70)	isu;Heme_and_Siroheme_Biosynthesis isu;A_Gammaproteobacteria_Cluster_Relating_to_Translation	49929																																	S
	cj0542	Glutamyl-tRNA reductase (EC 1.2.1.70)	isu;Heme_and_Siroheme_Biosynthesis isu;A_Gammaproteobacteria_Cluster_Relating_to_Translation	49824																																V
	cj0542	Glutamyl-tRNA reductase (EC 1.2.1.70)	isu;Heme_and_Siroheme_Biosynthesis isu;A_Gammaproteobacteria_Cluster_Relating_to_Translation	49934																																F
	cj0542	Glutamyl-tRNA reductase (EC 1.2.1.70)	isu;Heme_and_Siroheme_Biosynthesis isu;A_Gammaproteobacteria_Cluster_Relating_to_Translation	49783											F							F												F
	cj0542	Glutamyl-tRNA reductase (EC 1.2.1.70)	isu;Heme_and_Siroheme_Biosynthesis isu;A_Gammaproteobacteria_Cluster_Relating_to_Translation	49844																K
	cj0542	Glutamyl-tRNA reductase (EC 1.2.1.70)	isu;Heme_and_Siroheme_Biosynthesis isu;A_Gammaproteobacteria_Cluster_Relating_to_Translation	50154																I
	cj0542	Glutamyl-tRNA reductase (EC 1.2.1.70)	isu;Heme_and_Siroheme_Biosynthesis isu;A_Gammaproteobacteria_Cluster_Relating_to_Translation	50056	N		N		N	N																			N											N
	cj0542	Glutamyl-tRNA reductase (EC 1.2.1.70)	isu;Heme_and_Siroheme_Biosynthesis isu;A_Gammaproteobacteria_Cluster_Relating_to_Translation	49938	A	A	A		A	A																			A											A
	cj0542	Glutamyl-tRNA reductase (EC 1.2.1.70)	isu;Heme_and_Siroheme_Biosynthesis isu;A_Gammaproteobacteria_Cluster_Relating_to_Translation	50024	P		P		P	P					P					P		P							P					P						P
	cj0542	Glutamyl-tRNA reductase (EC 1.2.1.70)	isu;Heme_and_Siroheme_Biosynthesis isu;A_Gammaproteobacteria_Cluster_Relating_to_Translation	49920	P	P	P		P	P					P					P		P							P					P						P
	cj0543	Prolyl-tRNA synthetase (EC 6.1.1.15), bacterial type	isu;tRNA_aminoacylation,_Pro	50506				T			T	T	T	T					T		T			T	T	T	T	T				T	T
	cj0543	Prolyl-tRNA synthetase (EC 6.1.1.15), bacterial type	isu;tRNA_aminoacylation,_Pro	50689				R			R	R	R	R					R		R			R	R	R	R	R				R	R
	cj0543	Prolyl-tRNA synthetase (EC 6.1.1.15), bacterial type	isu;tRNA_aminoacylation,_Pro	50741		D										D	D	D					D								D					D		D
	cj0543	Prolyl-tRNA synthetase (EC 6.1.1.15), bacterial type	isu;tRNA_aminoacylation,_Pro	50648																										T					T				T
	cj0543	Prolyl-tRNA synthetase (EC 6.1.1.15), bacterial type	isu;tRNA_aminoacylation,_Pro	50731																										K					K				K
	cj0543	Prolyl-tRNA synthetase (EC 6.1.1.15), bacterial type	isu;tRNA_aminoacylation,_Pro	50228																															V
	cj0543	Prolyl-tRNA synthetase (EC 6.1.1.15), bacterial type	isu;tRNA_aminoacylation,_Pro	50725																										V									V
	cj0543	Prolyl-tRNA synthetase (EC 6.1.1.15), bacterial type	isu;tRNA_aminoacylation,_Pro	50721																																	C
	cj0543	Prolyl-tRNA synthetase (EC 6.1.1.15), bacterial type	isu;tRNA_aminoacylation,_Pro	50743											I							I								I				I			I		I
	cj0543	Prolyl-tRNA synthetase (EC 6.1.1.15), bacterial type	isu;tRNA_aminoacylation,_Pro	50538											V							V												V
	cj0543	Prolyl-tRNA synthetase (EC 6.1.1.15), bacterial type	isu;tRNA_aminoacylation,_Pro	50672											I							I												I
	cj0543	Prolyl-tRNA synthetase (EC 6.1.1.15), bacterial type	isu;tRNA_aminoacylation,_Pro	50736											F							F												F			F
	cj0543	Prolyl-tRNA synthetase (EC 6.1.1.15), bacterial type	isu;tRNA_aminoacylation,_Pro	50377																V
	cj0543	Prolyl-tRNA synthetase (EC 6.1.1.15), bacterial type	isu;tRNA_aminoacylation,_Pro	50432																V
	cj0543	Prolyl-tRNA synthetase (EC 6.1.1.15), bacterial type	isu;tRNA_aminoacylation,_Pro	50508																N
	cj0543	Prolyl-tRNA synthetase (EC 6.1.1.15), bacterial type	isu;tRNA_aminoacylation,_Pro	50225	I		I		I	I																			I											I
	cj0543	Prolyl-tRNA synthetase (EC 6.1.1.15), bacterial type	isu;tRNA_aminoacylation,_Pro	50501	I		I		I	I					I					I		I							I					I			I			I
	cj0543	Prolyl-tRNA synthetase (EC 6.1.1.15), bacterial type	isu;tRNA_aminoacylation,_Pro	50589	A		A		A	A					A					A		A							A					A						A
	cj0544	Putative integral memnbrane protein	ff	50865															R
	cj0544	Putative integral memnbrane protein	ff	50861	M		M		M	M																			M						M					M
	cj0544	Putative integral memnbrane protein	ff	50803	V		V		V	V																			V						T	T				V
	cj0544	Putative integral memnbrane protein	ff	50896																																G
	cj0544	Putative integral memnbrane protein	ff	50853																L
	cj0544	Putative integral memnbrane protein	ff	50804	I		I		I	I																			I											I
	cj0547	Possible flagellar protein	ff	50947												S	S	S					S					S		S	S		S					S	S
	cj0547	Possible flagellar protein	ff	50949												G	G	G					G					G		G	G		G					G	G
	cj0547	Possible flagellar protein	ff	50980																																				K
	cj0549	Flagellar biosynthesis protein FliS	isu;Flagellum	51110																K
	cj0549	Flagellar biosynthesis protein FliS	isu;Flagellum	51123	D	D	D		D	D																			D											D
	cj0549	Flagellar biosynthesis protein FliS	isu;Flagellum	51069	A	A	A		A	A										A									A											A
	cj0550	FIG00469490: hypothetical protein	ff	51199													I																						I
	cj0550	FIG00469490: hypothetical protein	ff	51219	T	T	T		T	T					T														T											T
	cj0550	FIG00469490: hypothetical protein	ff	51235	L	L	L		L	L					L														L											L
	cj0550	FIG00469490: hypothetical protein	ff	51248	M	M	M		M	M					M														M											M
	cj0551	Translation elongation factor P	isu;Translation_elongation_factor_P_lysylation isu;Translation_elongation_factors_bacterial	51404												I	I	I					I							I	I
	cj0557c	putative integral membrane protein	0	51527				S			S	S							S		S						Q	Q				S	S		S
	cj0557c	putative integral membrane protein	0	51537												M	M	M					M				L	L		M	M							M
	cj0557c	putative integral membrane protein	0	51598												I	I	I					I				I	I		I	I							I
	cj0557c	putative integral membrane protein	0	51535															T								E	E									T		T
	cj0557c	putative integral membrane protein	0	51473																							L	L
	cj0557c	putative integral membrane protein	0	51495																							R	R
	cj0557c	putative integral membrane protein	0	51496																							L	L
	cj0557c	putative integral membrane protein	0	51497																							A	A
	cj0557c	putative integral membrane protein	0	51500																							F	F
	cj0557c	putative integral membrane protein	0	51503																							V	V
	cj0557c	putative integral membrane protein	0	51504																							Y	Y
	cj0557c	putative integral membrane protein	0	51506																							L	L
	cj0557c	putative integral membrane protein	0	51507																							E	E
	cj0557c	putative integral membrane protein	0	51508																							N	N
	cj0557c	putative integral membrane protein	0	51513																							T	T
	cj0557c	putative integral membrane protein	0	51514																							M	M
	cj0557c	putative integral membrane protein	0	51515																							D	D
	cj0557c	putative integral membrane protein	0	51516																							S	S
	cj0557c	putative integral membrane protein	0	51517																							L	L
	cj0557c	putative integral membrane protein	0	51518																							P	P
	cj0557c	putative integral membrane protein	0	51519																							E	E
	cj0557c	putative integral membrane protein	0	51521																							C	C
	cj0557c	putative integral membrane protein	0	51522																							L	L
	cj0557c	putative integral membrane protein	0	51523																							F	F
	cj0557c	putative integral membrane protein	0	51525																							M	M
	cj0557c	putative integral membrane protein	0	51526																							F	F
	cj0557c	putative integral membrane protein	0	51529																							L	L
	cj0557c	putative integral membrane protein	0	51533																							I	I
	cj0557c	putative integral membrane protein	0	51534																							I	I
	cj0557c	putative integral membrane protein	0	51536																							W	W
	cj0557c	putative integral membrane protein	0	51538																							L	L
	cj0557c	putative integral membrane protein	0	51540																							A	A
	cj0557c	putative integral membrane protein	0	51542																							L	L
	cj0557c	putative integral membrane protein	0	51543																							L	L
	cj0557c	putative integral membrane protein	0	51544																							A	A
	cj0557c	putative integral membrane protein	0	51546																							L	L
	cj0557c	putative integral membrane protein	0	51547																							V	V
	cj0557c	putative integral membrane protein	0	51548																							F	F
	cj0557c	putative integral membrane protein	0	51550																							E	E
	cj0557c	putative integral membrane protein	0	51552																							L	L
	cj0557c	putative integral membrane protein	0	51553																							I	I
	cj0557c	putative integral membrane protein	0	51554																							F	F
	cj0557c	putative integral membrane protein	0	51555																							C	C
	cj0557c	putative integral membrane protein	0	51558																							Q	Q
	cj0557c	putative integral membrane protein	0	51562																							S	S
	cj0557c	putative integral membrane protein	0	51563																							S	S
	cj0557c	putative integral membrane protein	0	51564																							L	L
	cj0557c	putative integral membrane protein	0	51565																							E	E
	cj0557c	putative integral membrane protein	0	51566																							L	L
	cj0557c	putative integral membrane protein	0	51567																							W	W
	cj0557c	putative integral membrane protein	0	51569																							W	W
	cj0557c	putative integral membrane protein	0	51570																							E	E
	cj0557c	putative integral membrane protein	0	51573																							F	F
	cj0557c	putative integral membrane protein	0	51574																							Y	Y
	cj0557c	putative integral membrane protein	0	51575																							L	L
	cj0557c	putative integral membrane protein	0	51576																							D	D
	cj0557c	putative integral membrane protein	0	51577																							T	T
	cj0557c	putative integral membrane protein	0	51579																							T	T
	cj0557c	putative integral membrane protein	0	51580																							L	L
	cj0557c	putative integral membrane protein	0	51581																							V	V
	cj0557c	putative integral membrane protein	0	51582																							H	H
	cj0557c	putative integral membrane protein	0	51583																							L	L
	cj0557c	putative integral membrane protein	0	51584																							D	D
	cj0557c	putative integral membrane protein	0	51586																							F	F
	cj0557c	putative integral membrane protein	0	51587																							S	S
	cj0557c	putative integral membrane protein	0	51590																							L	L
	cj0557c	putative integral membrane protein	0	51591																							Y	Y
	cj0557c	putative integral membrane protein	0	51593																							L	L
	cj0557c	putative integral membrane protein	0	51596																							E	E
	cj0557c	putative integral membrane protein	0	51597																							P	P
	cj0557c	putative integral membrane protein	0	51606																							L	L
	cj0557c	putative integral membrane protein	0	51607																							L	L
	cj0557c	putative integral membrane protein	0	51609																							L	L
	cj0557c	putative integral membrane protein	0	51610																							R	R
	cj0557c	putative integral membrane protein	0	51612																							L	L
	cj0557c	putative integral membrane protein	0	51613																							S	S
	cj0557c	putative integral membrane protein	0	51614																							F	F
	cj0557c	putative integral membrane protein	0	51615																							V	V
	cj0557c	putative integral membrane protein	0	51617																							F	F
	cj0557c	putative integral membrane protein	0	51620																							E	E
	cj0557c	putative integral membrane protein	0	51621																							Q	Q
	cj0557c	putative integral membrane protein	0	51625																							W	W
	cj0557c	putative integral membrane protein	0	51626																							L	L
	cj0557c	putative integral membrane protein	0	51627																							C	C
	cj0557c	putative integral membrane protein	0	51628																							Y	Y
	cj0557c	putative integral membrane protein	0	51629																							I	I
	cj0557c	putative integral membrane protein	0	51630																							L	L
	cj0557c	putative integral membrane protein	0	51631																							S	S
	cj0557c	putative integral membrane protein	0	51633																							F	F
	cj0557c	putative integral membrane protein	0	51634																							M	M
	cj0557c	putative integral membrane protein	0	51635																							D	D
	cj0557c	putative integral membrane protein	0	51636																							L	L
	cj0557c	putative integral membrane protein	0	51637																							K	K
	cj0557c	putative integral membrane protein	0	51638																							M	M
	cj0557c	putative integral membrane protein	0	51639																							L	L
	cj0557c	putative integral membrane protein	0	51641																							L	L
	cj0557c	putative integral membrane protein	0	51646																							A	A
	cj0557c	putative integral membrane protein	0	51648																							F	F
	cj0557c	putative integral membrane protein	0	51649																							H	H
	cj0557c	putative integral membrane protein	0	51651																							E	E
	cj0557c	putative integral membrane protein	0	51652																							N	N
	cj0557c	putative integral membrane protein	0	51653																							T	T
	cj0557c	putative integral membrane protein	0	51654																							V	V
	cj0557c	putative integral membrane protein	0	51662																							L	L
	cj0557c	putative integral membrane protein	0	51663																							M	M
	cj0557c	putative integral membrane protein	0	51664																							Q	Q
	cj0557c	putative integral membrane protein	0	51665																							F	F
	cj0557c	putative integral membrane protein	0	51671																							W	W
	cj0557c	putative integral membrane protein	0	51672																							I	I
	cj0557c	putative integral membrane protein	0	51673																							L	L
	cj0557c	putative integral membrane protein	0	51675																							W	W
	cj0557c	putative integral membrane protein	0	51677																							L	L
	cj0557c	putative integral membrane protein	0	51678																							L	L
	cj0557c	putative integral membrane protein	0	51679																							W	W
	cj0557c	putative integral membrane protein	0	51680																							L	L
	cj0557c	putative integral membrane protein	0	51682																							L	L
	cj0557c	putative integral membrane protein	0	51697																							Y	Y
	cj0557c	putative integral membrane protein	0	51725																							F	F
	cj0557c	putative integral membrane protein	0	51726																							N	N
	cj0557c	putative integral membrane protein	0	51727																							L	L
	cj0557c	putative integral membrane protein	0	51728																							K	K
	cj0557c	putative integral membrane protein	0	51729																							E	E
	cj0557c	putative integral membrane protein	0	51730																							V	V
	cj0557c	putative integral membrane protein	0	51733																							P	P
	cj0557c	putative integral membrane protein	0	51734																							F	F
	cj0557c	putative integral membrane protein	0	51736																							A	A
	cj0557c	putative integral membrane protein	0	51742																							Q	Q
	cj0557c	putative integral membrane protein	0	51745																							C	C
	cj0557c	putative integral membrane protein	0	51746																							K	K
	cj0557c	putative integral membrane protein	0	51747																							V	V
	cj0557c	putative integral membrane protein	0	51761																							Y	Y
	cj0557c	putative integral membrane protein	0	51762																							G	G
	cj0557c	putative integral membrane protein	0	51763																							L	L
	cj0557c	putative integral membrane protein	0	51764																							N	N
	cj0557c	putative integral membrane protein	0	51765																							K	K
	cj0557c	putative integral membrane protein	0	51767																							N	N
	cj0557c	putative integral membrane protein	0	51768																							A	A
	cj0557c	putative integral membrane protein	0	51769																							S	S
	cj0557c	putative integral membrane protein	0	51777																							E	E
	cj0557c	putative integral membrane protein	0	51778																							R	R
	cj0557c	putative integral membrane protein	0	51779																							P	P
	cj0557c	putative integral membrane protein	0	51780																							E	E
	cj0557c	putative integral membrane protein	0	51782																							V	V
	cj0557c	putative integral membrane protein	0	51785																							G	G
	cj0557c	putative integral membrane protein	0	51786																							G	G
	cj0557c	putative integral membrane protein	0	51788																							Y	Y
	cj0557c	putative integral membrane protein	0	51789																							L	L
	cj0557c	putative integral membrane protein	0	51793																							F	F
	cj0557c	putative integral membrane protein	0	51794																							T	T
	cj0557c	putative integral membrane protein	0	51795																							I	I
	cj0557c	putative integral membrane protein	0	51796																							S	S
	cj0557c	putative integral membrane protein	0	51797																							L	L
	cj0557c	putative integral membrane protein	0	51798																							F	F
	cj0557c	putative integral membrane protein	0	51799																							Y	Y
	cj0557c	putative integral membrane protein	0	51800																							L	L
	cj0557c	putative integral membrane protein	0	51801																							C	C
	cj0557c	putative integral membrane protein	0	51802																							L	L
	cj0557c	putative integral membrane protein	0	51805																							C	C
	cj0557c	putative integral membrane protein	0	51806																							F	F
	cj0557c	putative integral membrane protein	0	51808																							D	D
	cj0557c	putative integral membrane protein	0	51810																							F	F
	cj0557c	putative integral membrane protein	0	51811																							S	S
	cj0557c	putative integral membrane protein	0	51812																							I	I
	cj0557c	putative integral membrane protein	0	51813																							E	E
	cj0557c	putative integral membrane protein	0	51814																							T	T
	cj0557c	putative integral membrane protein	0	51816																							L	L
	cj0557c	putative integral membrane protein	0	51817																							L	L
	cj0557c	putative integral membrane protein	0	51818																							F	F
	cj0557c	putative integral membrane protein	0	51819																							S	S
	cj0557c	putative integral membrane protein	0	51824																							L	L
	cj0557c	putative integral membrane protein	0	51825																							L	L
	cj0557c	putative integral membrane protein	0	51826																							L	L
	cj0557c	putative integral membrane protein	0	51827																							M	M
	cj0557c	putative integral membrane protein	0	51828																							L	L
	cj0557c	putative integral membrane protein	0	51829																							L	L
	cj0557c	putative integral membrane protein	0	51830																							I	I
	cj0557c	putative integral membrane protein	0	51832																							R	R
	cj0557c	putative integral membrane protein	0	51833																							K	K
	cj0557c	putative integral membrane protein	0	51838																							V	V
	cj0557c	putative integral membrane protein	0	51839																							K	K
	cj0557c	putative integral membrane protein	0	51840																							M	M
	cj0557c	putative integral membrane protein	0	51843																							Q	Q
	cj0557c	putative integral membrane protein	0	51844																							I	I
	cj0557c	putative integral membrane protein	0	51845																							N	N
	cj0557c	putative integral membrane protein	0	51846																							Y	Y
	cj0557c	putative integral membrane protein	0	51848																							L	L
	cj0557c	putative integral membrane protein	0	51849																							V	V
	cj0557c	putative integral membrane protein	0	51850																							L	L
	cj0557c	putative integral membrane protein	0	51851																							M	M
	cj0557c	putative integral membrane protein	0	51853																							E	E
	cj0557c	putative integral membrane protein	0	51854																							A	A
	cj0557c	putative integral membrane protein	0	51856																							G	G
	cj0557c	putative integral membrane protein	0	51862																							F	F
	cj0557c	putative integral membrane protein	0	51863																							V	V
	cj0557c	putative integral membrane protein	0	51865																							L	L
	cj0557c	putative integral membrane protein	0	51867																							T	T
	cj0557c	putative integral membrane protein	0	51868																							N	N
	cj0557c	putative integral membrane protein	0	51869																							L	L
	cj0557c	putative integral membrane protein	0	51870																							I	I
	cj0557c	putative integral membrane protein	0	51871																							E	E
	cj0557c	putative integral membrane protein	0	51872																							C	C
	cj0557c	putative integral membrane protein	0	51874																							L	L
	cj0557c	putative integral membrane protein	0	51875																							N	N
	cj0557c	putative integral membrane protein	0	51876																							A	A
	cj0557c	putative integral membrane protein	0	51877																							L	L
	cj0557c	putative integral membrane protein	0	51879																							N	N
	cj0557c	putative integral membrane protein	0	51880																							T	T
	cj0557c	putative integral membrane protein	0	51881																							S	S
	cj0557c	putative integral membrane protein	0	51809	K	K	K		K	K					K												N	N	K											K
	cj0557c	putative integral membrane protein	0	51571	L	L	L		L	L					L					L							V	V	L											L
	cj0557c	putative integral membrane protein	0	51572	V	V	V		V	V					V					A							L	L	V											V
	cj0557c	putative integral membrane protein	0	51834	T	T	T		T	T			T	T	T					T		T			T	T	Q	Q	T					T		T				T
	cj0557c	putative integral membrane protein	0	51699																																	K		K
	cj0557c	putative integral membrane protein	0	51464																				D
	cj0557c	putative integral membrane protein	0	51755									N	N								N			N	N								N		N
	cj0557c	putative integral membrane protein	0	51815									I
	cj0557c	putative integral membrane protein	0	51661	C	C	C		C	C					C														C											C
	cj0557c	putative integral membrane protein	0	51878	R	R	R		R	R					R														R											R
	cj0557c	putative integral membrane protein	0	51759	V	V	V		V	V			V	V	V					V		V			V	V			V					V		V				V
	cj0558c	Gamma-glutamyl phosphate reductase (EC 1.2.1.41)	isu;Proline_Synthesis	52101	D	D	D	N	D	D	N	N	D	D	D	N	N	N	D	D	N	D	N	N	D	D	N	N	D	N	N	N	N	D	N	D	N	N	N	D
	cj0558c	Gamma-glutamyl phosphate reductase (EC 1.2.1.41)	isu;Proline_Synthesis	52181	V	V	V	I	V	V	I	I	V	V	V	I	I	I	V	V	I	V	I	I	V	V	I	I	V	I	I	I	I	V	I	V	I	I	I	V
	cj0558c	Gamma-glutamyl phosphate reductase (EC 1.2.1.41)	isu;Proline_Synthesis	52180				K			K	K									K			K			K	K				K	K		K		K		K
	cj0558c	Gamma-glutamyl phosphate reductase (EC 1.2.1.41)	isu;Proline_Synthesis	52036												K	K	K					K							K	K							K
	cj0558c	Gamma-glutamyl phosphate reductase (EC 1.2.1.41)	isu;Proline_Synthesis	52045												A	A	A					A							A	A							A
	cj0558c	Gamma-glutamyl phosphate reductase (EC 1.2.1.41)	isu;Proline_Synthesis	52172												V	V	V					V							V	V							V
	cj0558c	Gamma-glutamyl phosphate reductase (EC 1.2.1.41)	isu;Proline_Synthesis	51987	N	N	N		N	N					N				N	N				N					N											N
	cj0558c	Gamma-glutamyl phosphate reductase (EC 1.2.1.41)	isu;Proline_Synthesis	51991	I	I	I		I	I					I				I	I				I					I											I
	cj0558c	Gamma-glutamyl phosphate reductase (EC 1.2.1.41)	isu;Proline_Synthesis	51968	H	H	H		H	H					H				H	H									H											H
	cj0558c	Gamma-glutamyl phosphate reductase (EC 1.2.1.41)	isu;Proline_Synthesis	52099	R	R	R		R	R					R				R	R									R											R
	cj0558c	Gamma-glutamyl phosphate reductase (EC 1.2.1.41)	isu;Proline_Synthesis	52185	D	D	D		D	D					D				D	D									D											D
	cj0558c	Gamma-glutamyl phosphate reductase (EC 1.2.1.41)	isu;Proline_Synthesis	52298																				W
	cj0558c	Gamma-glutamyl phosphate reductase (EC 1.2.1.41)	isu;Proline_Synthesis	52299																				I
	cj0558c	Gamma-glutamyl phosphate reductase (EC 1.2.1.41)	isu;Proline_Synthesis	52013									I	I								I			I	I								I		I
	cj0558c	Gamma-glutamyl phosphate reductase (EC 1.2.1.41)	isu;Proline_Synthesis	52207									N	N								N			N	N								N		N
	cj0558c	Gamma-glutamyl phosphate reductase (EC 1.2.1.41)	isu;Proline_Synthesis	52228									N	N								N			N	N								N		N
	cj0558c	Gamma-glutamyl phosphate reductase (EC 1.2.1.41)	isu;Proline_Synthesis	52246									G	G								G			G	G								G		G
	cj0558c	Gamma-glutamyl phosphate reductase (EC 1.2.1.41)	isu;Proline_Synthesis	52061						K
	cj0558c	Gamma-glutamyl phosphate reductase (EC 1.2.1.41)	isu;Proline_Synthesis	52076	M
	cj0558c	Gamma-glutamyl phosphate reductase (EC 1.2.1.41)	isu;Proline_Synthesis	52135		V
	cj0558c	Gamma-glutamyl phosphate reductase (EC 1.2.1.41)	isu;Proline_Synthesis	52279	V	V	V		V	V					V					V									V											V
	cj0559	Thioredoxin reductase (EC 1.8.1.9)	idu(1);pyrimidine_conversions idu(1);Thioredoxin-disulfide_reductase idu(1);Glycine_reductase,_sarcosine_reductase_and_betaine_reductase	52388												R	R	R					R							R	R							R
	cj0559	Thioredoxin reductase (EC 1.8.1.9)	idu(1);pyrimidine_conversions idu(1);Thioredoxin-disulfide_reductase idu(1);Glycine_reductase,_sarcosine_reductase_and_betaine_reductase	52477															V
	cj0559	Thioredoxin reductase (EC 1.8.1.9)	idu(1);pyrimidine_conversions idu(1);Thioredoxin-disulfide_reductase idu(1);Glycine_reductase,_sarcosine_reductase_and_betaine_reductase	52508															L
	cj0559	Thioredoxin reductase (EC 1.8.1.9)	idu(1);pyrimidine_conversions idu(1);Thioredoxin-disulfide_reductase idu(1);Glycine_reductase,_sarcosine_reductase_and_betaine_reductase	52362															I	I
	cj0559	Thioredoxin reductase (EC 1.8.1.9)	idu(1);pyrimidine_conversions idu(1);Thioredoxin-disulfide_reductase idu(1);Glycine_reductase,_sarcosine_reductase_and_betaine_reductase	52368																																	T		T
	cj0559	Thioredoxin reductase (EC 1.8.1.9)	idu(1);pyrimidine_conversions idu(1);Thioredoxin-disulfide_reductase idu(1);Glycine_reductase,_sarcosine_reductase_and_betaine_reductase	52539																N
	cj0561c	Possible periplasmic protein	ff	52745												V	V	V					V	V			K	K		V	V							V	V	Q
	cj0561c	Possible periplasmic protein	ff	52742																							D	D
	cj0561c	Possible periplasmic protein	ff	52825												N
	cj0561c	Possible periplasmic protein	ff	52989																I							I	I
	cj0561c	Possible periplasmic protein	ff	52668	Y	Y	Y		Y	Y					Y												Y	Y	Y							R				Y
	cj0561c	Possible periplasmic protein	ff	52674																																			H
	cj0561c	Possible periplasmic protein	ff	52733																										F
	cj0561c	Possible periplasmic protein	ff	52810																										K
	cj0561c	Possible periplasmic protein	ff	52796																		T																		E
	cj0561c	Possible periplasmic protein	ff	52616																																				H
[truncated: 4,329 more rows]
