# Supplementary material for: Convergent Amino Acid Signatures in Polyphyletic Campylobacter jejuni Subpopulations Suggest Human Niche Tropism
Source: Genome Biol Evol. 2018 Feb 14;10(3):763–74. doi: 10.1093/gbe/evy026 (PMC5841378; doi:10.1093/gbe/evy026)
Supplement: Supplementary Data [file evy026_supp.zip › Table_S4.xlsx]

## Sheet: Sheet1
	Table S4. List of 265 genes with characteristic sites for KPAX clusters comprising clinical isolates only. The presence of corresponding genes in the GWAS from this study and previous published work is indicated. COG predictions were performed using the WebMGA server.
	Gene name	Gene alias	Predicted gene function (COG)	Predicted COG class code	Predicted COG class description	Number of KPAX characteristic sites mapping to gene	Presence of the gene in other analyses
							SEER (This study)	GWAS (clinical vs. farm)	GWAS (high vs. low biofilm formation)	GWAS (Cattle adaptation)
	Cj0687c	flgH	Flagellar L-ring protein FlgH	N	Cell motility	1	Y	-	-	Y
	Cj1271c	tyrS	Tyrosyl-tRNA synthetase (EC 6.1.1.1)	J	Translation, ribosomal structure and biogenesis	1	Y	-	-	Y
	Cj0518	htpG	Chaperone protein HtpG	O	Posttranslational modification, protein turnover, chaperones	1	Y	-	Y	-
	Cj1346c	dxr	1-deoxy-D-xylulose 5-phosphate reductoisomerase (EC 1.1.1.267)	I	Lipid transport and metabolism	52	Y	-	-	-
	Cj1347c	cdsA	Phosphatidate cytidylyltransferase (EC 2.7.7.41)	I	Lipid transport and metabolism	8	Y	-	-	-
	Cj1253	pnp	Polyribonucleotide nucleotidyltransferase (EC 2.7.7.8)	J	Translation, ribosomal structure and biogenesis	7	Y	-	-	-
	Cj0762c	aspB	Aspartate aminotransferase (EC 2.6.1.1)	E	Amino acid transport and metabolism	6	Y	-	-	-
	Cj0810	nadE	NAD synthetase (EC 6.3.1.5)	H	Coenzyme transport and metabolism	6	Y	-	-	-
	Cj0006	-	Histidine permease YuiF	R	General function prediction only	5	Y	-	-	-
	Cj0389	serS	Seryl-tRNA synthetase (EC 6.1.1.11)	J	Translation, ribosomal structure and biogenesis	5	Y	-	-	-
	Cj0542	hemA	Glutamyl-tRNA reductase (EC 1.2.1.70)	H	Coenzyme transport and metabolism	3	Y	-	-	-
	Cj0767c	coaD	Phosphopantetheine adenylyltransferase (EC 2.7.7.3)			3	Y	-	-	-
	Cj1620c	mutY	A/G-specific adenine glycosylase (EC 3.2.2.-)	L	Replication, recombination and repair	3	Y	-	-	-
	Cj0005c	-	putative molybdenum containing oxidoreductase	R	General function prediction only	2	Y	-	-	-
	Cj0069	-	FIG00469778: hypothetical protein	S	Function unknown	2	Y	-	-	-
	Cj0598	-	Arginine/ornithine antiporter ArcD			2	Y	-	-	-
	Cj0689	ackA	Acetate kinase (EC 2.7.2.1)	C	Energy production and conversion	2	Y	-	-	-
	Cj1076	proC	Pyrroline-5-carboxylate reductase (EC 1.5.1.2)	E	Amino acid transport and metabolism	2	Y	-	-	-
	Cj1157	dnaX	DNA polymerase III subunits gamma and tau (EC 2.7.7.7)	L	Replication, recombination and repair	2	Y	-	-	-
	Cj1508c	fdhD	Formate dehydrogenase chain D (EC 1.2.1.2)	C	Energy production and conversion	2	Y	-	-	-
	Cj0498	trpC	Indole-3-glycerol phosphate synthase (EC 4.1.1.48)	E	Amino acid transport and metabolism	1	Y	-	-	-
	Cj0543	proS	Prolyl-tRNA synthetase (EC 6.1.1.15), bacterial type	J	Translation, ribosomal structure and biogenesis	1	Y	-	-	-
	Cj1056c	-	Predicted amidohydrolase	R	General function prediction only	1	Y	-	-	-
	Cj1261	racR	Two-component system response regulator RacR	TK	Multiple classes	1	Y	-	-	-
	Cj1353	ceuC	Enterochelin uptake permease CeuC	P	Inorganic ion transport and metabolism	1	Y	-	-	-
	Cj1355	ceuE	Enterochelin uptake periplasmic binding protein	P	Inorganic ion transport and metabolism	1	Y	-	-	-
	Cj0131	-	Peptidase, M23/M37 family	M	Cell wall/membrane/envelope biogenesis	2	-	-	Y	Y
	Cj0293	surE	5-nucleotidase SurE (EC 3.1.3.5)	R	General function prediction only	4	-	-	-	Y
	Cj0822	dfp	Phosphopantothenoylcysteine decarboxylase (EC 4.1.1.36) / Phosphopantothenoylcysteine synthetase (EC 6.3.2.5)	H	Coenzyme transport and metabolism	4	-	-	-	Y
	Cj0366c	cmeB	RND efflux system, inner membrane transporter CmeB			3	-	-	-	Y
	Cj0373	-	D-3-phosphoglycerate dehydrogenase (EC 1.1.1.95)	CHR	Multiple classes	2	-	-	-	Y
	Cj0133	-	TsaB protein, required for threonylcarbamoyladenosine (t(6)A) formation in tRNA	O	Posttranslational modification, protein turnover, chaperones	1	-	-	-	Y
	Cj0310c	-	Quaternary ammonium compound-resistance protein SugE	P	Inorganic ion transport and metabolism	1	-	-	-	Y
	Cj0544	-	Putative integral memnbrane protein	S	Function unknown	1	-	-	-	Y
	Cj1172c	-	FIG000859: hypothetical protein YebC	S	Function unknown	1	-	-	-	Y
	Cj1228c	htrA	HtrA protease/chaperone protein / Serine protease (Protease DO) (EC 3.4.21.-)	O	Posttranslational modification, protein turnover, chaperones	1	-	-	-	Y
	Cj1574c	-	FIG00469845: hypothetical protein	S	Function unknown	1	-	-	-	Y
	Cj1609	-	Sulfate adenylyltransferase, dissimilatory-type (EC 2.7.7.4)	P	Inorganic ion transport and metabolism	1	-	-	-	Y
	Cj0203	-	Magnesium citrate secondary transporter	C	Energy production and conversion	6	-	-	Y	-
	Cj0150c	-	Aspartate aminotransferase (EC 2.6.1.1)	E	Amino acid transport and metabolism	3	-	-	Y	-
	Cj0271	-	Thiol peroxidase, Bcp-type (EC 1.11.1.15)	O	Posttranslational modification, protein turnover, chaperones	3	-	-	Y	-
	Cj1445c	kpsE	Capsular polysaccharide export system inner membrane protein KpsE	M	Cell wall/membrane/envelope biogenesis	3	-	-	Y	-
	Cj1577c	nuoC	NADH-ubiquinone oxidoreductase chain C (EC 1.6.5.3)	C	Energy production and conversion	2	-	-	Y	-
	Cj0158c	-	Putative haem-binding lipoprotein	S	Function unknown	1	-	-	Y	-
	Cj0273	fabZ	3-hydroxyacyl-[acyl-carrier-protein] dehydratase, FabZ form (EC 4.2.1.59)	I	Lipid transport and metabolism	1	-	-	Y	-
	Cj1444c	kpsD	Capsular polysaccharide export system periplasmic protein KpsD	M	Cell wall/membrane/envelope biogenesis	3	-	Y	-	-
	Cj1049c	-	Arginine/ornithine antiporter ArcD	E	Amino acid transport and metabolism	1	-	Y	-	-
	Cj1373	-	membrane protein	R	General function prediction only	1	-	Y	-	-
	Cj1398	feoB	Ferrous iron transport protein B	P	Inorganic ion transport and metabolism	410	-	-	-	-
	Cj1548c	-	Cinnamyl alcohol dehydrogenase/reductase (EC 1.1.1.195) @ Alcohol dehydrogenase (EC 1.1.1.1)	R	General function prediction only	105	-	-	-	-
	Cj1258	-	Low molecular weight protein tyrosine phosphatase (EC 3.1.3.48)	T	Signal transduction mechanisms	68	-	-	-	-
	Cj0429c	-	FIG000605: protein co-occurring with transport systems (COG1739)	S	Function unknown	30	-	-	-	-
	Cj0009	gltD	Glutamate synthase [NADPH] small chain (EC 1.4.1.13)	ER	Multiple classes	9	-	-	-	-
	Cj0141c	-	Zinc ABC transporter, inner membrane permease protein ZnuB	P	Inorganic ion transport and metabolism	8	-	-	-	-
	Cj1612	prfA	Peptide chain release factor 1	J	Translation, ribosomal structure and biogenesis	8	-	-	-	-
	Cj1052c	mutS	Recombination inhibitory protein MutS2	L	Replication, recombination and repair	7	-	-	-	-
	Cj1617	chuD	Haemin uptake system periplasmic haemin-binding protein	P	Inorganic ion transport and metabolism	7	-	-	-	-
	Cj0811	lpxK	Tetraacyldisaccharide 4'-kinase (EC 2.7.1.130)	M	Cell wall/membrane/envelope biogenesis	6	-	-	-	-
	Cj0857c	moeA	Molybdopterin biosynthesis protein MoeA	H	Coenzyme transport and metabolism	6	-	-	-	-
	Cj1535c	pgi	Glucose-6-phosphate isomerase (EC 5.3.1.9)	G	Carbohydrate transport and metabolism	6	-	-	-	-
	Cj0142c	-	Zinc ABC transporter, ATP-binding protein ZnuC	P	Inorganic ion transport and metabolism	5	-	-	-	-
	Cj0348	trpB	Tryptophan synthase beta chain (EC 4.2.1.20)	E	Amino acid transport and metabolism	5	-	-	-	-
	Cj0804	pyrD	Dihydroorotate dehydrogenase (EC 1.3.3.1)	F	Nucleotide transport and metabolism	5	-	-	-	-
	Cj0888c	-	COG0488: ATPase components of ABC transporters with duplicated ATPase domains	R	General function prediction only	5	-	-	-	-
	Cj1177c	gmk	Guanylate kinase (EC 2.7.4.8)	F	Nucleotide transport and metabolism	5	-	-	-	-
	Cj1397	-	Ferrous iron transport protein A, putative	P	Inorganic ion transport and metabolism	5	-	-	-	-
	Cj0193c	tig	Cell division trigger factor (EC 5.2.1.8)	O	Posttranslational modification, protein turnover, chaperones	4	-	-	-	-
	Cj0613	pstS	Phosphate ABC transporter, periplasmic phosphate-binding protein PstS (TC 3.A.1.7.1)	P	Inorganic ion transport and metabolism	4	-	-	-	-
	Cj0614	pstC	Phosphate transport system permease protein PstC (TC 3.A.1.7.1)	P	Inorganic ion transport and metabolism	4	-	-	-	-
	Cj0668	-	TsaE protein, required for threonylcarbamoyladenosine t(6)A37 formation in tRNA	R	General function prediction only	4	-	-	-	-
	Cj0832c	-	Na+/H+ antiporter	C	Energy production and conversion	4	-	-	-	-
	Cj0853c	hemL	Glutamate-1-semialdehyde aminotransferase (EC 5.4.3.8)	H	Coenzyme transport and metabolism	4	-	-	-	-
	Cj0893c	rpsA	SSU ribosomal protein S1p	J	Translation, ribosomal structure and biogenesis	4	-	-	-	-
	Cj1195c	pyrC2	Dihydroorotase (EC 3.5.2.3)	F	Nucleotide transport and metabolism	4	-	-	-	-
	Cj1249	-	FIG00469607: hypothetical protein	S	Function unknown	4	-	-	-	-
	Cj1252	-	Outer membrane protein Imp, required for envelope biogenesis / Organic solvent tolerance protein precursor	M	Cell wall/membrane/envelope biogenesis	4	-	-	-	-
	Cj1598	hisD	Histidinol dehydrogenase (EC 1.1.1.23)	E	Amino acid transport and metabolism	4	-	-	-	-
	Cj1613c	-	Putative heme oxygenase	P	Inorganic ion transport and metabolism	4	-	-	-	-
	Cj1621	-	FIG00638667: hypothetical protein	S	Function unknown	4	-	-	-	-
	Cj0114	-	TPR repeat containing exported protein; Putative periplasmic protein contains a protein prenylyltransferase domain	S	Function unknown	3	-	-	-	-
	Cj0116	fabD	Malonyl CoA-acyl carrier protein transacylase (EC 2.3.1.39)	I	Lipid transport and metabolism	3	-	-	-	-
	Cj0118	-	tRNA(Cytosine32)-2-thiocytidine synthetase	D	Cell cycle control, cell division, chromosome partitioning	3	-	-	-	-
	Cj0194	folE	GTP cyclohydrolase I (EC 3.5.4.16) type 1	H	Coenzyme transport and metabolism	3	-	-	-	-
	Cj0406c	-	FIG00545237: hypothetical protein	S	Function unknown	3	-	-	-	-
	Cj0432c	murD	UDP-N-acetylmuramoylalanine--D-glutamate ligase (EC 6.3.2.9)	M	Cell wall/membrane/envelope biogenesis	3	-	-	-	-
	Cj0434	pgm	2,3-bisphosphoglycerate-independent phosphoglycerate mutase (EC 5.4.2.1)	G	Carbohydrate transport and metabolism	3	-	-	-	-
	Cj0561c	-	Possible periplasmic protein	S	Function unknown	3	-	-	-	-
	Cj0608	-	Type I secretion system, outer membrane component LapE	MU	Multiple classes	3	-	-	-	-
	Cj0638c	ppa	Inorganic pyrophosphatase (EC 3.6.1.1)	C	Energy production and conversion	3	-	-	-	-
	Cj0856	lepP	Signal peptidase I (EC 3.4.21.89)	U	Intracellular trafficking, secretion, and vesicular transport	3	-	-	-	-
	Cj0941c	-	Lipoprotein releasing system transmembrane protein LolE	M	Cell wall/membrane/envelope biogenesis	3	-	-	-	-
	Cj0954c	-	DnaJ-like protein DjlA	O	Posttranslational modification, protein turnover, chaperones	3	-	-	-	-
	Cj1089c	-	FIG00469765: hypothetical protein	S	Function unknown	3	-	-	-	-
	Cj1163c	-	Cobalt-zinc-cadmium resistance protein CzcD	P	Inorganic ion transport and metabolism	3	-	-	-	-
	Cj1175c	argS	Arginyl-tRNA synthetase (EC 6.1.1.19)	J	Translation, ribosomal structure and biogenesis	3	-	-	-	-
	Cj1186c	petA	Ubiquinol-cytochrome C reductase iron-sulfur subunit (EC 1.10.2.2)	C	Energy production and conversion	3	-	-	-	-
	Cj1204c	atpB	ATP synthase F0 sector subunit a (EC 3.6.3.14)	C	Energy production and conversion	3	-	-	-	-
	Cj1285c	-	Menaquinone via futalosine step 1	R	General function prediction only	3	-	-	-	-
	Cj1286c	upp	Uracil phosphoribosyltransferase (EC 2.4.2.9)	F	Nucleotide transport and metabolism	3	-	-	-	-
	Cj1348c	-	Putative coiled-coil protein	S	Function unknown	3	-	-	-	-
	Cj1403c	gapA	NAD-dependent glyceraldehyde-3-phosphate dehydrogenase (EC 1.2.1.12)	G	Carbohydrate transport and metabolism	3	-	-	-	-
	Cj1411c	-	Cytochrome P450 family protein	Q	Secondary metabolites biosynthesis, transport and catabolism	3	-	-	-	-
	Cj1455	prfB	Peptide chain release factor 2	J	Translation, ribosomal structure and biogenesis	3	-	-	-	-
	Cj1633	-	tRNA (5-methylaminomethyl-2-thiouridylate)-methyltransferase (EC 2.1.1.61)	J	Translation, ribosomal structure and biogenesis	3	-	-	-	-
	Cj1711c	ksgA	SSU rRNA (adenine(1518)-N(6)/adenine(1519)-N(6))-dimethyltransferase (EC 2.1.1.182)	J	Translation, ribosomal structure and biogenesis	3	-	-	-	-
	Cj0016	-	Queuosine Biosynthesis QueC ATPase	R	General function prediction only	2	-	-	-	-
	Cj0027	pyrG	CTP synthase (EC 6.3.4.2)	F	Nucleotide transport and metabolism	2	-	-	-	-
	Cj0035c	-	drug resistance transporter, Bcr/CflA family	G	Carbohydrate transport and metabolism	2	-	-	-	-
	Cj0053c	mnmA	tRNA-specific 2-thiouridylase MnmA			2	-	-	-	-
	Cj0064c	flhF	Flagellar biosynthesis protein FlhF	N	Cell motility	2	-	-	-	-
	Cj0091	-	FIG00545237: hypothetical protein	R	General function prediction only	2	-	-	-	-
	Cj0106	atpG	ATP synthase gamma chain (EC 3.6.3.14)	C	Energy production and conversion	2	-	-	-	-
	Cj0125c	-	C4-type zinc finger protein, DksA/TraR family	T	Signal transduction mechanisms	2	-	-	-	-
	Cj0126c	-	LSU m3Psi1915 methyltransferase RlmH	S	Function unknown	2	-	-	-	-
	Cj0127c	accD	Acetyl-coenzyme A carboxyl transferase beta chain (EC 6.4.1.2)	I	Lipid transport and metabolism	2	-	-	-	-
	Cj0130	tyrA	Prephenate and/or arogenate dehydrogenase (unknown specificity) (EC 1.3.1.12)(EC 1.3.1.43)	E	Amino acid transport and metabolism	2	-	-	-	-
	Cj0132	lpxC	UDP-3-O-[3-hydroxymyristoyl] N-acetylglucosamine deacetylase (EC 3.5.1.108)	M	Cell wall/membrane/envelope biogenesis	2	-	-	-	-
	Cj0164c	ubiA	Menaquinone via futalosine polyprenyltransferase (MenA homolog)	H	Coenzyme transport and metabolism	2	-	-	-	-
	Cj0329c	plsX	Phosphate:acyl-ACP acyltransferase PlsX	I	Lipid transport and metabolism	2	-	-	-	-
	Cj0331c	-	FIG00469629: hypothetical protein	S	Function unknown	2	-	-	-	-
	Cj0393c	mqo	Malate:quinone oxidoreductase (EC 1.1.5.4)			2	-	-	-	-
	Cj0401	lysS	Lysyl-tRNA synthetase (class II) (EC 6.1.1.6)	J	Translation, ribosomal structure and biogenesis	2	-	-	-	-
	Cj0405	aroE	Shikimate 5-dehydrogenase I alpha (EC 1.1.1.25)	E	Amino acid transport and metabolism	2	-	-	-	-
	Cj0407	lgt	Prolipoprotein diacylglyceryl transferase (EC 2.4.99.-)	M	Cell wall/membrane/envelope biogenesis	2	-	-	-	-
	Cj0557c	-	putative integral membrane protein	S	Function unknown	2	-	-	-	-
	Cj0558c	proA	Gamma-glutamyl phosphate reductase (EC 1.2.1.41)	E	Amino acid transport and metabolism	2	-	-	-	-
	Cj0592c	-	FIG00545237: hypothetical protein	S	Function unknown	2	-	-	-	-
	Cj0597	fba	Fructose-bisphosphate aldolase class II (EC 4.1.2.13)	G	Carbohydrate transport and metabolism	2	-	-	-	-
	Cj0602c	-	Uncharacterized protein conserved in bacteria	S	Function unknown	2	-	-	-	-
	Cj0607	-	Macrolide export ATP-binding/permease protein MacB (EC 3.6.3.-)	V	Defense mechanisms	2	-	-	-	-
	Cj0637c	mrsA	Peptide methionine sulfoxide reductase MsrA (EC 1.8.4.11)	O	Posttranslational modification, protein turnover, chaperones	2	-	-	-	-
	Cj0643	cbrR	Putative two-component response regulator			2	-	-	-	-
	Cj0665c	argG	Argininosuccinate synthase (EC 6.3.4.5)	E	Amino acid transport and metabolism	2	-	-	-	-
	Cj0680c	uvrB	Excinuclease ABC subunit B	L	Replication, recombination and repair	2	-	-	-	-
	Cj0721c	-	Arginine/ornithine antiporter ArcD			2	-	-	-	-
	Cj0781	napG	Ferredoxin-type protein NapG (periplasmic nitrate reductase)			2	-	-	-	-
	Cj0809c	-	Hydroxyacylglutathione hydrolase (EC 3.1.2.6)	R	General function prediction only	2	-	-	-	-
	Cj0817	glnH	Glutamine-binding periplasmic protein	ET	Multiple classes	2	-	-	-	-
	Cj0821	glmU	N-acetylglucosamine-1-phosphate uridyltransferase (EC 2.7.7.23) / Glucosamine-1-phosphate N-acetyltransferase (EC 2.3.1.157)	M	Cell wall/membrane/envelope biogenesis	2	-	-	-	-
	Cj0836	ogt	Methylated-DNA--protein-cysteine methyltransferase (EC 2.1.1.63)	L	Replication, recombination and repair	2	-	-	-	-
	Cj0841c	mobB	Molybdopterin-guanine dinucleotide biosynthesis protein MobB			2	-	-	-	-
	Cj0855	folD	Methylenetetrahydrofolate dehydrogenase (NADP+) (EC 1.5.1.5) / Methenyltetrahydrofolate cyclohydrolase (EC 3.5.4.9)	H	Coenzyme transport and metabolism	2	-	-	-	-
	Cj1133	waaC	Lipopolysaccharide heptosyltransferase I (EC 2.4.1.-)	M	Cell wall/membrane/envelope biogenesis	2	-	-	-	-
	Cj1164c	-	FIG00469836: hypothetical protein	S	Function unknown	2	-	-	-	-
	Cj1197c	gatB	Aspartyl-tRNA(Asn) amidotransferase subunit B (EC 6.3.5.6) @ Glutamyl-tRNA(Gln) amidotransferase subunit B (EC 6.3.5.7)	J	Translation, ribosomal structure and biogenesis	2	-	-	-	-
	Cj1203c	-	hypothetical protein	S	Function unknown	2	-	-	-	-
	Cj1224	-	Hemerythrin-like iron-binding protein	P	Inorganic ion transport and metabolism	2	-	-	-	-
	Cj1272c	spoT	GTP pyrophosphokinase (EC 2.7.6.5), (p)ppGpp synthetase II / Guanosine-3',5'-bis(diphosphate) 3'-pyrophosphohydrolase (EC 3.1.7.2)	TK	Multiple classes	2	-	-	-	-
	Cj1287c	-	NADP-dependent malic enzyme (EC 1.1.1.40)	C	Energy production and conversion	2	-	-	-	-
	Cj1289	-	Possible periplasmic protein	S	Function unknown	2	-	-	-	-
	Cj1385	katA	Catalase (EC 1.11.1.6)	P	Inorganic ion transport and metabolism	2	-	-	-	-
	Cj1388	-	Endoribonuclease L-PSP	J	Translation, ribosomal structure and biogenesis	2	-	-	-	-
	Cj1400c	fabI	Enoyl-[acyl-carrier-protein] reductase [NADH] (EC 1.3.1.9)	I	Lipid transport and metabolism	2	-	-	-	-
	Cj1449c	-	Hypothetical UPF0306 protein Cj1449c	S	Function unknown	2	-	-	-	-
	Cj1567c	nuoM	NADH-ubiquinone oxidoreductase chain M (EC 1.6.5.3)	C	Energy production and conversion	2	-	-	-	-
	Cj1570c	nuoJ	NADH-ubiquinone oxidoreductase chain J (EC 1.6.5.3)	C	Energy production and conversion	2	-	-	-	-
	Cj1582c	-	Putative peptide ABC-transport system permease protein	EP	Multiple classes	2	-	-	-	-
	Cj1601	hisA	Phosphoribosylformimino-5-aminoimidazole carboxamide ribotide isomerase (EC 5.3.1.16)	E	Amino acid transport and metabolism	2	-	-	-	-
	Cj1625c	sdaC	Serine transporter	E	Amino acid transport and metabolism	2	-	-	-	-
	Cj1649	-	FIG00545237: hypothetical protein	R	General function prediction only	2	-	-	-	-
	Cj1664	-	Possible periplasmic thiredoxin	S	Function unknown	2	-	-	-	-
	Cj0004c	-	putative periplasmic protein	S	Function unknown	1	-	-	-	-
	Cj0012c	rrc	Rubrerythrin			1	-	-	-	-
	Cj0013	ilvD	Dihydroxy-acid dehydratase (EC 4.2.1.9)	EG	Multiple classes	1	-	-	-	-
	Cj0043	flgE	Flagellar hook protein FlgE	N	Cell motility	1	-	-	-	-
	Cj0090	-	FIG00545237: hypothetical protein	S	Function unknown	1	-	-	-	-
	Cj0105	atpA	ATP synthase alpha chain (EC 3.6.3.14)	C	Energy production and conversion	1	-	-	-	-
	Cj0107	atpD	ATP synthase beta chain (EC 3.6.3.14)	C	Energy production and conversion	1	-	-	-	-
	Cj0108	atpC	ATP synthase epsilon chain (EC 3.6.3.14)	C	Energy production and conversion	1	-	-	-	-
	Cj0113	pal	Outer membrane lipoprotein omp16 precursor	M	Cell wall/membrane/envelope biogenesis	1	-	-	-	-
	Cj0117	pfs	Menaquinone via 6-amino-6-deoxyfutalosine step 2	F	Nucleotide transport and metabolism	1	-	-	-	-
	Cj0119	-	Nicotinamidase (EC 3.5.1.19)	Q	Secondary metabolites biosynthesis, transport and catabolism	1	-	-	-	-
	Cj0185c	-		P	Inorganic ion transport and metabolism	1	-	-	-	-
	Cj0196c	purF	Amidophosphoribosyltransferase (EC 2.4.2.14)	F	Nucleotide transport and metabolism	1	-	-	-	-
	Cj0197c	dapB	4-hydroxy-tetrahydrodipicolinate reductase (EC 1.17.1.8)	E	Amino acid transport and metabolism	1	-	-	-	-
	Cj0225	-	Predicted amino-acid acetyltransferase (EC 2.3.1.1) complementing ArgA function in Arginine Biosynthesis pathway	R	General function prediction only	1	-	-	-	-
	Cj0301c	modB	Molybdenum transport system permease protein ModB (TC 3.A.1.8.1)	P	Inorganic ion transport and metabolism	1	-	-	-	-
	Cj0320	fliH	Flagellar assembly protein FliH	NU	Multiple classes	1	-	-	-	-
	Cj0327	-	Translation initiation inhibitor	J	Translation, ribosomal structure and biogenesis	1	-	-	-	-
	Cj0361	lspA	Lipoprotein signal peptidase (EC 3.4.23.36)	MU	Multiple classes	1	-	-	-	-
	Cj0391c	-	FIG00470210: hypothetical protein	S	Function unknown	1	-	-	-	-
	Cj0398	gatC	Aspartyl-tRNA(Asn) amidotransferase subunit C (EC 6.3.5.6) @ Glutamyl-tRNA(Gln) amidotransferase subunit C (EC 6.3.5.7)	J	Translation, ribosomal structure and biogenesis	1	-	-	-	-
	Cj0428	-	FIG00469840: hypothetical protein	S	Function unknown	1	-	-	-	-
	Cj0431	-	Putative periplasmic ATP /GTP-binding protein	S	Function unknown	1	-	-	-	-
	Cj0443	accA	Acetyl-coenzyme A carboxyl transferase alpha chain (EC 6.4.1.2)	I	Lipid transport and metabolism	1	-	-	-	-
	Cj0447	-	Uridine diphosphate glucose pyrophosphatase (EC 3.6.1.45)			1	-	-	-	-
	Cj0452	dnaQ	DNA polymerase III epsilon subunit (EC 2.7.7.7)			1	-	-	-	-
	Cj0459c	-	FIG00388607: hypothetical protein	S	Function unknown	1	-	-	-	-
	Cj0461c	-	FIG00732228: membrane protein	S	Function unknown	1	-	-	-	-
	Cj0468	-	Amino-acid ABC transporter integral membrane protein	E	Amino acid transport and metabolism	1	-	-	-	-
	Cj0476	rplJ	LSU ribosomal protein L10p (P0)	J	Translation, ribosomal structure and biogenesis	1	-	-	-	-
	Cj0493	fusA	Translation elongation factor G	J	Translation, ribosomal structure and biogenesis	1	-	-	-	-
	Cj0510c	-	FIG00470286: hypothetical protein	S	Function unknown	1	-	-	-	-
	Cj0519	-	FIG00470600: hypothetical protein	P	Inorganic ion transport and metabolism	1	-	-	-	-
	Cj0536	oorA	2-oxoglutarate oxidoreductase, alpha subunit (EC 1.2.7.3)	C	Energy production and conversion	1	-	-	-	-
	Cj0541	-	Octaprenyl diphosphate synthase (EC 2.5.1.90) / Dimethylallyltransferase (EC 2.5.1.1) / (2E,6E)-farnesyl diphosphate synthase (EC 2.5.1.10) / Geranylgeranyl diphosphate synthase (EC 2.5.1.29)	H	Coenzyme transport and metabolism	1	-	-	-	-
	Cj0572	ribA	3,4-dihydroxy-2-butanone 4-phosphate synthase (EC 4.1.99.12) / GTP cyclohydrolase II (EC 3.5.4.25)	H	Coenzyme transport and metabolism	1	-	-	-	-
	Cj0573	-	Transamidase GatB domain protein	S	Function unknown	1	-	-	-	-
	Cj0574	ilvI	Acetolactate synthase large subunit (EC 2.2.1.6)	EH	Multiple classes	1	-	-	-	-
	Cj0578c	tatC	Twin-arginine translocation protein TatC			1	-	-	-	-
	Cj0582	lysC	Aspartokinase (EC 2.7.2.4)	E	Amino acid transport and metabolism	1	-	-	-	-
	Cj0590	-	tRNA (uridine-5-oxyacetic acid methyl ester) 34 synthase			1	-	-	-	-
	Cj0635	-	Putative Holliday junction resolvase YggF	L	Replication, recombination and repair	1	-	-	-	-
	Cj0644	-	Putative deoxyribonuclease YcfH	L	Replication, recombination and repair	1	-	-	-	-
	Cj0649	-	OstA family organic solvent tolerance protein	S	Function unknown	1	-	-	-	-
	Cj0670	rpoN	RNA polymerase sigma-54 factor RpoN	K	Transcription	1	-	-	-	-
	Cj0717	-	Arsenate reductase (EC 1.20.4.1)	P	Inorganic ion transport and metabolism	1	-	-	-	-
	Cj0720c	flaC	Flagellin C	N	Cell motility	1	-	-	-	-
	Cj0723c	-	Putative integral membrane zinc-metalloprotease	O	Posttranslational modification, protein turnover, chaperones	1	-	-	-	-
	Cj0758	grpE	Heat shock protein GrpE	O	Posttranslational modification, protein turnover, chaperones	1	-	-	-	-
	Cj0782	napH	Polyferredoxin NapH (periplasmic nitrate reductase)	C	Energy production and conversion	1	-	-	-	-
	Cj0823	-	FIG00469724: hypothetical protein	S	Function unknown	1	-	-	-	-
	Cj0854c	-	FIG00711847: hypothetical protein	S	Function unknown	1	-	-	-	-
	Cj0858c	murA	UDP-N-acetylglucosamine 1-carboxyvinyltransferase (EC 2.5.1.7)	M	Cell wall/membrane/envelope biogenesis	1	-	-	-	-
	Cj0897c	pheS	Phenylalanyl-tRNA synthetase alpha chain (EC 6.1.1.20)	J	Translation, ribosomal structure and biogenesis	1	-	-	-	-
	Cj0898	-	HIT family protein	FGR	Multiple classes	1	-	-	-	-
	Cj0899c	thiJ	4-methyl-5(B-hydroxyethyl)-thiazole monophosphate biosynthesis enzyme	R	General function prediction only	1	-	-	-	-
	Cj0927	apt	Adenine phosphoribosyltransferase (EC 2.4.2.7)	F	Nucleotide transport and metabolism	1	-	-	-	-
	Cj0936	atpE	ATP synthase F0 sector subunit c	C	Energy production and conversion	1	-	-	-	-
	Cj0947c	-	N-carbamoylputrescine amidase (3.5.1.53) / Omega amidase (Nit2 homolog)	R	General function prediction only	1	-	-	-	-
	Cj0957c	-	RNA-binding protein Jag	S	Function unknown	1	-	-	-	-
	Cj0976	-	tRNA (5-methoxyuridine) 34 synthase	S	Function unknown	1	-	-	-	-
	Cj0993c	-	FIG00469386: hypothetical protein	S	Function unknown	1	-	-	-	-
	Cj0994c	argF	Ornithine carbamoyltransferase (EC 2.1.3.3)	E	Amino acid transport and metabolism	1	-	-	-	-
	Cj0996	ribA	GTP cyclohydrolase II (EC 3.5.4.25)	H	Coenzyme transport and metabolism	1	-	-	-	-
	Cj1015c	livG	Branched-chain amino acid transport ATP-binding protein LivG (TC 3.A.1.4.1)	E	Amino acid transport and metabolism	1	-	-	-	-
	Cj1040c	-	Putative transmembrane transport protein	P	Inorganic ion transport and metabolism	1	-	-	-	-
	Cj1045c	thiG	Thiazole biosynthesis protein ThiG	H	Coenzyme transport and metabolism	1	-	-	-	-
	Cj1074c	-	Putative lipoprotein	R	General function prediction only	1	-	-	-	-
	Cj1090c	-	Probable lipoprotein Cj1090c	S	Function unknown	1	-	-	-	-
	Cj1100	-	FIG00469468: hypothetical protein	S	Function unknown	1	-	-	-	-
	Cj1105	smpB	tmRNA-binding protein SmpB	O	Posttranslational modification, protein turnover, chaperones	1	-	-	-	-
	Cj1106	-	Possible periplasmic thioredoxin	S	Function unknown	1	-	-	-	-
	Cj1149c	gmhA	Phosphoheptose isomerase 1 (EC 5.3.1.-)	G	Carbohydrate transport and metabolism	1	-	-	-	-
	Cj1162c	-	Hypothetical protein Cj1162c	S	Function unknown	1	-	-	-	-
	Cj1173	-	Spermidine export protein MdtJ	P	Inorganic ion transport and metabolism	1	-	-	-	-
	Cj1174	-	Spermidine export protein MdtI	P	Inorganic ion transport and metabolism	1	-	-	-	-
	Cj1179c	fliR	Flagellar biosynthesis protein FliR	NU	Multiple classes	1	-	-	-	-
	Cj1196c	gpsA	Glycerol-3-phosphate dehydrogenase [NAD(P)+] (EC 1.1.1.94)	C	Energy production and conversion	1	-	-	-	-
	Cj1206c	ftsY	Signal recognition particle receptor protein FtsY (=alpha subunit) (TC 3.A.5.1.1)	U	Intracellular trafficking, secretion, and vesicular transport	1	-	-	-	-
	Cj1214c	-	FIG00469741: hypothetical protein	S	Function unknown	1	-	-	-	-
	Cj1229	cbpA	DnaJ-class molecular chaperone CbpA	O	Posttranslational modification, protein turnover, chaperones	1	-	-	-	-
	Cj1242	-	FIG00469756: hypothetical protein	S	Function unknown	1	-	-	-	-
	Cj1290c	accC	Biotin carboxylase of acetyl-CoA carboxylase (EC 6.3.4.14)	I	Lipid transport and metabolism	1	-	-	-	-
	Cj1352	ceuB	Enterochelin uptake permease CeuB	P	Inorganic ion transport and metabolism	1	-	-	-	-
	Cj1381	-	FIG00545237: hypothetical protein	S	Function unknown	1	-	-	-	-
	Cj1401c	tpiA	Triosephosphate isomerase (EC 5.3.1.1)	G	Carbohydrate transport and metabolism	1	-	-	-	-
	Cj1405	-	Nicotinate-nucleotide adenylyltransferase (EC 2.7.7.18) / Iojap protein # NadD-YbeB fusion	S	Function unknown	1	-	-	-	-
	Cj1409	acpS	Holo-[acyl-carrier protein] synthase (EC 2.7.8.7)	I	Lipid transport and metabolism	1	-	-	-	-
	Cj1463	flgJ	FIG00469721: hypothetical protein			1	-	-	-	-
	Cj1465	-	FIG00469453: hypothetical protein	S	Function unknown	1	-	-	-	-
	Cj1487c	ccoP	Cytochrome c oxidase subunit CcoP (EC 1.9.3.1)	C	Energy production and conversion	1	-	-	-	-
	Cj1573c	nuoG	NADH-ubiquinone oxidoreductase chain G (EC 1.6.5.3)	C	Energy production and conversion	1	-	-	-	-
	Cj1579c	nuoA	NADH ubiquinone oxidoreductase chain A (EC 1.6.5.3)	C	Energy production and conversion	1	-	-	-	-
	Cj1597	hisG	ATP phosphoribosyltransferase (EC 2.4.2.17)	E	Amino acid transport and metabolism	1	-	-	-	-
	Cj1599	hisB	Histidinol-phosphatase (EC 3.1.3.15) / Imidazoleglycerol-phosphate dehydratase (EC 4.2.1.19)	E	Amino acid transport and metabolism	1	-	-	-	-
	Cj1603	hisF	Imidazole glycerol phosphate synthase cyclase subunit (EC 4.1.3.-)	E	Amino acid transport and metabolism	1	-	-	-	-
	Cj1607	ispDF	2-C-methyl-D-erythritol 4-phosphate cytidylyltransferase (EC 2.7.7.60) / 2-C-methyl-D-erythritol 2,4-cyclodiphosphate synthase (EC 4.6.1.12)			1	-	-	-	-
	Cj1626c	-	FIG00638667: hypothetical protein	S	Function unknown	1	-	-	-	-
	Cj1661	-	Cell division protein FtsX	M	Cell wall/membrane/envelope biogenesis	1	-	-	-	-
	Cj1663	-	Fe2+ ABC transporter, ATP-binding subunit	V	Defense mechanisms	1	-	-	-	-
	Cj1672c	eno	Enolase (EC 4.2.1.11)	G	Carbohydrate transport and metabolism	1	-	-	-	-
	Cj1685c	bioB	Biotin synthase (EC 2.8.1.6)	H	Coenzyme transport and metabolism	1	-	-	-	-
	Cj1687	-	Putative efflux protein	G	Carbohydrate transport and metabolism	1	-	-	-	-
	Cj1724c	-	NADPH dependent preQ0 reductase (EC 1.7.1.13)	R	General function prediction only	1	-	-	-	-
