# Supplementary material for: Convergent Amino Acid Signatures in Polyphyletic Campylobacter jejuni Subpopulations Suggest Human Niche Tropism
Source: Genome Biol Evol. 2018 Feb 14;10(3):763–74. doi: 10.1093/gbe/evy026 (PMC5841378; doi:10.1093/gbe/evy026)
Supplement: Supplementary Data [file evy026_supp.zip › Table_S5.xlsx]

## Sheet: Sheet1
	Table S5. List of 181 genes containing enriched k-mers in isolates from KPAX clusters comprising clinical isolates only. The presence of corresponding genes in the GWAS from this study and previous published work is indicated. COG predictions were performed using the WebMGA server.
	Gene name	Gene alias	Predicted function (COG)	Predicted COG class	Predicted COG class description	Number of k-mers enriched in clinical-only KPAX cluster isolates		Presence of the gene in other analyses
							GWAS (clinical vs. farm)	GWAS (high vs. low biofilm formation)	GWAS (Cattle adaptation)
	cj1161c	-	putative cation-transporting ATPase	P	Inorganic ion transport and metabolism genes	4	Y	-	-
	cj1414c	kpsC	capsule polysaccharide modification protein	M	Cell wall/membrane biogenesis genes	2	Y	-	-
	cj1377c	-	putative ferredoxin	C	Energy production and conversion genes	1	Y	-	-
	cj1364c	fumC	fumarate hydratase	C	Energy production and conversion genes	1	Y	-	-
	cj0576	lpxD	UDP-3-O-	M	Cell wall/membrane biogenesis genes	1	Y	-	-
	cj1342c	maf7	motility accessory factor	X	Not assigned to COGs	2	-	Y	Y
	cj1345c	-	putative periplasmic protein	R	General function prediction only	25	-	-	Y
	cj1344c	-	putative DNA-binding/iron metalloprotein/AP endonuclease	O	Posttranslational modification, protein turnover, chaperones genes	8	-	-	Y
	cj1257c	-	putative efflux pump	G	Carbohydrate transport and metabolism genes	6	-	-	Y
	cj0687c	flgH	flagellar basal body L-ring protein	N	Cell motility genes	3	-	-	Y
	cj1587c	-	multidrug transporter membrane component/ATP-binding component	P	Inorganic ion transport and metabolism genes	2	-	-	Y
	cj1337	pseE	PseE protein	S	Function unknown genes	2	-	-	Y
	cj0642	recN	putative DNA repair protein	L	Replication, recombination and repair	2	-	-	Y
	cj0256	-	putative sulfatase family protein	R	General function prediction only	2	-	-	Y
	cj1350	mobA	putative molybdopterin-guanine dinucleotide biosynthesis protein	H	Coenzyme transport and metabolism genes	1	-	-	Y
	cj1271c	tyrS	tyrosyl-tRNA synthetase	J	Translation	1	-	-	Y
	cj1130c	pglK	flippase	V	Defense mechanisms genes	1	-	-	Y
	cj0937	-	putative integral membrane protein	R	General function prediction only	1	-	-	Y
	cj0031	-	putative type IIS restriction/modification enzyme	V	Defense mechanisms genes	5	-	Y	-
	cj1584c	-	putative peptide ABC transporter periplasmic peptide-binding protein	E	Amino acid transport and metabolism genes	1	-	Y	-
	cj1062	-	putative CinA-like protein	R	General function prediction only	1	-	Y	-
	cj0518	htpG	heat shock protein 90	O	Posttranslational modification, protein turnover, chaperones genes	1	-	Y	-
	cj0279	carB	carbamoyl phosphate synthase large subunit	E	Amino acid transport and metabolism genes	1	-	Y	-
	cj1191c	-	putative PAS domain containing signal-transduction sensor protein	T	Signal transduction mechanisms genes	16	-	-	-
	cj1614	chuA	haemin uptake system outer membrane receptor	P	Inorganic ion transport and metabolism genes	15	-	-	-
	cj1264c	hydD	putative hydrogenase maturation protease	C	Energy production and conversion genes	14	-	-	-
	PL995	#N/A	hypothetical protein	X	Not assigned to COGs	13	-	-	-
	cj1061c	ileS	isoleucyl-tRNA synthetase	J	Translation	12	-	-	-
	cj1427c	-	putative sugar-nucleotide epimerase/dehydratease	M	Cell wall/membrane biogenesis genes	11	-	-	-
	cj1170c	omp50	50 kda outer membrane protein precursor	X	Not assigned to COGs	10	-	-	-
	cj0690c	-	putative restriction/modification enzyme	V	Defense mechanisms genes	9	-	-	-
	cj1058c	guaB	inosine 5'-monophosphate dehydrogenase	F	Nucleotide transport and metabolism genes	9	-	-	-
	PL1314	#N/A	predicted in CGM	X	Not assigned to COGs	9	-	-	-
	cj0622	hypF	carbamoyltransferase	O	Posttranslational modification, protein turnover, chaperones genes	8	-	-	-
	cj0627	hypA	hydrogenase expression/formation protein	R	General function prediction only	7	-	-	-
	cj0938c	aas	2-acyl-glycerophospho-ethanolamine acyltransferase	I	Lipid transport and metabolism genes	6	-	-	-
	cj1236	-	hypothetical protein Cj1236	S	Function unknown genes	6	-	-	-
	cj1245c	-	hypothetical protein Cj1245c	X	Not assigned to COGs	6	-	-	-
	cj1261	racR	two-component regulator	K	Transcription	6	-	-	-
	cj1265c	hydC	Ni/Fe-hydrogenase B-type cytochrome subunit	C	Energy production and conversion genes	6	-	-	-
	cj1370	-	putative nucleotide phosphoribosyltransferase	R	General function prediction only	6	-	-	-
	cj1588c	-	putative MFS transport protein	X	Not assigned to COGs	6	-	-	-
	cj0570	-	putative ATP/GTP binding protein	X	Not assigned to COGs	5	-	-	-
	cj0598	-	hypothetical protein Cj0598	S	Function unknown genes	5	-	-	-
	cj0914c	ciaB	CiaB protein	X	Not assigned to COGs	5	-	-	-
	cj1248	guaA	GMP synthase	F	Nucleotide transport and metabolism genes	5	-	-	-
	cj1253	pnp	polynucleotide phosphorylase/polyadenylase	J	Translation	5	-	-	-
	cj1260c	dnaJ	chaperone protein DnaJ	O	Posttranslational modification, protein turnover, chaperones genes	5	-	-	-
	cj1262	racS	two-component sensor histidine kinase	T	Signal transduction mechanisms genes	5	-	-	-
	cj1343c	-	putative periplasmic protein	X	Not assigned to COGs	5	-	-	-
	cj1346c	dxr	1-deoxy-D-xylulose 5-phosphate reductoisomerase	I	Lipid transport and metabolism genes	5	-	-	-
	cj1353	ceuC	enterochelin uptake permease	P	Inorganic ion transport and metabolism genes	5	-	-	-
	cj1355	ceuE	enterochelin uptake periplasmic binding protein	P	Inorganic ion transport and metabolism genes	5	-	-	-
	cj1680c	-	putative periplasmic protein	X	Not assigned to COGs	5	-	-	-
	cj1710c	-	putative metallo-beta-lactamase family protein	R	General function prediction only	5	-	-	-
	PL996	#N/A	predicted in CGM	X	Not assigned to COGs	5	-	-	-
	cj0006	-	putative Na+/H+ antiporter family protein	R	General function prediction only	4	-	-	-
	cj0475	rplA	50S ribosomal protein L1	J	Translation	4	-	-	-
	cj0835c	acnB	bifunctional aconitate hydratase 2/2-methylisocitrate dehydratase	C	Energy production and conversion genes	4	-	-	-
	cj0980	-	putative peptidase	E	Amino acid transport and metabolism genes	4	-	-	-
	cj1055c	-	putative sulfatase family protein	M	Cell wall/membrane biogenesis genes	4	-	-	-
	cj1246c	uvrC	excinuclease ABC subunit C	L	Replication, recombination and repair	4	-	-	-
	cj1676	murB	UDP-N-acetylenolpyruvoylglucosamine reductase	M	Cell wall/membrane biogenesis genes	4	-	-	-
	ST799	#N/A	hypothetical protein	X	Not assigned to COGs	4	-	-	-
	ST973	#N/A	putative haemagglutination activity domain containing protein	X	Not assigned to COGs	4	-	-	-
	cj0111	-	putative periplasmic protein	X	Not assigned to COGs	3	-	-	-
	cj0144	-	putative methyl-accepting chemotaxis signal transduction protein	T	Signal transduction mechanisms genes	3	-	-	-
	cj0231c	nrdF	ribonucleotide-diphosphate reductase subunit beta	F	Nucleotide transport and metabolism genes	3	-	-	-
	cj0258	-	ArsR family regulatory protein	X	Not assigned to COGs	3	-	-	-
	cj0362	-	putative integral membrane protein	S	Function unknown genes	3	-	-	-
	cj0542	hemA	glutamyl-tRNA reductase	H	Coenzyme transport and metabolism genes	3	-	-	-
	cj0543	proS	prolyl-tRNA synthetase	J	Translation	3	-	-	-
	cj0571	-	putative transcriptional regulator	K	Transcription	3	-	-	-
	cj0688	pta	putative phosphate acetyltransferase	C	Energy production and conversion genes	3	-	-	-
	cj0872	dsbA	putative protein disulphide isomerase	O	Posttranslational modification, protein turnover, chaperones genes	3	-	-	-
	cj1054c	murC	UDP-N-acetylmuramate--L-alanine ligase	M	Cell wall/membrane biogenesis genes	3	-	-	-
	cj1194	-	putative phosphate permease	P	Inorganic ion transport and metabolism genes	3	-	-	-
	cj1233	-	putative HAD-superfamily hydrolase	R	General function prediction only	3	-	-	-
	cj1259	porA	major outer membrane protein	X	Not assigned to COGs	3	-	-	-
	cj1266c	hydB	Ni/Fe-hydrogenase large subunit	C	Energy production and conversion genes	3	-	-	-
	cj1508c	fdhD	formate dehydrogenase accessory protein	C	Energy production and conversion genes	3	-	-	-
	cj1516	-	putative periplasmic oxidoreductase	Q	Secondary metabolites biosynthesis, transport and catabolism genes	3	-	-	-
	cj1681c	cysQ	CysQ protein	P	Inorganic ion transport and metabolism genes	3	-	-	-
	cj0005c	-	molydopterin containing oxidoreductase	R	General function prediction only	2	-	-	-
	cj0088	dcuA	anaerobic C4-dicarboxylate transporter	R	General function prediction only	2	-	-	-
	cj0264c	-	molybdopterin containing oxidoreductase	C	Energy production and conversion genes	2	-	-	-
	cj0311	-	50S ribosomal protein L25/general stress protein Ctc	J	Translation	2	-	-	-
	cj0314	lysA	diaminopimelate decarboxylase	E	Amino acid transport and metabolism genes	2	-	-	-
	cj0409	frdA	fumarate reductase flavoprotein subunit	C	Energy production and conversion genes	2	-	-	-
	cj0421c	-	putative integral membrane protein	X	Not assigned to COGs	2	-	-	-
	cj0462	-	hypothetical protein Cj0462	H	Coenzyme transport and metabolism genes	2	-	-	-
	cj0498	trpC	indole-3-glycerol-phosphate synthase	E	Amino acid transport and metabolism genes	2	-	-	-
	cj0506	alaS	alanyl-tRNA synthetase	J	Translation	2	-	-	-
	cj0531	icd	isocitrate dehydrogenase	C	Energy production and conversion genes	2	-	-	-
	cj0631c	-	putative ribonuclease	K	Transcription	2	-	-	-
	cj0634	dprA	DNA processing protein A	L	Replication, recombination and repair	2	-	-	-
	cj0686	ispG	4-hydroxy-3-methylbut-2-en-1-yl diphosphate synthase	I	Lipid transport and metabolism genes	2	-	-	-
	cj0689	ackA	acetate kinase	C	Energy production and conversion genes	2	-	-	-
	cj0766c	tmk	thymidylate kinase	F	Nucleotide transport and metabolism genes	2	-	-	-
	cj0800c	-	putative ATPase	X	Not assigned to COGs	2	-	-	-
	cj0923c	cheR	putative MCP protein methyltransferase	T	Signal transduction mechanisms genes	2	-	-	-
	cj0924c	cheB'	putative MCP protein-glutamate methylesterase	T	Signal transduction mechanisms genes	2	-	-	-
	cj0932c	pckA	phosphoenolpyruvate carboxykinase	C	Energy production and conversion genes	2	-	-	-
	cj1030c	lepA	GTP-binding protein LepA	M	Cell wall/membrane biogenesis genes	2	-	-	-
	cj1059c	gatA	aspartyl/glutamyl-tRNA amidotransferase subunit A	J	Translation	2	-	-	-
	cj1131c	gne	UDP-GlcNAc/Glc 4-epimerase	M	Cell wall/membrane biogenesis genes	2	-	-	-
	cj1157	dnaX	DNA polymerase III subunits gamma and tau	L	Replication, recombination and repair	2	-	-	-
	cj1188c	gidA	tRNA uridine 5-carboxymethylaminomethyl modification enzyme GidA	D	Cell cycle control, mitosis and meiosis genes	2	-	-	-
	cj1244	-	putative radical SAM domain protein	C	Energy production and conversion genes	2	-	-	-
	cj1255	-	putative isomerase	R	General function prediction only	2	-	-	-
	cj1268c	mnmC	5-methylaminomethyl-2-thiouridine methyltransferase	S	Function unknown genes	2	-	-	-
	cj1318	maf1	motility accessory factor	S	Function unknown genes	2	-	-	-
	cj1349c	-	putative fibronectin/fibrinogen-binding protein	K	Transcription	2	-	-	-
	cj1351	pldA	phospholipase A	M	Cell wall/membrane biogenesis genes	2	-	-	-
	cj1354	ceuD	enterochelin uptake ATP-binding protein	P	Inorganic ion transport and metabolism genes	2	-	-	-
	cj1374c	-	putative deoxyribonucleotide triphosphate pyrophosphatase	F	Nucleotide transport and metabolism genes	2	-	-	-
	cj1419c	-	putative methyltransferase	H	Coenzyme transport and metabolism genes	2	-	-	-
	cj1430c	rfbC	putative dTDP-4-dehydrorhamnose 3,5-epimerase	M	Cell wall/membrane biogenesis genes	2	-	-	-
	cj1564	-	putative methyl-accepting chemotaxis signal transduction protein	T	Signal transduction mechanisms genes	2	-	-	-
	cj1568c	nuoL	NADH dehydrogenase subunit L	C	Energy production and conversion genes	2	-	-	-
	cj1620c	mutY	A/G-specific adenine glycosylase	L	Replication, recombination and repair	2	-	-	-
	ST1047	#N/A	hypothetical protein	X	Not assigned to COGs	2	-	-	-
	ST709	#N/A	putative transcriptional regulator	X	Not assigned to COGs	2	-	-	-
	cj0042	flgD	flagellar basal body rod modification protein	N	Cell motility genes	1	-	-	-
	cj0055c	-	hypothetical protein Cj0055c	X	Not assigned to COGs	1	-	-	-
	cj0069	-	hypothetical protein Cj0069	J	Translation	1	-	-	-
	cj0195	fliI	flagellum-specific ATP synthase	N	Cell motility genes	1	-	-	-
	cj0199c	-	putative periplasmic protein	X	Not assigned to COGs	1	-	-	-
	cj0241c	-	putative iron-binding protein	P	Inorganic ion transport and metabolism genes	1	-	-	-
	cj0257	dgkA	diacylglycerol kinase	M	Cell wall/membrane biogenesis genes	1	-	-	-
	cj0316	pheA	chorismate mutase/prephenate dehydratase	E	Amino acid transport and metabolism genes	1	-	-	-
	cj0318	fliF	flagellar MS-ring protein	N	Cell motility genes	1	-	-	-
	cj0346	trpD	anthranilate synthase component II	E	Amino acid transport and metabolism genes	1	-	-	-
	cj0363c	-	coproporphyrinogen III oxidase	H	Coenzyme transport and metabolism genes	1	-	-	-
	cj0389	serS	seryl-tRNA synthetase	J	Translation	1	-	-	-
	cj0411	-	putative ATP/GTP binding protein	R	General function prediction only	1	-	-	-
	cj0477	rplL	50S ribosomal protein L7/L12	J	Translation	1	-	-	-
	cj0495	-	putative methyltransferase domain protein	R	General function prediction only	1	-	-	-
	cj0633	-	putative periplasmic protein	S	Function unknown genes	1	-	-	-
	cj0640c	aspS	aspartyl-tRNA synthetase	J	Translation	1	-	-	-
	cj0671	dcuB	anaerobic C4-dicarboxylate transporter	R	General function prediction only	1	-	-	-
	cj0695	ftsA	cell division protein FtsA	D	Cell cycle control, mitosis and meiosis genes	1	-	-	-
	cj0755	cfrA	ferric enterobactin uptake receptor	P	Inorganic ion transport and metabolism genes	1	-	-	-
	cj0762c	aspB	aspartate aminotransferase	E	Amino acid transport and metabolism genes	1	-	-	-
	cj0763c	cysE	serine acetyltransferase	E	Amino acid transport and metabolism genes	1	-	-	-
	cj0765c	hisS	histidyl-tRNA synthetase	J	Translation	1	-	-	-
	cj0789	cca	putative multifunctional Cca protein	J	Translation	1	-	-	-
	cj0793	flgS	signal transduction histidine kinase	T	Signal transduction mechanisms genes	1	-	-	-
	cj0795c	murF	UDP-N-acetylmuramoyl-tripeptide D-alanyl-D-alanine ligase	M	Cell wall/membrane biogenesis genes	1	-	-	-
	cj0810	nadE	NAD synthetase	H	Coenzyme transport and metabolism genes	1	-	-	-
	cj0833c	-	putative oxidoreductase	R	General function prediction only	1	-	-	-
	cj0847	psd	phosphatidylserine decarboxylase	I	Lipid transport and metabolism genes	1	-	-	-
	cj0850c	-	putative MFS transport protein	X	Not assigned to COGs	1	-	-	-
	cj0852c	-	putative integral membrane protein	S	Function unknown genes	1	-	-	-
	cj0862c	pabB	para-aminobenzoate synthase component I	E	Amino acid transport and metabolism genes	1	-	-	-
	cj0935c	-	putative sodium:amino-acid symporter family protein	R	General function prediction only	1	-	-	-
	cj0939c	-	hypothetical protein Cj0939c	X	Not assigned to COGs	1	-	-	-
	cj1007c	-	putative mechanosensitive ion channel family protein	M	Cell wall/membrane biogenesis genes	1	-	-	-
	cj1020c	-	putative cytochrome C	C	Energy production and conversion genes	1	-	-	-
	cj1033	cmeF	multidrug efflux system membrane protein	V	Defense mechanisms genes	1	-	-	-
	cj1041c	-	putative periplasmic ATP/GTP-binding protein	X	Not assigned to COGs	1	-	-	-
	cj1056c	-	putative carbon-nitrogen hydrolase family protein	R	General function prediction only	1	-	-	-
	cj1060c	-	hypothetical protein Cj1060c	X	Not assigned to COGs	1	-	-	-
	cj1076	proC	pyrroline-5-carboxylate reductase	E	Amino acid transport and metabolism genes	1	-	-	-
	cj1129c	pglH	GalNAc transferase/polymerase	M	Cell wall/membrane biogenesis genes	1	-	-	-
	cj1135	-	putative two-domain glucosyltransferase	M	Cell wall/membrane biogenesis genes	1	-	-	-
	cj1180c	-	putative ABC transporter ATP-binding protein	V	Defense mechanisms genes	1	-	-	-
	cj1192	dctA	putative C4-dicarboxylate transport protein	C	Energy production and conversion genes	1	-	-	-
	cj1243	hemE	uroporphyrinogen decarboxylase	H	Coenzyme transport and metabolism genes	1	-	-	-
	cj1274c	pyrH	uridylate kinase	F	Nucleotide transport and metabolism genes	1	-	-	-
	cj1338c	flaB	flagellin	N	Cell motility genes	1	-	-	-
	cj1339c	flaA	flagellin	N	Cell motility genes	1	-	-	-
	cj1347c	cdsA	phosphatidate cytidylyltransferase	I	Lipid transport and metabolism genes	1	-	-	-
	cj1357c	nrfA	putative periplasmic cytochrome C	P	Inorganic ion transport and metabolism genes	1	-	-	-
	cj1452	-	putative integral membrane protein	X	Not assigned to COGs	1	-	-	-
	cj1458c	thiL	thiamine monophosphate kinase	H	Coenzyme transport and metabolism genes	1	-	-	-
	cj1563c	-	putative transcriptional regulator	K	Transcription	1	-	-	-
	cj1655c	nhaA1	Na(+)/H(+) antiporter	P	Inorganic ion transport and metabolism genes	1	-	-	-
	cj1673c	recA	recombinase A	L	Replication, recombination and repair	1	-	-	-
	cj1674	-	hypothetical protein Cj1674	R	General function prediction only	1	-	-	-
	cj1712	-	hypothetical protein Cj1712	F	Nucleotide transport and metabolism genes	1	-	-	-
