# Supplementary material for: Convergent Amino Acid Signatures in Polyphyletic Campylobacter jejuni Subpopulations Suggest Human Niche Tropism
Source: Genome Biol Evol. 2018 Feb 14;10(3):763–74. doi: 10.1093/gbe/evy026 (PMC5841378; doi:10.1093/gbe/evy026)
Supplement: Supplementary Data [file evy026_supp.zip › Table_S6.xlsx]

## Sheet: Sheet1
	Table S6. List of k-mers enriched in isolates from clinical-only KPAX clusters, obtained using SEER, and their corresponding mapped genes on the C. jejuni NCTC11168 reference genome.
	k-mer id	k-mer sequence	k-mer length (bp)	Starting position in concatenated nucleotide alignment	Ending position in concatenated nucleotide alignment	Mapped gene name	Mapped gene description
	4	AAAAAAAGTTGCAAGAAATTTTCTTCATTTGTACTTTGGTAAATTTCTTCTAAG	54	531332	531279	cj0570	ATP/GTP binding protein
	8	AAAAAACTCTTTTTGTAGGAGATGGGATCAATGATGCGGCGGCTTTATCTGCTGCAAG	58	1092141	1092084	cj1161c	cation-transporting ATPase
	10	AAAAAAGATTATATCCGTGGAAAACTTCTAATAAATAATCTTAA	44	876954	876911	cj0938c	2-acylglycerophosphoethanolamine acyltransferase
	12	AAAAAAGCACAAAAAGAGCTTTTAAATTCCATAAAAATTTGCGATCCTGCGGTGGGAAGTGGGCATTTTTTGGTTTCTGCTTTAAATGTTATG	93	47951	48043	cj0031	type IIS restriction/modification enzyme
	19	AAAAAAGTTGCAAGAAATTTTCTTCATTTGTACTTTGGTAAATTTCTTCTAAG	53	531332	531279	cj0570	ATP/GTP binding protein
	21	AAAAAATTCATCTTTTTTAGAGCCCGTTGGAGTGCATTTTCATATAGGTTCGCAACTTTTAGATATTTCTCCCATTCATGAAGCAGCAGGCAT	93	284792	284884	cj0314	diaminopimelate decarboxylase
	26	AAAAAGATTTGATCATAGAGGCTTTAAGGCACATTGATAAAAGTTATCG	49	1281935	1281887	cj1349c	fibronectin/fibrinogen-binding protein
	27	AAAAAGCTAAAGATTTCATCAAAGAATACTACAACAGTGCCCTAAAACAAACTCAAAGTTTTGGCGAAGCTTTTGCCACTCCTATGCCAAGTTTTGAAGA	100	242678	242579	cj0264c	molybdopterin containing oxidoreductase
	33	AAAAATGCTATCATCAACGCAGCCAATCAAAGCCATGAAGATTTAGAAAATATAGACTTTACAAGCTCTTCTAGCAATAAAGCTTGTGTGAT	92	1276093	1276002	cj1343c	hypothetical protein
	38	AAAAATTGGTCTCAAATGGGTTGGAGTGGAAG	32	1099634	1099606	cj1170c	outer membrane protein
	39	AAAAATTGGTCTCAAATGGGTTGGAGTGG	29	1099634	1099606	cj1170c	outer membrane protein
	41	AAAAATTTCACTCATTTGTTTATAGTCTTGAATTTTATCAACATCATAAGGAAGCTTGATATCCGCAGCTTCACAACTTGCTTTTAAAATAAGCTTGTCT	100	1275561	1275660	cj1342c	motility accessory factor
	43	AAAACAAATCCAAATTATACAGGACTTGTAGATGGAGAAAGCGTAGATCATCATGGAAATAATGTTCATTCTAAAGT	77	1196200	1196124	cj1266c	Ni/Fe-hydrogenase large subunit
	45	AAAACCTTCATTTTTTACCATCAAAACTTTATTTACCCTATGGCTTAAAAGATCAACTATAAAGCCTTGATCGAGTTTTGGATAAAGCTCAGCAATACCA	100	532547	532448	cj0571	transcriptional regulator
	52	AAAATAAAACTATGATTGATAACAAATTTACCAAT	35	626903	626872	cj0671	anaerobic C4-dicarboxylate transporter
	61	AAAATATTAACTCTGCTTTCAAAATCGATGAAAGAAGACATGAGATCACCTATGAAGATAAGGTTTTAACACTTACTCCTGCTGAATTTGAAATTTTAGA	100	1192167	1192266	cj1261	two-component regulator
	64	AAAATCCCTATCATAAATACTATCAAGCAAGATTTCATAAGCATTTTTTTCTATTTTTTTCTCAAGATTAGGTATGATAGGAGCAGGTGTGATCCTAGGT	100	1090841	1090744	cj1157	DNA polymerase III subunits gamma and tau
	67	AAAATGATCAATTATGAAGCTGTAAAAATGATAAGTGATTTTGCAAGTCCTTCTCAAATATTTATTTATCC	71	1361853	1361783	cj1427c	sugar-nucleotide epimerase/dehydratease
	68	AAAATGGTTTTATTATGATTAAAATCAGTGAGCTTGAAGAAAAATTA	47	236569	236615	cj0258	ArsR family transcriptional regulator
	71	AAAATTAGTTCTGATGCAAAATTTAGCAAAGATGAAATTTTAAAACAAATGAGTACTTTTTATACTCAATGCGAGCTTTATGAGAAAACAGGCTGTGTAC	100	1444244	1444145	cj1508c	formate dehydrogenase accessory protein
	75	AAAATTTCAATAGTATCAAGTTTTTTTGTATCATCGTAATGAATTGAGTTTAAAGCAAAAAGCTGACG	68	1307733	1307666	cj1370	nucleotide phosphoribosyltransferase
	83	AAACTAGCAAACATTCTTCCTTGTATTACCATGAATTCATCAGGGTCGATTAATACTTCAAAAAAAGAGCTTAAAGTGCTAAAAAGTGT	89	1285468	1285380	cj1353	enterochelin uptake permease
	84	AAACTATGTTTTTGCGTACTTCAAGGGGTTTAAATCCCTTTTATTTGGAAAGAAATTTTAATAAAAAAGGCACTTTTTTAGCTTT	85	582947	583031	cj0622	carbamoyltransferase
	90	AAAGATAGTTTTGTAGATATTGAACTTGCTGAACCATCAAAACAAGTTATTACTCAAAGCAACACTCCTAAAGAAATACAAAAACCAACAGAGCAAGTTG	100	116786	116885	cj0111	hypothetical protein
	96	AAAGCAAATAGAAATAAAGACTTTCCAGATAGAAAGGTTAAGCCTTTAGATATGGATGTAGGACCTTATGATGATAGCTTTTCTA	85	814482	814398	ST799	hypothetical protein
	97	AAAGCAAATAGAAATAAAGACTTTCCAGATAGAAAGGTTAAGCCTTTAGATATGGATGTAGGACCTTATGAT	72	814482	814411	ST799	hypothetical protein
	99	AAAGCGATATATTTTACTTGATTTTGTTTTGCAGCCTATGCGAAGATGTATAAAATCTTTATTTTGATCTAAAATTTGTATAAAAT	86	1596291	1596206	cj1676	UDP-N-acetylenolpyruvoylglucosamine reductase
	100	AAAGCTAAAAAAGTGCCTTTTTTATTAAAATTTCTTTCCAAATAAAAGGGATTTAAACCCCTTGAAGTACGCAAAAACATAGTTT	85	583031	582947	cj0622	carbamoyltransferase
	105	AAAGGAAATATTATAGAAAATCCTTTAAGTGAAAAACGCCAAGCTGAAGTGGATGCAATACGTGAAAAAATGGAAGCTGAAGGCAAAGGTCGTTATGAAA	100	375167	375266	cj0409	fumarate reductase flavoprotein subunit
	112	AAATACATAGTATTTGTAACATCATTTAAAGATACACTTACATTATTTGCATTTAAATTATCTTTTAAAAGATCTTGAAAAGTAAGTCCAAAGCCTACTG	100	7280	7181	cj0006	Na+/H+ antiporter family protein
	114	AAATACTTTCTAAGTAAAGTTATAAGATCATTTCTACTTACATCACTTAAAACTTCACTCACACAATCAAAATCCCTAA	79	1172853	1172931	cj1245c	hypothetical protein
	115	AAATACTTTCTAAGTAAAGTTATAAGATCATTTCTACTTACATCACTTAAAACTTCACTCACA	63	1172853	1172915	cj1245c	hypothetical protein
	116	AAATACTTTCTAAGTAAAGTTATAAGATCATTTCTACTTACATCACTTAAAACTTCACT	59	1172853	1172908	cj1245c	hypothetical protein
	120	AAATCTCCGTGTTTTGTTTCTTTAGCTAGAGTTTGAACTAGCTGACTCTTTTCTTTAAGTATAATGGTTTTTATTTTTAACTCTTTTTTGAAAATTTCAG	100	745870	745969	cj0795c	UDP-N-acetylmuramoyl-tripeptide D-alanyl-D-alanine ligase
	123	AAATGTCCCTTTTTTAAACCTTTTCTAAAAACAGCTTTAT	40	1395775	1395814	cj1458c	thiamine monophosphate kinase
	124	AAATTAAAATTCTAGTAAAATTTTAAATTTTTTAAAGGAATAATGTGGAAATAAGTTATTATGAACTTCTTGAAATCACGCAAAATGCTGATAAAGAAAC	100	1191675	1191576	cj1260c	molecular chaperone DnaJ
	126	AAATTAGAAAATAATTCATTTTCCTTGCATTGTTTTATCAAAGAATTTTTTGCATGCATAGGCTCTTGCATCTTAACCACTAAAGAATCAAAAGCTAAAG	100	317000	316901	cj0346	anthranilate synthase subunit II
	131	AAATTCATAACCAAAAATAAAATAAGAATTATTTGCATAATTTAGCTTGTTTTTTAAACTTATCCCTGTAAGTGTGTCTTCAAAACCACTTCCATTTTGA	100	1541874	1541775	cj1614	hemin uptake system outer membrane receptor
	132	AAATTCATAACCAAAAATAAAATAAGAATTATTTGCATAATTTAGCTTGTTTTTTAAACTTATCCCTGTAAGTGTGTCTTCAAA	84	1541874	1541791	cj1614	hemin uptake system outer membrane receptor
	142	CCTAAAATTTCAAGCATAGAAGAAGTTTTTGAGTATGATTTTAAAACAAGAGAGTATTTAAGGAGTTAAAATGAAATTTTTTTTAACAATTTTATTTTTT	100	1278919	1278820	cj1345c	hypothetical protein
	143	CCTAAAATTTCAAGCATAGAAGAAGTTTTTGAGTATGATTTTAAAACAAGAGAGTATTTAAGGAGTTAAAATGAAA	76	1278919	1278844	cj1345c	hypothetical protein
	144	CCTAAAATTTCAAGCATAGAAGAAGTTTTTGAGTATGATTTTAAAACAAGAGAGTA	56	1278919	1278864	cj1346c	1-deoxy-D-xylulose 5-phosphate reductoisomerase
	148	CCTACTTTTAACCTCATCTTCAACTTCAGCTAAAAATCTATCTACAAGTTCACTTTCTTTTAATTTAGCTACAACTTCACCATGTCTTATGACAAGTCCT	100	641056	640957	cj0686	4-hydroxy-3-methylbut-2-en-1-yl diphosphate synthase
	151	CCTGAACCTATGATCACTCCTTTTTTTATGGTTGGATGGCGTTTAGTACCTTTTTCAAGACTTGTTCCACCTAAAGTAACGCCTTGATAAATTAAAACAT	100	714382	714481	cj0763c	serine acetyltransferase
	154	CCTGGACTTAGTGTTTCTTTGCTCAGTGGAATTTCTATGGCAAAAACCTTAGCAAGTGCTCTAAATTTACC	71	1277218	1277148	cj1344c	DNA-binding/iron metalloprotein/AP endonuclease
	157	CCTTCAATGGGTGATGAAAGAAAAGTTAATGAAGTTTCTTTGGATATTATTTCAAACGTAATTTATGCAAGAGCGGAAGAAACTTTGATGATTTTGGCAA	100	653337	653436	cj0695	cell division protein FtsA
	159	CCTTGTGATAAACGCATCAGCAAAGAAAAATACCTTGAAATTTTAGATGAGGCTATGCACGC	62	1175309	1175248	cj1246c	excinuclease ABC subunit C
	160	CCTTTAAGTCCAATTAAAACTCAATCTTTACAATCAGGTGAAGTAGGCGTGGTGGTTTTAGGGCTTAAAAC	71	962626	962556	cj1030c	GTP-binding protein LepA
	161	CCTTTAGAAATTTTAGCATCAAGATAAGTTAGACTTTCTCTAAAGATTAAATCATCATCTAAGAAATTTTGACTCAGACTTAATTCTACTCCTA	94	1542584	1542491	cj1614	hemin uptake system outer membrane receptor
	164	CCTTTTAAAACTTCTTCACATCTTAAACAAGGTGTTTCTTCATTTTTACTTTGAAGTTTCCAACATCTTGGGCATTTACAAAGTGAAGCTTTGGTGATTT	100	996790	996889	cj1061c	isoleucyl-tRNA synthetase
	165	CCTTTTAAAACTTCTTCACATCTTAAACAAGGTGTTTCTTCATTTTTACTTTGAAGTTTCCAACATCTTGGGCATTTACAAAG	83	996790	996872	cj1061c	isoleucyl-tRNA synthetase
	166	CCTTTTTTTAGAAACTATAATGAAATAAGAATGTATAATACTCCTTTTTATCAAATTTATGCCGTATATCGCTATTATGTTCGTTTTGTGAAAGCTAAGC	100	235100	235199	cj0256	sulfatase family protein
	171	GATAATATTGCTTTTGATGTTTTAATTCTTGCTTATATCATTAGCTTTTTAAGTTTTATATGGATTTTTCGCTA	74	1285470	1285543	cj1353	enterochelin uptake permease
	172	GATACCTTCTAACATCTTTTATCCTTTCTTAAAAAATGAGCTTTGATTATATCTAATTTTGGCTTATGGAAAAGTAAATTTATAGCTTCTTTTAATTTCT	100	282115	282016	cj0311	50S ribosomal protein L25
	173	GATACTTATTCTTTTGCGGCTAATGAAGCTTTTATTATGAATCGTATTGCGGATTTGGGTATGCTTTT	68	1500623	1500556	cj1568c	NADH dehydrogenase subunit L
	174	GATAGAAATCAGGGCGATAAAGAAGCAGAAGATAAATTCAAGCTTGTTAATGAAGCCTATGAAGTTTTAAGCAATGATGAAAAGCGAGCTATTTATGATA	100	1191532	1191433	cj1260c	molecular chaperone DnaJ
	175	GATAGCATTGAAGTTGTGCATAATGATAGAGTTCATTATCATTCATTG	48	1001619	1001572	PL995	hypothetical protein
	179	GATAGTGAAAATGCCCAAAGAAGAAAATCTGCTCAAGTGGCTATGGCTTTGAT	53	997307	997255	cj1061c	isoleucyl-tRNA synthetase
	181	GATATCAATCCCAGCATTAGCAAAAGCAAATAAAGGCAAGATAAAATAAACCACCCAAGGATTTAAATCCTTAAGAACTTCATGCAAATAAGGTTTTTTA	100	1578811	1578909	cj1655c	Na(+)/H(+) antiporter
	182	GATATGGCTGAGTTTGAAATACAAGGAAAAATTTGGCTTGCTAAGGCTTTAGTTGAATG	59	1203600	1203542	cj1271c	tyrosyl-tRNA synthetase
	183	GATATTTCTATGGTAAATTCCGATAAAGGCATTACAAATCTTCATGTTCCAAG	53	495043	495095	cj0531	isocitrate dehydrogenase
	189	GATATTTTGGACTTTTGCTTTGTAAAAACTCAAGCAATACTTCAAGATTTTCAAAATTTAAAAGATTATAACATCC	76	1315737	1315812	cj1377c	ferredoxin
	191	GATGAAAGCTCAAGTGGTGGTTTTGGAGAACTTGAAAATATTTTCAACATTTACAACAAAGG	62	647440	647379	cj0690c	restriction/modification enzyme
	194	GATGAAATCATAGCCTTAAAAGATGGGAAGCTTTTAAAACAAGGTTCAAAAGATGAAATCATCAATCAAGAAAATTTAAAACAAATTTATGATATGGATA	100	1286513	1286612	cj1354	enterochelin uptake ATP-binding protein
	196	GATGAGCCTGGTGGATTTCATGCGGCAAGTTTGCTTTTGAGTGATTATAATATCACCAA	59	1278717	1278662	cj1345c	hypothetical protein
	198	GATGCACTTTTAGCTATAGCAAGAGGAGGGATGAGTTTAGGACACTCTTTAGCAGTGGCTTTAAAAACGCGTCAGCTTTTTGCTTTAAACTCAATTCATT	100	1307597	1307696	cj1370	nucleotide phosphoribosyltransferase
	199	GATGCACTTTTAGCTATAGCAAGAGGAGGGATGAGTTTAGGACACTCTTTAGCAGT	56	1307597	1307652	cj1370	nucleotide phosphoribosyltransferase
	201	GATGGCTATCCAACAGACTTAGGACGTTTAGCG	33	1622850	1622822	cj1710c	metallo-beta-lactamase family protein
	202	GATGGGATCAATGATGCGGCGGCTTTATCTGCTGCAAG	38	1092121	1092084	cj1161c	cation-transporting ATPase
	210	TCTAAGTGTCTTTGTGCTCTTCTCATAATATAAGTTTCACAAAATGCTTCCATCTGAATGGCGCTTTGAACCCTAACTTCAAGTCCAGAGCTTTCCAAAG	100	1207362	1207461	cj1274c	uridylate kinase
	213	TCTATAACTTAACCGAAGAAGAAATAAAAATCAT	34	50112	50143	cj0031	type IIS restriction/modification enzyme
	215	TCTATAGGCTCTGCTAAAGGCTTGCCTGGATTTTTAATGGTAAAACATTCTTTGCAACAAAAAAGCTCACAAGTGCCATTGTTTGAGTATTTTAAGGCAT	100	1193522	1193423	cj1262	two-component sensor histidine kinase
	216	TCTATATTGCGTCCAAGTCCAAAATTTACAAAACTAATGCCTGAAATTCTTTCTAAGGCTTGTTCTAAGGAAACATAACCTTTATTTTG	89	1541078	1540990	cj1614	hemin uptake system outer membrane receptor
	217	TCTATCATTATGCACAACTTCAATGCTATCTTGCTATGATGCAAATGTC	49	1001590	1001638	PL996	predicted in CGM
	218	TCTATCATTATGCACAACTTCAATGCTATCTTGCTATGATGCA	43	1001590	1001632	PL996	predicted in CGM
	226	TCTCTTAAAGTTGGTAAAGAAGCGATGATTTGCTCTTTTGAATGTAAAAGCATAGAAAGATATCCACTAAATTCTTGCGCTAGAGTAAGTGGAGTAGCAT	100	1296968	1297067	cj1364c	fumarate hydratase
	227	TCTGTTCCGCCAGGTTCGAGTGTGAAAATGGCGTCTTTGTAAATTTCTTTTAAAAGTGAAATTTGCGTACTTTTTCCTACGCAGTCAATACCTTCAAAAA	100	718301	718400	cj0766c	thymidylate kinase
	231	TCTTGCCAAACGCTCATGGCTCTTGTCTTTTCACTCGTGGACAAACTCAAGC	52	1184654	1184705	cj1253	polynucleotide phosphorylase
	235	TCTTTACGGTGCTGCTGCTGTAGGTTCTTATGA	33	1189720	1189752	cj1259	major outer membrane protein
	236	TCTTTATATTTGCTTACTTCATCAGCATCGATGAAAATTTTTCTATCAAGTTTAAT	56	1622495	1622547	cj1710c	metallo-beta-lactamase family protein
	238	TCTTTGATGAGTTTTTGAAGATGAGTAAAATTAACATTATAAGTTAGATCGCTTTTGCCGAAAAAATCTTTTAACGATACTTCAAAAGGGCTAAAAACTT	100	1165380	1165281	cj1236	hypothetical protein
	239	TCTTTGATGAGTTTTTGAAGATGAGTAAAATTAACATTATAAGTTAGATCGCTTTTGCCGAAAAAATCTTTTAA	74	1165380	1165307	cj1236	hypothetical protein
	244	ATCAAAAATCACAATCTTATGCATGGTAATGATCC	35	1266009	1266043	cj1337	motility accessory factor PseE
	247	ATCAAAGCCATAGCCACTTGAGCAGATTTTCTTCTTTGGGCATTTTCACTATCGCAATAAAGCCTATCTTTACTGATATCAAGATAAATCCCACTTAAAT	100	997255	997354	cj1061c	isoleucyl-tRNA synthetase
	248	ATCAAAGCCATAGCCACTTGAGCAGATTTTCTTCTTTGGGCATTTTCACTATC	53	997255	997307	cj1061c	isoleucyl-tRNA synthetase
	249	ATCAAATGAAGCACTTACATTTGCAAAAACCCAGTAAAAATTACCATCTTTGGATTTATTTTTCACAAATGCAAAAATTTCATCTCCTTTTTGAATATAA	100	1119412	1119511	cj1191c	PAS domain-containing signal-transduction sensor protein
	250	ATCAAATGAAGCACTTACATTTGCAAAAACCCAGTAAAAATTACCATCTTTGGCTTTATTTTTCACAAATGCAAAAATTTCATCTCCTTTTTGAATATAA	100	1119412	1119511	cj1191c	PAS domain-containing signal-transduction sensor protein
	253	ATCACAAACACAAAGTTCTTTGTATCTTAAAAGATGATACAAAATCAAAATCCTACTTTCATCATTGATTGCTGAAATAATGG	83	1491260	1491178	ST709	putative transcriptional regulator
	254	ATCACACAAGCTTTATTGCTAGAAGAGCTTGTAAAGTCTATATTTTCTAAATCTTCATGGCTTTGATTGGCTGCGTTGATGATAGCATTTTT	92	1276002	1276093	cj1343c	hypothetical protein
	257	ATCAGTGTATTGTCAAATTTTTCTTTTGAGAATTTTTTAGGAAGTAAGGCTTTGGCAAAAGAATTGCCTGATTTTAAAATAGAAGGTAAAAAAGATCTTA	100	6426	6330	cj0005c	molydopterin containing oxidoreductase
	258	ATCATAAGGTCCTACATCCATATCTAAAGGCTTAACCTTTCTATCTGGAAAGTCTTTATTTCTATTTGCTTT	72	814411	814482	ST799	hypothetical protein
	263	ATCATGATAAAATAGCATTTGTAGAAAATTTTAAACTTATTTTTAAAAATATGGATGAAAATTTGATCACAAAATGCAAAGCTTTAAATCTTACAAAAGG	100	1165050	1165149	cj1236	hypothetical protein
	264	ATCCAAAAGAAATGTATGCAAGGATTATGAGTCTTATTCGTCGCACAAAAAGAATTGAACACGCTAATAATGAAAATATTAACTCTGCTTTCAAAATCGA	100	1192095	1192191	cj1261	two-component regulator
	266	ATCCTTATTGACAAATTGTGCTGGACTTGGAGAGACAAAACCTCTTTCGTATTTGATATAAAGCTTTCCTGTGTCTGAGTATTTAAAATTTGGAGTGATT	100	1542279	1542180	cj1614	hemin uptake system outer membrane receptor
	267	ATCCTTATTGACAAATTGTGCTGGACTTGGAGAGACAAAACCTCTTTCGTATTTGATATAAAGCTTTCCTGTGTC	75	1542279	1542205	cj1614	hemin uptake system outer membrane receptor
	270	ATCGTAATGAATTGAGTTTAAAGCAAAAAGCTGACGCGTTTTTAAAGCCACTGCTAAAGAGTGTCCTAAACTCATCCCTCCTCTTGCTATAGCTAAAAGT	100	1307701	1307602	cj1370	nucleotide phosphoribosyltransferase
	273	ATCTATTTTAAAACCTCTTAAACTAAGCTCATAAGCTAAAACAGCGCTTGATATACCCGCACCAATAATAGCTACTTTTTTATTTTTTAAAGATGAAAAT	100	1199497	1199596	cj1268c	5-methylaminomethyl-2-thiouridine methyltransferase
	274	ATCTCACGCATCGCATCATTTGGTTCTACAGATACTACCTTACATCCTCTTTCTAAAAGCATAATGCTTAGATTTCCAGTTCCTGCACCGATATCAGC	98	1353096	1353193	cj1419c	methyltransferase
	275	ATCTTGGTTTTAATGGGAATAAGTAGTGCTGAAGAAGTTAAAGCAGCTGCTAG	53	1326486	1326538	PL1314	predicted in CGM
	281	CGTGAAAAAATGGAAGCTGAAGGCAAAGGTCGTTATGAAATTCAAAACGCTTTAATGCCTTATGAATTACAAGCTAAATATAAAGCACCAAACCAAAGAA	100	375227	375326	cj0409	fumarate reductase flavoprotein subunit
	282	CGTGCCAAAACCGCATTGATTTCAGGAGCTGTGATGTAAGGGTTGATATTATCTGCTAAATTATTGGTTTGAAAACTATCCATAGAAATAAGCTGACTCC	100	216099	216198	cj0231c	ribonucleotide-diphosphate reductase subunit beta
	283	CGTGCTTGATAGCATCTTGGTTTTAATGGGAATAAGTAGTGCTGAAGAAGTTAAAGCAGCTGCTAG	66	1326473	1326538	PL1314	predicted in CGM
	284	CGTGGCATATCTTCATGTCTTACTATATTATGAGATTTATACAAAAG	47	1119536	1119582	cj1191c	PAS domain-containing signal-transduction sensor protein
	293	GAACGCTTGATAATGCTATCAAAAGCTAAATTTGGAGCCACTATAATCTTACCCTTAGTGATATTATAATCACTCAAAAG	80	1278605	1278684	cj1345c	hypothetical protein
	294	GAAGGTTTTGAAAATATACCAGAAAAAGGTGGAGCTTTGCTTTTGGGTAATCATATTTCTTTTATTGATTGGGCTGTTGTACAAATGGCAATTCC	95	876294	876200	cj0938c	2-acylglycerophosphoethanolamine acyltransferase
	296	GAAGTTTATAATCTAAGCACTATGATTTCATCATTTTTGCTTTTGATGAGTGAAATTTTTGTAGTGCTTTTGCTTTATGCTTTAATGCTTTTGATTAATT	100	1064487	1064388	cj1130c	flippase
	297	GAAGTTTTAGAAAACATAAGTCGCCGTATCATCAATGAAGTAGAAGGTATAAATCGCGTTGTTTATGATATCTCAAGCAAACCACCTGCAACCATAGAAT	100	1177894	1177993	cj1248	GMP synthase
	298	GAATGAAGTTAAACCTGTTTGGATAGCTGCAAGTGGGGAGAGGTATTTTGATACGATGAAATAAAGGAGGATGACGCTAAATACTACTACAATAATGACA	100	147685	147599	cj0144	methyl-accepting chemotaxis signal transduction protein
	299	GAATGAAGTTAAACCTGTTTGGATAGCTGCAAGTGGGGAGAGGTATTTTGATACGATGAAATAAAGGAGGATGACGCTAA	80	147685	147606	cj0144	methyl-accepting chemotaxis signal transduction protein
	301	GAATTTGAAGTTTTAGTTTTGGATCAAATTTGTGATTTTGATGGTTTTTTAATAGGTGGTGCAAATAACCTTTTAATTAGCCCAAAACCTAAAAATATAG	100	1596085	1596184	cj1676	UDP-N-acetylenolpyruvoylglucosamine reductase
	302	TCCAACGCTAAATAAAGAATTAAAATAATCCAGCAAAGCCGAAAAGCCAAGTACTCCTAAAAAAAGCAT	69	1389708	1389640	cj1452	integral membrane protein
	303	TCCAACTAAAAAATGCCCGCTACCGCAAGCATTGTCTAGTATTTTAAATTTCAAAATGTTTTCATTGTTTAGTTTGTCTTTTAAAGCACTTTGGATTAAA	100	646841	646940	cj0690c	restriction/modification enzyme
	304	TCCAAGTCTTTCTTCATTATTTAACTTATAAGAGAAGAAGTTGTTATCACCATGAGCTTTATATGCATTTA	71	1492794	1492724	cj1564	methyl-accepting chemotaxis signal transduction protein
	305	TCCATTTATCAAACGATTTGCATAAGGGGTTCTAAAGCCTGTAGATA	47	706823	706777	cj0755	ferric enterobactin uptake receptor
	311	TCCTTGTCCACGCATGTCTATATTGCGTCCAAGTCCAAAATTTACAAAACTAATGCC	57	1541094	1541039	cj1614	hemin uptake system outer membrane receptor
	319	TTGATCATTTTGGAGTACCTAAAATTTCAAGCATAGAAGAAGTTTTTGAGTATGATTTTAAAACAAGAGAGTATTTAAGGAGTTAAAATGAAA	93	1278936	1278844	cj1345c	hypothetical protein
	320	TTGATCATTTTGGAGTACCTAAAATTTCAAGCATAGAAGAAGTTTTTGAGTATGATTTTAAAACAAGAGAGTA	73	1278936	1278864	cj1346c	1-deoxy-D-xylulose 5-phosphate reductoisomerase
	321	TTGATCATTTTGGAGTACCTAAAATTTCAAG	31	1278936	1278906	cj1346c	1-deoxy-D-xylulose 5-phosphate reductoisomerase
	327	TTGCAAATTTACGGTTTAAATCCCCATTATTCCCACGCGAACGCTTGATAATGCTATCAAAAGCTAAATTTGGAGCCACTATAATCTTACC	91	1278567	1278657	cj1345c	hypothetical protein
	328	TTGCAAATTTACGGTTTAAATCCCCATTATTCCCACGCGAACGCTT	46	1278567	1278612	cj1345c	hypothetical protein
	329	TTGCATCATCTTTAAGATAAAGCACCATAGTGTGCCCACCACT	43	1277017	1277059	cj1344c	DNA-binding/iron metalloprotein/AP endonuclease
	330	TTGCCTGGATTTTTAATGGTAAAACATTCTTTGCAACAAAAAAGCTCACAAGTGCCATTGTTTGAGTATTTTAAGGCATTATCGATAAGATTTTTTAAAA	100	1193501	1193402	cj1262	two-component sensor histidine kinase
	333	TTGCGTATGATATTTATGCCTGAGTGTCCACCTTTAAAATTTTGTGCACAAAGCTCATAAATTTTACC	68	913607	913540	cj0980	peptidase
	334	TTGCGTGAAAGGCATTTAATGCCTAATTCTTTAGCGTATTTAAATTCAGGATTTTCTTCTTTGATAGC	68	990586	990653	cj1054c	UDP-N-acetylmuramate--L-alanine ligase
	335	TTGCTCCTTGCTTTGTGTGTTTTTGTTAAAACGCGTTTTTGCAAGAAGCAAGATTAAAGAATTAAGCATTGTCTTTTAAAACTTCAAAAACAACCTTAGA	100	914359	914260	cj0980	peptidase
	337	TTGGTGATATTATAATCACTCAAAAGCAAACTTGCCGCATGAAATCCACCAGGCTCATC	59	1278662	1278717	cj1345c	hypothetical protein
	345	ATGAGCTTTTAAAGCTGCATTTAGATCTTTTTGAAAATATCAAAAATTTAGAGCTTAAAAATGTTATTAAAAAAA	75	1491378	1491452	ST1047	hypothetical protein
	347	ATGATAATACTATTTGGAATCGGATTTTCTA	31	996749	996779	cj1060c	hypothetical protein
	354	ATGATTTTTATTTCTTCTTCGGTTAAGTTATAGA	34	50143	50112	cj0031	type IIS restriction/modification enzyme
	356	ATGCCTGCTGCTTCATGAATGGGAGAAATATCTAAAAGTTGCGAACCTATATGAAAATGCACTCCAACGGGCTCTAAAAAAGATGAATTTTTT	93	284884	284792	cj0314	diaminopimelate decarboxylase
	358	ATGCTTTCAACCTTGCGTTTTGTAGTGCAAAATGGAAAAATTATCAGTGCAAATTCTAA	59	1175053	1174996	cj1246c	excinuclease ABC subunit C
	359	ATGGAGAAAGCGTAGATCATCATGGAAATAATGTTCATTCTAAAGT	46	1196169	1196124	cj1266c	Ni/Fe-hydrogenase large subunit
	360	ATGGAGTAGATTTTAAAAATATAGGGATTATAAGAGCTGGACTAGACAAAAATGTCAAAATCAATATAAAATTTCTTTCAGAAGTA	86	750834	750749	cj0800c	ATPase
	366	GACACAGGAAAGCTTTATATCAAATACGAAAGAGGTTTTGTCTCTCCAAGTCCAGCACAATTTGTCAATAAGGAT	75	1542205	1542279	cj1614	hemin uptake system outer membrane receptor
	367	GACATTTGCATCATAGCAAGATAGCATTGAAGTTGTGCATAATGATAGAGTTCATTATCATTCATTGCATTGGTTTTATG	80	1001638	1001559	PL995	hypothetical protein
	368	GACATTTGCATCATAGCAAGATAGCATTGAAGTTGTGCATAATGATAGAGTTCATTATCATTCATTGCATTGGTTTTAT	79	1001638	1001560	PL995	hypothetical protein
	369	GACATTTGCATCATAGCAAGATAGCATTGAAGTTGTGCATAATGATAGAGTTCATTATCATTCATTG	67	1001638	1001572	PL995	hypothetical protein
	370	GACATTTGCATCATAGCAAGATAGCATTGAAGTTGTGCATAATGATAGAGTTCATTATCATTCATT	66	1001638	1001573	PL995	hypothetical protein
	371	GACATTTGCATCATAGCAAGATAGCATTGAAGTTGTGCATAATGATAGAGTTCATTATCATT	62	1001638	1001577	PL995	hypothetical protein
	372	GACATTTGCATCATAGCAAGATAGCATTGAAGTTGTGCATAATGATAGA	49	1001638	1001590	PL996	predicted in CGM
	373	GACATTTGCATCATAGCAAGATAGCATTGAAGTTGTGCGTAATGATAGAGTTCATTATCATTCATTGCATTGGTTTTATG	80	1001638	1001559	PL995	hypothetical protein
	378	GCCTCACTCTTATTATTATTTACTCCTAAAGAATTAAAACTATAAG	46	1283303	1283258	cj1351	phospholipase A
	382	GTAAGGCTTTGGTAGATAATCATCAGCGCCGATTTGAAGCCCCACAACTTTATCGCTTAAGTCACCTCTAGCTGATGAGATAATAATAGGAATATTG	97	1192093	1191997	cj1261	two-component regulator
	383	GTAAGGCTTTGGTAGATAATCATCAGCGCCGATTTGAAGCCCCACAACTTTATCGCTTAAGTCACCTCTAGCTGATGAGAT	81	1192093	1192013	cj1261	two-component regulator
	384	GTAAGGGTTAGCATAAGTTTTTGCTCTTCTATACTAGCGTGTCCGCTTACATGAATTTCACTAAATTCTTGATACGCTACTTTAGCTCCTGCTTTTAAAA	100	1622222	1622321	cj1710c	metallo-beta-lactamase family protein
	385	GTAGAAGAAGATATTTTAAGCCCTAAAAATAAAAATTTTTCAAGGATATAGATGAGAAAAGCTTTTAC	68	1276501	1276434	cj1343c	hypothetical protein
	388	GTAGCAAGTTCTTTGGATAGTTTGGTGGTTGGAGAAACTCAGATAGCAGGGCAATTAAAAGATGCCTTTGCTTTTGCAGTAAAAAATAATTTTTGCGGAG	100	504230	504329	cj0542	glutamyl-tRNA reductase
	389	GTAGCTGTCATACCATCACTTGCATCTACAACACGTATGCAAACTGCATTATCATAAGTGCGGTTATCCCCCATAACCCCAACGCTTTTAACATTTAAAA	100	1177874	1177775	cj1248	GMP synthase
	392	GTAGGAGAAAATGGAAAAAGTCTAGATGATAATAATACAGTTTTAATTTTTGGTGGAATTCAAGGCGATGAGCCTGGTGGATTTCATGC	89	1278783	1278695	cj1345c	hypothetical protein
	394	GTATCCATAGCCGCAGAGATTAAAGGCATATTTAAAGTGATATTTTTTGTCAGTTTAGTATGAATTTTTACTTCCTTAGGTAGAACTTCAGAATACCCAG	100	995157	995256	cj1058c	inosine 5'-monophosphate dehydrogenase
	395	GTATGTACACAGCCTGTTTTCTCATAAAGCTCGCATTGAGTATAAAAAGTACTCATTTGTTTTAAAATTTCATCTTTGCTAAATTTTGCATCAGAACTAA	100	1444141	1444240	cj1508c	formate dehydrogenase accessory protein
	397	GTATTAGCAAGTAAAAATCTTATAGTGTTTCTTATTTTGCGGTATTGTTCGCC	53	997510	997562	cj1061c	isoleucyl-tRNA synthetase
	399	TGCATTAGTTATTGGTAAAGGATTAGAAAATAATGAAATAGAGTTTATCCAAAGAGAAGGTTTGATAAAAGAACTTATAAAAACTGATGAACTTATGGAA	100	506798	506897	cj0543	prolyl-tRNA synthetase
	400	TGCATTTTTTGCTACAAGAATTTTTCCATTGCTTGTAGAAATAATTTTAAAATTAACATTAGC	63	1602458	1602520	cj1680c	hypothetical protein
	404	TGCTTGAAAAAAATGTTGAATTTGATTTTCTTACCCTTACTGCCAACGGAGAGCCTAGTCTTTATCCTCATTTAAATGAGCTTATTTTATCTTTACGCAG	100	1172125	1172224	cj1244	radical SAM domain-containing protein
	410	AACAAAGCGTGGTACTTTTTGAAGGAGTGAAAGAACTTTTAGAATTTTTAAAAAACAAAAATTGTTTTTTAGCTATTGCTACTAACGCCCC	91	1161367	1161457	cj1233	HAD-superfamily hydrolase
	411	AACAAAGGTATAAAAGCCACATGAATAGGAATTAAATTTTGAGAAAAACAAGAAATCAAAGCTATAGACAAAAGCAATAAATATTTTTTATGAGATATAA	100	7079	6980	cj0006	Na+/H+ antiporter family protein
	412	AACAACTATGCTAGCCATACTTAGGCGTTTGATTGATTTAAAAGAAGAAAATTTAGTTCAAGAGTGGAAAAAAA	74	851526	851453	cj0914c	invasion antigen CiaB
	421	AACGGGTTATTTTAGCATTTTCAAAACCCTTTACAGAACGCAACATTTGA	50	1116106	1116155	cj1188c	tRNA uridine 5-carboxymethylaminomethyl modification protein GidA
	428	AGCATGAGTGATGAGGGTGATAGTTTTTTAGTGAAGGATAGTCTAGGAGAAAATAAAATCCCTAAAAATCCTTCTAAGGTAGTGATCTTAGATCTTGGAA	100	1286813	1286909	cj1355	enterochelin uptake substrate-binding protein
	429	AGCATTGAAGTTGTGCATAATGATAGAGTTCATTATCATTCATTG	45	1001616	1001572	PL995	hypothetical protein
	433	AGCCATAAAAAGCGGAGTGATCCCAAAAGCAAGTCCTGAATAAAA	45	1188181	1188225	cj1257c	efflux pump protein
	434	AGCCATAAAAAGCGGAGTGATCCCAAAAGCAAG	33	1188181	1188213	cj1257c	efflux pump protein
	437	AGCGATGAAAAAAGTTAGTGGAGTGGATTTTAAAGTAGAACTTGCCCCACGCCGTGC	57	1065075	1065019	cj1131c	UDP-GlcNAc/Glc 4-epimerase
	440	AGCTAGTGACATTTGCATCATAGCAAGATAGCATTGAAGTTGTGCATAATGATAGAGTTCATTATCATTCATTGCATTGGTTTTATG	87	1001645	1001559	PL995	hypothetical protein
	441	AGCTAGTGACATTTGCATCATAGCAAGATAGCATTGAAGTTGTGCATAATGATAGAGTTCATTATCATTCATTG	74	1001645	1001572	PL995	hypothetical protein
	442	AGCTAGTGACATTTGCATCATAGCAAGATAGCATTGAAGTTGTGCATAATGATAGA	56	1001645	1001590	PL996	predicted in CGM
	443	AGCTGCAAGCGTACTTCCAAGCACTATAAAACCTGA	36	1121104	1121069	cj1192	C4-dicarboxylate transport protein
	444	AGCTGTAAAAATGATAAGTGATTTTGCAAGTCCTTCTCAAATATTTATTTATCC	54	1361836	1361783	cj1427c	sugar-nucleotide epimerase/dehydratease
	448	CATAAAAATTTTAACAATTCAAAACGCTTTTTTCCCAAAATTTCTTGTATTA	52	236554	236503	cj0258	ArsR family transcriptional regulator
	452	CATAACATTTAAAGCAGAAACCAAAAAATGCCCACTTCCCACCGCAGGATCGCAAATTTTTATGGAATTTAAAAGCTCTTTTTGTGCTTTTTT	93	48043	47951	cj0031	type IIS restriction/modification enzyme
	453	CATAACGCAAAATTCATCACTGCCTTTTAAAAAACCACTTGTTCCATCAAGAGGATCGATAAGCCAAAAAGTTTTTAATTCTTCACACTCTTCTTTGCTG	100	1603598	1603697	cj1681c	3'(2'),5'-bisphosphate nucleotidase CysQ
	458	CATAGCTAATTTTTTAATCCAAAGTGCTTTAAAAGACAAACTAAACAATGAAAACATTTTGAAATTTAAAATACTAGACAATGCTTGCGGTAGCGGGCAT	100	646952	646853	cj0690c	restriction/modification enzyme
	464	CATATTGTTGTTTTTGAAAAAGATATAGAAATCATTTGGATAATGTTTCATATCTTAGATTTTTCAA	67	1247014	1247080	cj1318	motility accessory factor
	466	CATCAAAAATCACAATCTTATGCATGGTAATGATCC	36	1266008	1266043	cj1337	motility accessory factor PseE
	470	CATGAAGATTTAGAAAATATAGACTTTACAAGCTCTTCTAGCAATAAAGCTTG	53	1276060	1276008	cj1343c	hypothetical protein
	473	CATTTAGAACGCATTAGTAATTTATATGTAAAAAATGAAAGAGTGAGCTTGAAATGTCAAAATGAAAAAGGTATTTTTTGGCTTGTTTTTGTAGGAGCGC	100	794900	794999	cj0847	phosphatidylserine decarboxylase
	477	CATTTGCAAAAACCCAGTAAAAATTACCATCTTTGGCTTTATTTTTCACAAATGCAAAAATTTCATCTCCTTTTTGAATATAATCCCAAAGACATTTAAA	100	1119429	1119528	cj1191c	PAS domain-containing signal-transduction sensor protein
	478	CATTTGCAAAAACCCAGTAAAAATTACCATCTTTGGCTTTATTTTTCACAAATGCAAAAATTTCATCTCC	70	1119429	1119498	cj1191c	PAS domain-containing signal-transduction sensor protein
	481	GGAAGTATAAGAAGCGTGGTGCATCAACTTTTAGGAGGTTTGCGTTCTTCTATGGGTTATGTTGGAGCTAAAGATATAGAAGATTTTCAAAAAAGGGCTG	100	994045	993946	cj1058c	inosine 5'-monophosphate dehydrogenase
	482	GGAATTCAAGGCGATGAGCCTGGTGGATTTCATGC	35	1278729	1278695	cj1345c	hypothetical protein
	484	GGAATTGCCATTTGTACAACAGCCCAATCAATAAAAGAAATATGATTACCCAAAAGCAAAGCTCCACCTTTTTCTGGTATATTTTCAAAACCTTC	95	876200	876294	cj0938c	2-acylglycerophosphoethanolamine acyltransferase
	485	GGAGATGAAATTTTTGCATTTGTGAAAAATAAAGCCAAAGATGGTAATTTTTACTGGGTTTTTGCAAATG	70	1119498	1119429	cj1191c	PAS domain-containing signal-transduction sensor protein
	487	GGAGTAACGGATTTACTTGCTAAGGTTTTAAACAAAAATAAAAGCTC	47	1186365	1186411	cj1255	isomerase
	491	GGATAAATAAATATTTGAGAAGGACTTGCAAAATCACTTATCATTTTTACAGCTTCATAATTGATCATTTTAGCTAATTTTGGATTTCTTTTACAAAGTG	100	1361783	1361882	cj1427c	sugar-nucleotide epimerase/dehydratease
	492	GGATAAATAAATATTTGAGAAGGACTTGCAAAATCACTTATCATTTTTACAGCT	54	1361783	1361836	cj1427c	sugar-nucleotide epimerase/dehydratease
	494	GGATGAAAGCTCAAGTGGTGGTTTTGGAGAACTTGAAAATATTTTCAACATTTACAACAAAGGCAAAGGCAATTTTGA	78	647440	647364	cj0690c	restriction/modification enzyme
	495	GGATTAACTAAAAAGATATTGTTATTCCCGCCATTTAAAGCTCCGT	46	691918	691873	ST973	putative haemagglutination activity domain containing protein
	496	GGATTCATATCTTTTGCTCTTTTTGGCATACCATAAACGACGCTATCTGCTTCATTCTCGCATAAACATCTAACTCCTGTTTTATAAAGCTCAAATAAAC	100	859634	859733	cj0924c	MCP protein-glutamate methylesterase
	500	TACCTCTTGCTTAATGAGATTTTCATCCATAGCGTCACCATTTATAAAAGTAAAATTTTTATTATGAGAACAAGATAAAAGAGAGATTTGATCAAACATC	100	1361929	1362028	cj1427c	sugar-nucleotide epimerase/dehydratease
	502	TACGATGGTTGTTTATTAGTTCAATATTTGTTGTTGCGCTTTTTGGTATTAACTTGAAATCATTTTTTACTTATACCTTTGATGCAAATAAGCAATATGA	100	953462	953364	cj1020c	cytochrome C
	503	TACTCTCTTGTTTTAAAATCATACTCAAAAACTTCTTCTATGCTTGAAATTTTAGGTACTCCAAAATGATCAA	73	1278864	1278936	cj1346c	1-deoxy-D-xylulose 5-phosphate reductoisomerase
	504	TACTCTCTTGTTTTAAAATCATACTCAAAAACTTCTTCTATGCTTGAAATTTTAGG	56	1278864	1278919	cj1346c	1-deoxy-D-xylulose 5-phosphate reductoisomerase
	505	TACTTCTGAAAGAAATTTTATATTGATTTTGACATTTTTGTCTAGTCCAGCTCTTATAATCCCTATATTTTTAAAATCTACTCCAT	86	750749	750834	cj0800c	ATPase
	510	TTAAAAAATCAAGTAAAGTTTTTTCCATGATTTTAGCTCCTTGTATAAGCTCATCTGAAAGCTTAAAACTCATCGCTTCAATACGCTTTGGCACACAAGC	100	1194340	1194439	cj1264c	hydrogenase maturation protease
	511	TTAAAAAATCAAGTAAAGTTTTTTCCATGATTTTAGCTCCTTGTATAAGCTCATCTGA	58	1194340	1194397	cj1264c	hydrogenase maturation protease
	512	TTAAAAATAGAATGGTATGAAGAATTAGTTTCTTGGATAAAAGAACATTATCCAAATATCACTGTACATGGTTTTTCAGCGGTTGAGATCGCTTATAT	98	426802	426899	cj0462	hypothetical protein
	516	TTAAAACAAGATAAAACAACTATGCTAGCCATACTTAGGCGTTTGGTTGATTTAAAGGAAGAAAATTTAG	70	851540	851471	cj0914c	invasion antigen CiaB
	520	TTAAAAGATTTTTTCGGCAAAAGCGATCTAACTTATAATGTTAATTTTACTCATCTTCAAAAACTCATCAAAGA	74	1165307	1165380	cj1236	hypothetical protein
	523	TTAAAATGCGATCAAACAAGTATTTTAGAAGAAAATGTTTTTAAGTGTCCTAAATGTCAAAGTATAGAATATAAAATCACACAAGGTGAGGACTTACATC	100	587386	587485	cj0627	hydrogenase expression/formation protein
	524	TTAAAATGCGATCAAACAAGTATTTTAGAAGAAAATGTTTTTAAGTGTCCTAAATGTCAAAGTATAGAATATAAAATCACACAAGGTGAGGACTTACA	98	587386	587483	cj0627	hydrogenase expression/formation protein
	534	TTAAAGTGCTTGTTATTCCTACAGATGAAGAATTAGAAATCGCTAGAATCACAGAAGAACTTAT	64	644523	644586	cj0689	acetate kinase
	539	TTAAGATTATTTATTAGAAGTTTTCCACGGATATAATCTTTTTT	44	876911	876954	cj0938c	2-acylglycerophosphoethanolamine acyltransferase
	543	TTAATTTTAAAATTATTTCTACAAGCAATGGAAAAATTCTTGTAGCAAAAAATGCA	56	1602513	1602458	cj1680c	hypothetical protein
	545	TTACATCAGCAGATCTTGCTTCTAATAAAATTCTAAATGATATTTTGGGTTCTACGGATATTAAAATTCTATCAGAAGAAAAATTACTCAGCAAAGAAGA	100	1603785	1603686	cj1681c	3'(2'),5'-bisphosphate nucleotidase CysQ
	550	TTAGAATTTGCACTGATAATTTTTCCATTTTGCACTACAAAACGCAAGGTTGAAAGCAT	59	1174996	1175053	cj1246c	excinuclease ABC subunit C
	551	TTAGACAAAGAAGATGTGGGCGAGTATTTTAGATCTTTGATTTCTTTAAGCGAATTAAAACAAGATAAAACAAC	74	851594	851521	cj0914c	invasion antigen CiaB
	554	TTAGCTTTGCTCATAGTGCTTTAGAAGTGGTTTTTGT	37	1188083	1188047	cj1257c	efflux pump protein
	556	TTAGGGATTTTGATTGTGTGAGTGAAGTTTTAAGTGATGTAAGTAGAAATGATCTTATAACTTTACTTAGAAAGTATTT	79	1172931	1172853	cj1245c	hypothetical protein
	559	TTATAAGAAAAAGAAATTCCTGAAAATCTTATTTTAGCTCTAAAAACTTCACTCATTAAAATAGGTGCAAACACATTAAT	80	1519862	1519941	cj1588c	MFS transport protein
	567	TTATCTACACTCACTTTAAAGCCTTTATCTTTAGCATAAGAGCTTAAAAATTCTTTCATTTGTTCTGTTTCATAACTGCAATGAGGAATTTTGCATAATT	100	913157	913058	cj0980	peptidase
	575	TTATTTTCATCAATGATGATGACTTGGGTTTTAACAGGTTGTGTTATTGTGCTTGTTTTATTAATGCCTAAATTTATGCCTAGTATTTTAAATTTAAGTG	100	1520262	1520163	cj1588c	MFS transport protein
	587	AAGATAGTAAGTCATTTTATATCTCATAAAAAATATTTATTGCTTTTGTCTATAGCTTTGATTTCTTGTTTTTCTCAAAATTTAATTCCTATTCATGTGG	100	6964	7061	cj0006	Na+/H+ antiporter family protein
	590	AAGATTATAGTGGCTCCAAATTTAGCTTTTGATAGCATTATCAAGCGTTCGCGTGGGAATAATGGGGATTTAAACCG	77	1278654	1278578	cj1345c	hypothetical protein
	591	AAGATTATAGTGGCTCCAAATTTAGCTTTTGATAGCATTATCAAGCGTTCGCGTG	55	1278654	1278600	cj1345c	hypothetical protein
	595	AAGCAAATCATACAATTAAGCGGTGTTATTCGTCCTTATGACATCGGTCAAGACAATACTATAGATAGTAAATATATAGCAGATGCTAAAATTCTATATA	100	641278	641179	cj0687c	flagellar basal body L-ring protein
	603	AAGCGTTCGCGTGGGAATAATGGGGATTTAAACCGTAAATTTGCAA	46	1278612	1278567	cj1345c	hypothetical protein
	614	AAGGGTAAGATTATAGTGGCTCCAAATTTAGCTTTTGATAGCATTATCAAGCGTTCGCGTG	61	1278660	1278600	cj1345c	hypothetical protein
	619	AAGTGCTTCATTTGATACTAATGGAAATATCATCAATTATTATTCTGTTCGTCGTGCACC	60	1119427	1119368	cj1191c	PAS domain-containing signal-transduction sensor protein
	625	CAGACCATATCATAATGGCTTTGTAGACAAATTTTTGGTTTGCCTTTTATGGCATGAATATTTCCTGCTTTATCTACACTCACTTTAAAGCCTTTATCTT	100	913226	913127	cj0980	peptidase
	626	CAGATATTATCAAAGCATTTGAAAGCAGAAAGTAAAATCATTTATTGATTTTACTTTCACTCCATCACAAGTCGCATAAGATGTAAGTCCTCACCTTGTG	100	587502	587466	cj0627	hydrogenase expression/formation protein
	627	CAGGATAAAGTAGATATTTATCATTATAA	29	1246945	1246917	cj1318	motility accessory factor
	629	CGAACATGAATATAATTGCGTCTAAAATGCTCTTCAAAAAGCACTATAAATTTATCTTTATATGCACGATAGGTAAAATCATTAACAAGTAAATCAAGTC	100	1361504	1361603	cj1427c	sugar-nucleotide epimerase/dehydratease
	630	CGAACTAAGAAAGTCTTTAAGAAAAGAAGACAAAAAAGCACAAAAAGAGCTTTTAAATTCCATAAAAATTTGCGATCCTGCGGTGGGAAGTGGGCATTTT	100	47920	48019	cj0031	type IIS restriction/modification enzyme
	632	CGACTCCTTCTTTGATGGCATTTTTATCATAAAGTCTACAAGGTTCCATGTTGCCTTGAAGAGTGTATTTGTGCGATAGTTTATCACGTGCTAAATCAAG	100	1171814	1171717	cj1243	uroporphyrinogen decarboxylase
	634	CTGAATTTAAATACGCTAAAGAATTAGGCATT	32	990634	990603	cj1054c	UDP-N-acetylmuramate--L-alanine ligase
	635	CTGAGTTCGCCTTTTGTAAGATTTAAAGCTTTGCATTTTGTGATCAAATTTTCATCCATATTTTTAAAAATAAGTTTAAAATTTTCTACAAATGCTATTT	100	1165158	1165059	cj1236	hypothetical protein
	636	CTGATGAGTTTTTATATAAAAAAGTTTATGACTTGCTTCAAAAAAATCCACATAAAACCCTTATAATTGCTCTTACCATATCCAATCATCCACCTTATAA	100	991651	991552	cj1055c	sulfatase family protein
	637	CTGCTTTAACTTCTTCAGCACTACTTATTCCCATTAAAACCAAGATGCTAT	51	1326531	1326481	PL1314	predicted in CGM
	640	GCAAAGAAAAATCCGCAATCTTTTCATAAGTAAAACCTTCCTTGCTTAAAAA	52	1194295	1194346	cj1264c	hydrogenase maturation protease
	641	GCAAAGCTTTAAATCTTACAAAAGGCGAACTCAGCTTAGAGCTTGAAAAATTTTTTAAAGATTTAGATCAAGCTTGCGAGAGATTTATATTTGCGGGATT	100	1165125	1165224	cj1236	hypothetical protein
	646	GCAAATTTTTTATTAAATTCAAACAAAAAAAGATTTAAATTTACACTCTCATAAAGTATTTTTTTAGCTCTTGGATAAAGCTCTGTATGAAATTTGCCTT	100	1548003	1548102	cj1620c	A/G-specific adenine glycosylase
	648	GCAAGAATCATGCCTAATGTTTATATAGGTGATAATGTAAATATCGGTGAAAATGTAATCATTATGGCGGGAGCTTATATAGGCGATAATGT	92	537341	537432	cj0576	UDP-3-O-[3-hydroxymyristoyl] glucosamine N-acyltransferase
	649	GCAAGATTTTTTAAAGCTCCAAAACCTATAAAAGCA	36	1068921	1068886	cj1135	glucosyltransferase
	653	GCAATCTTTTCATAAGCAAAACCTTCCTTGCTTAAAAAATCAAGTAAAGTTTTTTCCATGATTTTAGCTCCTTGTATAAGCTCATCTGAAAGCTTAAAAC	100	1194309	1194408	cj1264c	hydrogenase maturation protease
	654	GCAATCTTTTCATAAGCAAAACCTTCCTTGCTTAAAAAATCAAGTAAAGTTTTTTCCATGATTTTAGCTCCTTGTATAAGCTCATCTGA	89	1194309	1194397	cj1264c	hydrogenase maturation protease
	655	GCAATTAACAAACACAAACCTGCCGCAGCTAAAGGTAGATATATTAAAAATGCGGCTTTATCTTTGACAATGAGCCCTTCT	81	437735	437815	cj0475	50S ribosomal protein L1
	656	GCACGGCGTGGGGCAAGTTCTACTTTAAAATCCACTCCACTAACTTTTTTCATCGCT	57	1065019	1065075	cj1131c	UDP-GlcNAc/Glc 4-epimerase
	660	GCAGCCAATAATGCCAAAGAATATACCTCTTCTCCACTTGAACAAGGGGCGCTTAG	56	859193	859248	cj0923c	MCP protein methyltransferase
	664	GCAGTAGATCTTATCGTAGTAGATAGCGTTGCAGCACTTACCCCAAAAGCAGAAATTGAAGGCGATATGGG	71	1594391	1594321	cj1673c	recombinase A
	666	GCATATAAATTAAGATAAGTATCAAGTTTTTCTTCATTAACACGGATAAGTTTTCTTTCCATAAGCATAGGGGCTAAAATTTTACGATTTGCATCGGCAA	100	1595611	1595512	cj1674	hypothetical protein
	667	GCATGAAATCCACCAGGCTCATCGCCTTGAATTCCACCAAAAATTAAAACTGTATTATTATCATCTAGACTTTTTCCATTTTCTCCTAC	89	1278695	1278783	cj1345c	hypothetical protein
	668	GCATGAAATCCACCAGGCTCATCGCCTTGAATTCC	35	1278695	1278729	cj1345c	hypothetical protein
	669	TCAAAACATAATTACGACCATCTAGAGCATGATCGAAATATTTTTGAGCTATAAGTTTATCTTCATCATTGATAATAGCAGC	82	642361	642280	cj0688	phosphate acetyltransferase
	670	TCAAAATTGCCTTTGCCTTTGTTGTAAATGTTGAAAATATTTTCAAGTTCTCCAAAACCACCACTTGAGCTTTCATCC	78	647364	647440	cj0690c	restriction/modification enzyme
	672	TCAAATGTTGCGTTCTGTAAAGGGTTTTGAAAATGCTAAAATAACCCGTT	50	1116155	1116106	cj1188c	tRNA uridine 5-carboxymethylaminomethyl modification protein GidA
	674	TCAACATTTACAACAAAGGCAAAGGCAATTTTGATATGCCTGTTTTCAATGGTGGGTTGTTTGATGAGAGTAAAACCGCTCTTTTAAGCACACCAAAAAT	100	647397	647298	cj0690c	restriction/modification enzyme
	675	TCAACCCCACTTAAATTTAAAATACTAGGCATAAATTTAGGCATTAATAAAACAAGCACAATAACACAACCTGTTAAAACCCAAGTCATCATCATTGATG	100	1520156	1520255	cj1588c	MFS transport protein
	680	TCACGCATAAAATATTCGCCGATTAAAAAAGCATCAACGCCTAAATTTTG	50	463567	463521	cj0498	Indole-3-glycerol phosphate synthase
	681	TCACTCCATCACAAGTCGCATAAGATGTAAGTCCTCACCTTGT	43	587502	587466	cj0627	hydrogenase expression/formation protein
	682	TCAGATGAGCTTATACAAGGAGCTAAAATCATGGAAAAAACTTTACTTGATTTTTTAAGCAAGGAAGGTTTTGCTTATGAAAAGATTGCGGATTTTTCTT	100	1194397	1194298	cj1264c	hydrogenase maturation protease
	683	TCAGATGAGCTTATACAAGGAGCTAAAATCATGGAAAAAACTTTACTTGATTTTTTAAGCAAGGAAGGTTTTGCTTATGAAAAGATTGC	89	1194397	1194309	cj1264c	hydrogenase maturation protease
	684	TCAGATGAGCTTATACAAGGAGCTAAAATCATGGAAAAAACTTTACTTGATTTTTTAAGCAAGGAAGGTTTTGCTTATGAAAAGATT	87	1194397	1194311	cj1264c	hydrogenase maturation protease
	685	TCAGATGAGCTTATACAAGGAGCTAAAATCATGGAAAAAACTTTACTTGATTTTTTAA	58	1194397	1194340	cj1264c	hydrogenase maturation protease
	692	TCATCTTTTACTTGAATAAGTAAAATCACCGCTTTAGCAAATTTATTTTTAAAATCATCAATCATAGCTTTAATATCGCCATTATCTA	88	471965	471878	cj0506	alanyl-tRNA synthetase
	695	TCATGATGAAAAAGGATGTATTTGGAATAAAACTTTAGCTCCTTTTGTGCTTGAAATTATTATTTCAAATCTCAAAGATGAAAAGGCTTTAGAATTTGCT	100	506588	506687	cj0543	prolyl-tRNA synthetase
	696	TCATGGTAAGTATGAGTATAAAGAATAAGCCCTGTAAGAATGATACCTAACATCACAAGATAAAAGAAAAAATAAGTTA	79	1195013	1195091	cj1265c	Ni/Fe-hydrogenase B-type cytochrome subunit
	704	AATAAACCAGAAATTGATACTTTAAATCCAAATGATAGCAAAGAAAGAATTTTTAAAAAAATCAAGCAAATTAAAAAAGATTTTAAGGATTTAAGATATA	100	596195	596294	cj0633	hypothetical protein
	706	AATAAAGCCGCAGCAAAACTCATAGATATAGGTGTTTTTAG	41	593193	593153	cj0631c	ribonuclease
	707	AATAAAGCTTTCTTTCTTGAATTTTTACAATCTCGACAAAACCTTTATTGTCTTTATGTTCAGCATGATACACAAAAAGACGAGGTAAATAAAAAAGACC	100	329101	329005	cj0362	integral membrane protein
	709	AATAACAAATGGATGAATGAGCTTCATTTAAATATGAATGCTGATATTAATGATAAAACCAAATTCTATGGTCGTTTATCTATGGCTAAAAATTGGTCTC	100	1099721	1099622	cj1170c	outer membrane protein
	714	AATAATTTCAAGCACAAAAGGAGCTAAAGTTTTATTCCAAATACATCCTTTTTCATCATGATTTGCTTCAATAGCTACAGCCAA	84	506648	506565	cj0543	prolyl-tRNA synthetase
	719	AATATCATTTATGCCAATAATGACTTTTTAAAATACGCAGGTTATAAAGTTG	52	1119639	1119590	cj1191c	PAS domain-containing signal-transduction sensor protein
	721	AATATTATAAGAAAAAGAAATTCCTGAAAATCTTATTTTAGCTCTAAAAACTTCACTCATTAAAATAGGTGCAAACACATTAAT	84	1519858	1519941	cj1588c	MFS transport protein
	724	AATCTTGTATGTAGTTTTTGAAGGTATTGACTGCGTAGGAAAAAGTACGCAAATTTCACTTTTAAAAGAAATTTACAAAGACGCCATTTTCACACTCGAA	100	718414	718315	cj0766c	thymidylate kinase
	725	AATCTTTTCATAAGCAAAACCTTCCTTGCTTAAAAAATCAAGTAAAGTTTTTTCCATGATTTTAGCTCCTTGTATAAGCTCATCTGAAAGCTTAAAACTC	100	1194311	1194410	cj1264c	hydrogenase maturation protease
	726	AATCTTTTCATAAGCAAAACCTTCCTTGCTTAAAAAATCAAGTAAAGTTTTTTCCATGATTTTAGCTCCTTGTATAAGCTCATCTGA	87	1194311	1194397	cj1264c	hydrogenase maturation protease
	727	AATGAAAATGAAAATATATCTGTTTTTGCCGTAGATGATCTTGAGATTGTGGTTCAAAAAAATTTAGCACTAAGAGAACAAGAAGCTCGTATGGCTTATG	100	504770	504869	cj0542	glutamyl-tRNA reductase
	728	AATGAACTTTCTAAAACTATCACAAATACAAAAAAACAATTTGCAACAGTTTTACGCACTTCAGCAGCTGTCACTATAGATGGAAAATATCAAGATGTGG	100	289480	289579	cj0318	flagellar MS-ring protein
	734	AATGATAATGAACTCTATCATTATGCACAACTTCAATGCTATCTTGCTATGATGCAAATGTC	62	1001577	1001638	PL996	predicted in CGM
	738	AATGCCTAATTCTTTAGCGTATTTAAATTCAG	32	990603	990634	cj1054c	UDP-N-acetylmuramate--L-alanine ligase
	741	AATGGACAATTTAAACCTCAAATCAAACTCGCCACAAACGAACGCATACGCATTTATAATGCTACTGCGGCAAGATATTTAAATTTACGCATACAAGGAG	100	1452344	1452443	cj1516	oxidoreductase
	746	AATGTTGATTTTGAAAAACTACAAACCATCAAAGCTCAAAATTATGTTAGAATAATGCCTAATACAGCAGCTAAATA	77	1010265	1010341	cj1076	pyrroline-5-carboxylate reductase
	752	AATTTAAGCTATAGTGTAGATGAGGCTCTAGAACATGCTAATGTTTTAAT	50	997223	997174	cj1061c	isoleucyl-tRNA synthetase
	754	AATTTCGCCACCTTAAGTGGTATTGCTGAGCTTTATCCAAAACTCGATCAAGGCTTTATAGTTGATCTTTTAAGC	75	532431	532505	cj0571	transcriptional regulator
	763	CTTAAAACAAGTGGTGCCATCATAAAAGATCAAAATGCTTTAATCGCAACTGAATTTGGTCAATATCTTTTTGTAGTTTTAATGAAAGATTTTTACACAG	100	329606	329507	cj0363c	coproporphyrinogen III oxidase
	766	CTTAACAAAACTACCTAATGAAAAAAGCCTTACACGCTTTACAAAGGGAAAAAACAACTATATCATTGCCTTGCTTCATTTTAATGAACTAAAA	94	386147	386054	cj0421c	integral membrane protein
	767	CTTAACTCTTTAAAAACATCTTCGATATTGGCCAAGGCTATATAACGACTCATCGCACCAAAACGACTTCTTGCTGCTTGATG	83	286627	286545	cj0316	chorismate mutase/prephenate dehydratase
	769	CTTAGAAGAAATTTACCAAAGTACAAATGAAGAAAATTTCTTGCAACTTTTTTT	54	531279	531332	cj0570	ATP/GTP binding protein
	772	CTTATAGTTTTAATTCTTTAGGAGTAAATAATAATAAGAGTGAGGC	46	1283258	1283303	cj1351	phospholipase A
	776	CTTCCACTCCAACCCATTTGAGACCAGTTTTTAGCCATAGATAAACGACCATAGAATTTGGTTTTAT	67	1099606	1099669	cj1170c	outer membrane protein
	780	CTTCCTTTAGAGGTTAAAAAACCTTTTTTGAAGTAAATATCTGTAATTGTATAATCAGGATTGCTGTTTTTAATAAATTTATTAAATAAAAGTTCGTTAG	100	195816	195915	cj0199c	hypothetical protein
	782	CTTCTAAAACAGATCTTAAGGGGAATATCATTTATGCCAATAATGACTTTTTAAAATACGCAGGTTATAAAGTTGATGAACTTTTGTATAAATCTCATAA	100	1119662	1119563	cj1191c	PAS domain-containing signal-transduction sensor protein
	788	CTTGCAGCAGATAAAGCCGCCGCATCATTGATCCCATCTCCTACAAAAAGAGTTTTTT	58	1092084	1092141	cj1161c	cation-transporting ATPase
	789	CTTGCAGCAGATAAAGCCGCCGCATCATTGATCCCATC	38	1092084	1092121	cj1161c	cation-transporting ATPase
	790	CTTGCTATACGCATTATGGGAGAAGTAAATCGCCCTAGCTTAGAACTATTACGCAAGGTTGATGTAATTTTACTCGAAGAACTTAAAAGTACAGGTTGGT	100	1177645	1177744	cj1248	GMP synthase
	792	CTTGCTTTTGGGATCACTCCGCTTTTTATGGCT	33	1188213	1188181	cj1257c	efflux pump protein
	793	CTTGGAACATGAAGATTTGTAATGCCTTTATCGGAATTTACCATAGAAATATC	53	495095	495043	cj0531	isocitrate dehydrogenase
	794	CTTGTAAAAGCTGTCCAAATTTCACCTCTTAAATCTCTAAATTTGTTAGGAGTTATGATATA	62	1364564	1364623	cj1430c	dTDP-4-dehydrorhamnose 3,5-epimerase
	804	CTTTGCATAGATGTAAGAAATCAAAAAGAAATCTTTGAAGCTATTGAAAATTTACCTAAAGAATTTCAAGAAATTGATGTGCTTTTTAATAATGCAGG	98	780691	780594	cj0833c	oxidoreductase
	806	CTTTGTAAATGCCCAAGATGTTGGAAACTTCAAAGTAAAAATGAAGAAACACCTTGTTTAAGATGTGAAGAAGTTTTAAAAGG	83	996872	996790	cj1061c	isoleucyl-tRNA synthetase
	807	CTTTGTATAGGATTTTCTTATGTAAAATACTATTAT	36	992585	992550	cj1055c	sulfatase family protein
	810	CTTTTACAAAACTCACACATCAATAATTCTTGCATGGAAGTATGGG	46	582314	582269	cj0622	carbamoyltransferase
	811	CTTTTACAAAACTCACACATCAATAATTCTTGCATGGAAGTAT	43	582314	582272	cj0622	carbamoyltransferase
	812	CTTTTATTTATTGCTTATTTTGAGGATAAATTTGAAATTATACTAGAAAAACATAAGTATTTTAAAAGTAAAATCAGTCTTAGAACCTTACTTGAAAATT	100	647548	647449	cj0690c	restriction/modification enzyme
	814	CTTTTGAGTGATTATAATATCACTAAGGGTAAGATTATAGTGGCTCCAAATTTAGCTTTTGATAGCATTATCAAGCGTTCTCGTGGGAATAATGG	95	1278684	1278590	cj1345c	hypothetical protein
	815	CTTTTGAGTGATTATAATATCACTAAGGGTAAGATTATAGTGGCTCCAAATTTAGCTTTTGATAGCATTATCAAGCGTTC	80	1278684	1278605	cj1345c	hypothetical protein
	818	CTTTTGTATAAATCTCATAATATAGTAAGACATGAAGATATGCCACG	47	1119582	1119536	cj1191c	PAS domain-containing signal-transduction sensor protein
	820	CTTTTTAAAAGCTCTAGCATCATAGGATGAGGTTTGGGTTCTATGCCTAAACTTACGCCTAAAATTTTATCAAAATAAGGAATGATTTGATGTTTTTTAA	100	1161580	1161481	cj1233	HAD-superfamily hydrolase
	821	CTTTTTATCATTCCTTTAAATACTTTAATCCAATTTCATGCCAAAGAAAATGAATTGGGACAAATTCTTGCAGGAAATAATTTTTTTCAAAATATTGCCA	100	876576	876477	cj0938c	2-acylglycerophosphoethanolamine acyltransferase
	830	TGTAAGTCCTCACCTTGTGTGATTTTATATTCTATACTTTGACATTTAGGACACTTAAAAACATTTTCTTCTAAAATACTTGTTTGATCGCATTTTAA	98	587483	587386	cj0627	hydrogenase expression/formation protein
	832	TGTATGTACAAAGCAAAGCTTTGTTATTTTCATTTTCATATCTTTTAAAATAAAACAAATTTCATCTAAAGCTAAAGCTTCATAGCAAAAATACAAAGTA	100	461058	460959	cj0495	methyltransferase domain-containing protein
	833	TGTGAGAGACTTGGTGTTTTAAGCGAATATGATAGTTTAGAAAATTTAAAAAAATATTTAAATCAATACGAGTTTTTTTTCTCAGCTACTAATGCACCAA	100	504584	504683	cj0542	glutamyl-tRNA reductase
	834	TGTGAGTGAAGTTTTAAGTGATGTAAGTAGAAATGATCTTATAACTTTACTTAGAAAGTATTT	63	1172915	1172853	cj1245c	hypothetical protein
	837	TGTTTATCAATGCTTTTGGCGAGATAGAAAGTAAATTAGGTTCTGAAGAAGAAATGCTTATTATAGAGCCTAAAAAAAGTGATGAAGCAAGAAAACTTTG	100	993039	992940	cj1056c	carbon-nitrogen hydrolase family protein
	843	ACAAAAACCACTTCTAAAGCACTATGAGCAAAGCTAA	37	1188047	1188083	cj1257c	efflux pump protein
	847	ACAAATATTACACCTAGGATCACACCTGCTCCTATCATACCTAATCTTGAGAAAAAAATAGAAAAAAATGCTTATGAAATCTTGCTTGATAGTATTTATG	100	1090731	1090830	cj1157	DNA polymerase III subunits gamma and tau
	850	ACAACTATGCTAGCCATACTTAGGCGTTTGGTTGATTTAAAGGAAGAAAATTTAG	55	851525	851471	cj0914c	invasion antigen CiaB
	852	ACACAAAAAGTATCATTATCCGTGCTTAAACCTTCATTATTTGCTTTTTCATGAGCATTTAATTCATCATAACTTAAATTATGAAAAATTTCCTTTATGT	100	867622	867719	cj0932c	phosphoenolpyruvate carboxykinase
	854	ACACGTATTGTTTCAGGTGTGGGTGTGCCTCAAATTTCAGCCATTGATGAGTGTGTGGAAGAAGCAAATAAATTTGGCGTTCCTGTGATAGCTGATGGTG	100	994399	994300	cj1058c	inosine 5'-monophosphate dehydrogenase
	855	ACACGTATTGTTTCAGGTGTGGGTGTGCCTCAAATTTCAGCCATTGATGAGTGTGTGGAAGAAGCAAATAAATTTGGCGTTCCTGTGATAGCTGATGG	98	994399	994302	cj1058c	inosine 5'-monophosphate dehydrogenase
	857	ACACTTTTTAGCACTTTAAGCTCTTTTTTTGAAGTATTAATCGACCCTGATGAATTCATGGTAATACAAGGAAGAATGTTTGCTAGTTT	89	1285380	1285468	cj1353	enterochelin uptake permease
	859	ACAGAAGCTAAGGATAATCATGTAGAACATAGAGAGCTTGGGGAATTTATGGATTTTTGTGAGCAATATATCATAGGTGATAATGGTATGCTTGTGGATA	100	82553	82652	cj0069	hypothetical protein
	860	ACAGGAGAATTTAACAAAATTATTTCTCAAAATACTGCACAAAAAAGTATAGATATTAAAGCTTAAGGATTTAAAAGTCTTTAAATTCCTAATCTTAATA	100	70338	70240	cj0055c	hypothetical protein
	861	ACAGTGCGTTTTAAAGCATCTTTGCTTACACTTGCAAAAGCTACAAAATCAAAACCATCATAGCGAAGTTTTTCATACATTTCATCACTTAAAACAGTGA	100	713281	713378	cj0762c	aspartate aminotransferase
	866	ATTAAAACATTAGCATGTTCTAGAGCCTCATCTACACTATAGCTTAAATT	50	997174	997223	cj1061c	isoleucyl-tRNA synthetase
	867	ATTAAACTTGATAGAAAAATTTTCATCGATGCTGATGAAGTAAGCAAATATAAAGA	56	1622547	1622495	cj1710c	metallo-beta-lactamase family protein
	868	ATTAAAGCATCATATCTTATATCGACTTTTACAACTTTATTAAAATCATCTCTCAT	56	1193372	1193317	cj1262	two-component sensor histidine kinase
	871	ATTAATGTGTTTGCACCTATTTTAATGAGTGAAGTTTTTAGAGCTAAAATAAGATTTTCAGGAATTTCTTTTTCTTATAATATT	84	1519941	1519858	cj1588c	MFS transport protein
	872	ATTAATGTGTTTGCACCTATTTTAATGAGTGAAGTTTTTAGAGCTAAAATAAGATTTTCAGGAATTTCTTTTTCTTATAA	80	1519941	1519862	cj1588c	MFS transport protein
	873	ATTACACCTATCCTTTGCCTGTGAGATTAAAAGAAGAGTGTTCTTATTTTTTAGGAGATGAAAAGCATTATCTAAGCGTGTATAAAAGCAAAGAATACCT	100	531560	531659	cj0570	ATP/GTP binding protein
	876	ATTATCTCATCTTTACCTAAAATTGAAATTTTTTCATTTTCTTTAAG	47	604312	604266	cj0642	DNA repair protein
	881	ATTCCCATTCTATGGTTGCAGGTGGTTTGCTTGAGATATCATAAACAACGCGATTTATACCTTCTACTTCATTGATGATACGGCGACTTATGTTTTCTAA	100	1177999	1177900	cj1248	GMP synthase
	884	ATTGAAGTTGTGCGTAATGATAGAGTTCATTATCATTCATTGCATTGGTTTTATG	55	1001613	1001559	PL995	hypothetical protein
	896	ATTTATGGCAATAATTACACCTATCCTTTGCCTGTGAGATTAAAAGAAGAGTGTTCTTATTTTTTAGGAGATGAAAAGCATTATCTAAGCGTGTATAAAA	100	531550	531646	cj0570	ATP/GTP binding protein
	900	ATTTGAAGAACATGGCTTAAAAGCAGAACGCAAATGGTTTCGTCCTGTAGAAAAACGCAAAGTTTATGA	69	1623049	1622981	cj1710c	metallo-beta-lactamase family protein
	904	ATTTGTCCTTTGTATGATTTTTGTCAAGGCAAATTTCATACAGAGCTTTATCCAAGAGCTAAAAAAATACTTTATGAGAGTGTAAATTTAAATCTTTTTT	100	1548127	1548028	cj1620c	A/G-specific adenine glycosylase
	909	ATTTTCTTTTTTTAGGTTAATATTGGCTAGAAATAGGGTATTAGGTTCTTCTTTTACCATCATTTTATCCCTATCATAATAAGCACTTTCTAGCTTAAAA	100	1452663	1452565	cj1516	oxidoreductase
	911	ATTTTGATACGATGAAATAAAGGAGGATGATGCTAA	36	147641	147606	cj0144	methyl-accepting chemotaxis signal transduction protein
	913	ATTTTGATGGTTTTTTAATAGGTGGTGCAAATAACCTTTTAATTAGCCCAAAACCTAAAAATATAGGAATTTTAGGAGATGGTTTTGATTTTATACAAAT	100	1596119	1596218	cj1676	UDP-N-acetylenolpyruvoylglucosamine reductase
	920	TAGAAAAGCTATCATCATAAGGTCCTACATCCATATCTAAAGGCTTAACCTTTCTATCTGGAAAGTCTTTATTTCTATTTGCTTT	85	814398	814482	ST799	hypothetical protein
	928	TAGATAATGGCGATATTAAAGCTATGATTGATGATTTTAAAAATAAATTTGCTAAAGCGGTGATTTTACTTATTCAAGTAAAAGATGA	88	471878	471965	cj0506	alanyl-tRNA synthetase
	930	TAGCCCAAAATTCTTCAAAACTTGGCATAGGAGTGGCAAAAGCTTCGCCAAAACTTTGAGTTTGTTTTAGGGCACTGTTGTAGTATTCTTTGATGAAATC	100	242568	242667	cj0264c	molybdopterin containing oxidoreductase
	931	TAGCGAAAAATCCATATAAAACTTAAAAAGCTAATGATATAAGCAAGAATTAAAACATCAAAAGCAATATTATC	74	1285543	1285470	cj1353	enterochelin uptake permease
	933	TAGGAAGTATAAGAAGCGTGGTGCATCAACTTTTAGGAGGTTTGCGTTCTTCTATGGGTTATGTTGGAGCTAAAGATATAGAAGATTTTCAAAAAAGGGC	100	994047	993948	cj1058c	inosine 5'-monophosphate dehydrogenase
	950	TTTACGGTGCTGCTGCTGTAGGTTCTTATGA	31	1189722	1189752	cj1259	major outer membrane protein
	976	TTTCCTATTTTTTGATGTAAAAGCGTATCAATACCTAACCTTTTTAAAATTTTCTCATCTAAATCTTGACCTGATAAAACACTAGCAAGTTCGATATTTT	100	1107312	1107411	cj1180c	ABC transporter ATP-binding protein
	977	TTTCTATCAATAGCATGATCAAGCTCTGCAAAAAAATCATCATTACTAACTTGTTTAAAAATTGCTCCAATTTTTTCAAAATGTTGCAAACTCTCAGTTA	100	555996	555897	cj0598	hypothetical protein
	980	TTTCTTCTAAAATACTTGTTTGATCGCATTTTAAACATAAAATTTCAAGTGGGGCAAGTTCTATAAAAAGTTTAGCATTTTT	82	587419	587338	cj0627	hydrogenase expression/formation protein
	982	TTTCTTGCTGTTTTCATTTGATCTACTTGAACCCAAAAATGCCCTCTTTCTTCATTGAAATCAAGGCTAAAAGGATATCCTGCCCAAAGTAT	92	1290024	1290115	cj1357c	cytochrome C
	983	TTTCTTTCTTGAATTTTTACAATCTCGACAAAACCTTTATTGTCTTTATGTTCAGCATGATACACAAAAAGACGAGGTAAATAAAAAAGACCCGCCATCC	100	329093	328994	cj0362	integral membrane protein
	994	TTTGCTAATGCAAAACTTGAATAAAATACAAGAGCTAAAACAAATTTGCAAAAAAA	56	813739	813684	cj0872	protein disulfide isomerase
	999	TTTGTATGGTGGTTTTTTCACTAGGACTTTATAAAATTTTATTTAGTAGCGATAGAAGTATTTATCTTATCATGCTTTTAGGCTTAGTTTTTGGGACACT	100	1285285	1285384	cj1353	enterochelin uptake permease
	1007	TTTTAATGTCAAATTTAATTCTGCATTTTTTGCTACAAGAATTTTTCCATTGCTTGTAGAAATAATTTTAAAATTAACATTAGC	84	1602437	1602520	cj1680c	hypothetical protein
	1008	TTTTAATGTCAAATTTAATTCTGCATTTTTTGCTACAAGAATTTTTCCATTGCTT	55	1602437	1602491	cj1680c	hypothetical protein
	1011	TTTTAGTTCATTAAAATGAAGCAAGGCAATGATATAGTTGTTTTTTCCCTTTGTAAAGCGTGTAAGGCTTTTTTCATTAGGTAGTTTTGTTAAG	94	386054	386147	cj0421c	integral membrane protein
	1018	TTTTATTCAGGACTTGCTTTTGGGATCACTCCGCTTTTTATGGCT	45	1188225	1188181	cj1257c	efflux pump protein
	1023	TTTTCGAAATTAGGTTTTTTTGCAGAAAATATGGAAGCCTTTTCTGTTTTGAGCGTAGCTAAAAATTTAAATATTGATGCAGAGTGTATTTTGTGTGCAA	100	1624877	1624976	cj1712	hypothetical protein
	1027	TTTTCTTTGGATTTTGATGATTTTTATTTTAATTCCAAAGACGGCTTAAATGAAAGTAAATTTGTTTATACTCATTCTTTTGAATGGAAAAATCAAGAAA	100	1200276	1200177	cj1268c	5-methylaminomethyl-2-thiouridine methyltransferase
	1030	TTTTGAATATAATCCCAAAGACATTTAAATACAGTGCGTGGCATATCTTCATGTCTTACTATATTATGAGATTTATACAAAAGTTCATCAACTTTATAAC	100	1119500	1119599	cj1191c	PAS domain-containing signal-transduction sensor protein
	1032	TTTTGATATTATTTTGGAGCTTTTGTTATGAAGATTATCCTAGCTACGAGCAATAAGCATAAGGTTTTAGAACTTAAAGAAATTTTGAAAGATTTTGAAA	100	1312415	1312316	cj1374c	deoxyribonucleotide triphosphate pyrophosphatase
	1033	TTTTGATATTATTTTGGAGCTTTTGTTATGAAGATTATCCTAGCTACGAGCAATAAGCATAAGGTTTTAGAACTTAAAGAAATTTT	86	1312415	1312330	cj1374c	deoxyribonucleotide triphosphate pyrophosphatase
	1036	TTTTGTGCATTTTTAAGCAAATAATCATTGATAAAAACAAGAGTTAAAACTCCAACAGCACTTGTAATAAAAGAAAAAAGCAAAAAAGAAATCAACTTTA	100	1519504	1519603	cj1587c	multidrug transporter membrane protein/ATP-binding protein
	1038	TTTTTAAGCAAGGAAGGTTTTACTTATGAAAAGATTGCGGATTTTTCTTTGCAAGAATTAGC	62	1194346	1194285	cj1264c	hydrogenase maturation protease
	1039	TTTTTAAGCAAGGAAGGTTTTACTTATGAAAAGATTGCGGATTTTTCTTTGC	52	1194346	1194295	cj1264c	hydrogenase maturation protease
	1047	TTTTTACTTACTGCAGCAACTTTGATCACTTGGCTTTGTAAAGTTGAACCAGGTAAAATTCTTGATACCAGTGTATTTAAAAGTGGTATGACTGCTTGTG	100	98303	98402	cj0088	anaerobic C4-dicarboxylate transporter
	1056	TTTTTGCAGAGCTTGATCATGCTATTGATAGAAAATTTGGTATTTTCCAAGATATGCTAAATATAGAAGAAAAGGCTATTAGATTAAGTGGTGAACACAT	100	555963	556059	cj0598	hypothetical protein
	1062	TTTTTGTTTATAGTTTTTGGCTTTCTTTACTTTGTTCGTTTTTTGTAGCGATTTTTGCAGTGATTGGAGATTTGCTTGAGAGTTATTTTAAAAGAGAAGC	100	1280120	1280021	cj1347c	phosphatidate cytidylyltransferase
	1072	TTTTTTTAATAACATTTTTAAGCTCTAAATTTTTGATATTTTCAAAAAGATCTAAATGCAGCTTTAAAAGCTCAT	75	1491452	1491378	ST1047	hypothetical protein
	1074	TTTTTTTGCAAATTTGTTTTAGCTCTTGTATTTTATTCAAGTTTTGCATTAGCAAA	56	813684	813739	cj0872	protein disulfide isomerase
	1078	ACCAAAAAAAGAAAAATATTTACAAAACCTATGAAAGGTACAATTAAGCGCGATAAAGATCCTATAAAAGATGAAGAAAATAAAATCTTCTTACAAAATG	100	808765	808666	cj0862c	para-aminobenzoate synthase subunit I
	1079	ACCATACGCGGTGAAGCGACTTTAAATTTACCAAAGGGTGCTAAAGATGG	50	1190776	1190727	cj1260c	molecular chaperone DnaJ
	1083	ACCCCACCAGGATAACCTAAATTCATCATTTTAGCCACTTTATCAAAACTTTCTCCAAAGCTATCATCATTTGTGCTTGCTAAAAGCTCTAAG	93	1276923	1277015	cj1344c	DNA-binding/iron metalloprotein/AP endonuclease
	1086	AGGAAATTAAAGACTTTGCAGATTATTTTTCTCGCAAATTTACAAGCATTTATGAGAGTAAAATCAAACAAATAAAAAATTTAAAACTTGCACAAGTGGA	100	1281824	1281725	cj1349c	fibronectin/fibrinogen-binding protein
	1089	AGGATTGACATCTAAAAGTTTGGCTTTTTCTTTGTTGATGTGTAAGGCTACTTCATCTTTTGTAGCATTAGCATTATCGCTTATATCTACAATGCG	96	967595	967500	cj1033	multidrug efflux system membrane protein
	1092	AGGTGAAAAAAGAATGTATGATTTGGTTTGGAGTCAGCTTATTTCTATGGATAGTTTTCAAACCAATAATTTAGCAGATAATATCAACCCTTA	93	216227	216135	cj0231c	ribonucleotide-diphosphate reductase subunit beta
	1093	AGGTGAGGACTTACATCTTATGCGACTTGTGATGGAGTGAAAGTAAAATCAATAAATGATTTTACTTTCTGCTTTCAAATGCTTTGATAATATCTG	96	587469	587502	cj0627	hydrogenase expression/formation protein
	1094	CACACTATGGTGCTTTATCTTAAAGATGATGCAA	34	1277044	1277017	cj1344c	DNA-binding/iron metalloprotein/AP endonuclease
	1096	CACCTAAGCCCTCATGGTAAGTATGAGTATAAAGAATAAGCCCTGTAAGAATGATACCTAACATCACAAGATAAAAGAAAAAATAAGTTA	90	1195002	1195091	cj1265c	Ni/Fe-hydrogenase B-type cytochrome subunit
	1099	CACGATATGGTATTTAACAAGTTCATGGATGAGCTTGAATTTTTTTAAAAGGATTTAAAATGGGATTTCGTATTAACACCAATGTTGCAGCTTTAAATGC	100	1271009	1270910	cj1339c	flagellin
	1100	CACGCGAACGCTTGATAATGCTATCAAAAGCTAAATTTGGAGCCACTATAATCTTACCCTT	61	1278600	1278660	cj1345c	hypothetical protein
	1101	CACGCGAACGCTTGATAATGCTATCAAAAGCTAAATTTGGAGCCACTATAATCTT	55	1278600	1278654	cj1345c	hypothetical protein
	1102	CACGCTTGGATAAAGTGCTCTTTTGGCTAAATTTCCATGTCCTAGTTCTCTTCTTCCTGGAGCTTTGATAGGACTTGCTTCGCCTACTGAAAAACCTGGA	100	1184907	1184808	cj1253	polynucleotide phosphorylase
	1105	CCGCTATCTTGAGCAGTGTTAAAGAAAATCGGTGCTATGGTTGAACCCATTACTATACCACCGCTGTGCTTGTTTGG	77	783843	783919	cj0835c	bifunctional aconitate hydratase 2/2-methylisocitrate dehydratase
	1108	CGGTTTAAATCCCCATTATTCCCACGCGAACGCTTGATAATGCTATCAAAAGCTAAATTTGGAGCCACTATAATCTT	77	1278578	1278654	cj1345c	hypothetical protein
	1112	CTCCAACCCGTATTAACAAGATAAACATTAACTTCATGTTTTTCAATCTTTTCACCAAGCAATCTCGCATAAACCGTTGGATGCAAAGGCATAAAAGGTT	100	866482	866581	cj0932c	phosphoenolpyruvate carboxykinase
	1114	CTCCATTTAACCATAGAGAGTGTTTGGATCCCATCAAATTTTAAAAGCCCCATCATAATGCTAGCACCTACAATCCCACCAACTATACTGTGTGTGGTTG	100	1122797	1122698	cj1194	phosphate permease
	1122	GCGTGCATAGCCTCATCTAAAATTTCAAGGTATTTTTCTTTGCTGATGCGTTTATCACAAGG	62	1175248	1175309	cj1246c	excinuclease ABC subunit C
	1123	GCGTTAATCCCTAAAACATCGTGAATAATCCCAAAGCGAGATTGAGGACCAAAGGCTGAAATTTTGTTAGAATTTGTAAGAATAATAAGAGCTTTTTTAT	100	1287381	1287282	cj1355	enterochelin uptake substrate-binding protein
	1124	GCGTTTAAAATGATGAAAGTTAATCGCTTTGCAAATGTTTAAATAATATTATATAGAAGTTAAGTATATTTTGCTATAATTTTTATAATAAATTATAGCA	100	1361235	1361186	cj1427c	sugar-nucleotide epimerase/dehydratease
	1125	GCGTTTAAAATGATGAAAGTTAATCGCTTTGCAAATGTTTAAATAATATTATATAGAAGTTAAGTATATTTTGCTATAATTTT	83	1361235	1361186	cj1427c	sugar-nucleotide epimerase/dehydratease
	1126	GCGTTTAAAATGATGAAAGTTAATCGCTTTGCAAATGTTTAAATAATATTAT	52	1361235	1361186	cj1427c	sugar-nucleotide epimerase/dehydratease
	1128	GGTAAACTTGGATTAAGGGTAATAAAACTATTATTTGCTAATGCAAAACTTGAATAAAATACAAGAGCTAAAACAAATTTGCAAAAAAAATTACGCATAT	100	813772	813673	cj0872	protein disulfide isomerase
	1129	GGTAAATTTAGAGCACTTGCTAAGGTTTTTGCCATAGAAATTCCACTGAGCAAAGAAACACTAAGTCCAGG	71	1277148	1277218	cj1344c	DNA-binding/iron metalloprotein/AP endonuclease
	1130	GGTAAGATTATAGTGGCTCCAAATTTAGCTTTTGATAGCATTATCAAGCGTTCGCGTGGGAATAATGGGGATTTAAACCGTAAATTTGCAA	91	1278657	1278567	cj1345c	hypothetical protein
	1131	GGTAAGATTATAGTGGCTCCAAATTTAGCTTTTGATAGCATTATCAAGCGTTCGCGTG	58	1278657	1278600	cj1345c	hypothetical protein
	1133	GGTATCTCTATGGTTGTTGCTGTATTTATAGGTGTGGGAATAGGATA	47	799542	799499	cj0852c	integral membrane protein
	1137	GGTCGTTTATCTATGGCTAAAAATTGGTCTCAAATGGGTTGGAGTGG	47	1099652	1099606	cj1170c	outer membrane protein
	1138	GGTGAGTTCTTTGCTCTTTTCTCAAGCTTATGCTTTACCA	40	691634	691671	ST973	putative haemagglutination activity domain containing protein
	1142	GGTTATGGTACGATTTATGGAGATTTAGCTTGTGCTTTTAATCCTATAGGATCGCTTTATAAAAGTGAAATTTATGCCTTAGCAAAATACCTTAACTTGC	100	761818	761917	cj0810	NAD synthetase
	1143	GGTTCTACGGATATTAAAATTCTATCAGAAGAAAAATTACTCAGCAAAGAAGAGTGTGAAGAATTAAAAACTTTTTGGCTTATCGATCCTCTTGATGGAA	100	1603738	1603639	cj1681c	3'(2'),5'-bisphosphate nucleotidase CysQ
	1145	GGTTTTGGCTTATCTACTCTTGATTTGCTTAAGGAGGTGCGTGCTAAAAATCAAGATGCTTATATCATCTTTAAGCC	77	1346834	1346761	cj1414c	capsule polysaccharide modification protein
	1147	TATAAATTAAAAATCGATGGAATTATTTTAAAAGATAATATAGATAATTTTCCTAAAAACTGATAAATTCTTTTGTAAAATAAGTGCTAATTGACGAGGT	100	877709	877610	cj0939c	hypothetical protein
	1153	TATATCATAACTCCTAACAAATTTAGAGATTTAAGAGGTGAAATTTGGACAGCTTTTACAAG	62	1364623	1364564	cj1430c	dTDP-4-dehydrorhamnose 3,5-epimerase
	1155	TATCAAAAAGGAAGTGATAAAGAACTTGATGAAGCTATTTCTAAAAAAGAATTTATGCAAAAATTCTTAGGACAAAATCCTGAAGAAAGCTTCGAATTTA	100	191338	191437	cj0195	flagellum-specific ATP synthase
	1157	TATCAAAATGGAAGTGGTTTTGAAGACACACTTACAGGGATAAGTTTAAAAAACAAGCTAAATTATGCAAATAATTCTTATTTTATTTTTGGTTATGAAT	100	1541773	1541872	cj1614	hemin uptake system outer membrane receptor
	1158	TATCTATACTTGCAAACTCACTTACAAATTCTTTAAAATCACAAATTAACTTTGCTTTATTTTCCTTTAAAAGCAAATTAGT	82	597276	597195	cj0634	DNA processing protein A
	1160	TATCTTGATTTTGCTTTAGTTTATAATAAAGATTTAAAAGGTATCAAAGCAAGGACTTTAGGTCATCA	68	1513109	1513042	cj1584c	peptide ABC transporter substrate-binding protein
	1180	TATTTTTATATTAGAAAAAATTAAACTTAAAAAACCACAAAGCAAGAATGGTAAAAACGCTGCGCTTAAAAATCTTATATCATGAAAAACACCCAAAAGA	100	992661	992760	cj1055c	sulfatase family protein
	1182	ACGCAAAATGCTTGCCAAGTTTTATCATACCAACCTGTACTTTTAAGTTCTTCGAGTAAAATTACATCAACCTTGCGTAATAGTTCTAAGCTAGGGCGAT	100	1177772	1177673	cj1248	GMP synthase
	1191	AGAAGATTCAAAGATAGTAAAGTATTACGAAGAAAAATTTAAGAAATAGTATTTCTCATTTTTGCTATATAAAATTCACAAAATATTTCACTTTAAAATT	100	224304	224205	cj0241c	iron-binding protein
	1192	AGAAGGGCTCATTGTCAAAGATAAAGCCGCATTTTTAATATATCTACCTTTAGCTGCGGCAGGTTTGTGTTTGTTAATTGCCTTTA	86	437815	437730	cj0475	50S ribosomal protein L1
	1193	AGAAGGGCTCATTGTCAAAGATAAAGCCGCATTTTTAATATATCTACCTTTAGCTGCGGCAGGTTTGTGTTTGTTAATTGC	81	437815	437735	cj0475	50S ribosomal protein L1
	1196	AGACATGAAGATATGCCACGCACTGTATTTAAATGTCTTTGGGATTATATTCAAAAAGGAGATGAAATTTTTGCATTTGTGAAAAATAAAGCCAAAGATG	100	1119555	1119456	cj1191c	PAS domain-containing signal-transduction sensor protein
	1203	AGATGATTTTAATAAAGTTGTAAAAGTCGATATAAGATATGATGCTTTAATCAATGTTGATATGGAAATTTTCTCTGTAATTTTAAAAAATCTTATCGAT	100	1193322	1193421	cj1262	two-component sensor histidine kinase
	1204	CCAAAAATCTTTAATGATAAAGATTTAAAATTCATTTTAAACCAATTAT	49	647305	647257	cj0690c	restriction/modification enzyme
	1206	CCAAAACTTAAAGCATCAAGCAAGAAACCAAATTTTTCTTTTTGTTGTTCTTCATCGATATTTAAAAGTTTAAATACTTTTTGTTGAATATCGTTTTTAT	100	600680	600779	cj0640c	aspartyl-tRNA synthetase
	1207	CCAAACAAGCACAGCGGTGGTATAGTAATGGGTTCAACCATAGCACCGATTTTCTTTAACACTGCTCAAGATAGCGG	77	783919	783843	cj0835c	bifunctional aconitate hydratase 2/2-methylisocitrate dehydratase
	1209	CCAAAGATGGTAATTTTTACTGGGTTTTTGCAAATGTAAGTGCTTCATTTGATACTAATGGA	62	1119464	1119403	cj1191c	PAS domain-containing signal-transduction sensor protein
	1212	CCAAATAGTTTTATTTTTAAAAACAAGCTTAAGATTATTTATTAGAAGTTTTCCACGGATATAATCTTTTTTATTAAAAACTAAA	85	876883	876967	cj0938c	2-acylglycerophosphoethanolamine acyltransferase
	1216	CCAATTTTTTCAAAATGTTGCAAACTCTCAGTTAAATATCTTTGATCAAGCTCTTCTTTTGTCCAAAAAAATCCACTTGTAGC	83	555930	555848	cj0598	hypothetical protein
	1218	CCACCAGGATAACCTAAATTCATCATTTTAGCCACTTTATCAAAACTTTCTCCAAAGCTATCATCATTTGTGCTTGCTAAAAGCTCTAAGTTTGCATCAT	100	1276926	1277025	cj1344c	DNA-binding/iron metalloprotein/AP endonuclease
	1219	CCACCATCAGCTATCACAGGAACGCCAAATTTATTTGCTTCTTCCAC	47	994299	994345	cj1058c	inosine 5'-monophosphate dehydrogenase
	1220	CCACCCCCAGGTATGATTTCTATGCGTTCTACATTATCTAAATTGATACTATCTAGCGGGGTTACACCATGGGAATTATCAAGAACATTAATAGCA	96	1541231	1541136	cj1614	hemin uptake system outer membrane receptor
	1221	CCACCCCCAGGTATGATTTCTATGCGTTCTACATTATCTAAATTGATACTATCTAGC	57	1541231	1541176	cj1614	hemin uptake system outer membrane receptor
	1222	CCACCTAAGCCCTCATGGTAAGTATGAGTATAAAGAATAAGCCCTGTAAGAATGATACCTAACATCACAAGATAAAAGAAAAAATAAGTTA	91	1195001	1195091	cj1265c	Ni/Fe-hydrogenase B-type cytochrome subunit
	1223	CCACTCCAACCCATTTGAGACCAATTTTTAGCCATAGATAAACGACCATAGAATTTGGTTTTATCATTAATATCAGCATTCATATTTAAATGAAGCTCAT	100	1099606	1099705	cj1170c	outer membrane protein
	1224	CCACTCCAACCCATTTGAGACCAATTTTTAGCCATAGATAAACGACC	47	1099606	1099652	cj1170c	outer membrane protein
	1225	CCACTCCAACCCATTTGAGACCAGTTTTTAGCCATAGATAAACGACCATAGAATTTGGTTTTAT	64	1099606	1099669	cj1170c	outer membrane protein
	1228	CCACTGCTACAACTTCAGGTACTACTTCTTCAGGAAGTACTAGTGGAACAACTAGAACAGATTCAAGCAGTAGCTCAGGAATAGTGAGCAATCCAAACGC	100	61374	61470	cj0042	flagellar basal body rod modification protein
	1230	CCAGCAAGATCATAAGAACCTACAGCAGCAGCACCGTAAAGATTTCCTAATGAATCT	57	1189761	1189705	cj1259	major outer membrane protein
	1232	CCATCAGCTATCACAGGAACGCCAAATTTATTTGCTTCTTCCACACACTCATCAATGGCTGAAATTTGAGGCACACCCACACCTGAAACAATACGTGT	98	994302	994399	cj1058c	inosine 5'-monophosphate dehydrogenase
	1233	CCATCTTTAGCACCCTTTGGTAAATTTAAAGTCGCTTCACCGCGTATGGT	50	1190727	1190776	cj1260c	molecular chaperone DnaJ
	1236	CCATTATTCCCACGAGAACGCTTGATAATGCTATCAAAAGCTAAATTTGGAGCCACTATAATCTTACCCTTAGTGATATTATAATCACTCAAAAG	95	1278590	1278684	cj1345c	hypothetical protein
	1237	CCATTATTTCAGCAATCAATGATGAAAGTAGGATTTTGATTTTGTATCATCTTTTAAGATACAAAGAACTTTGTGTTTGTGAT	83	1491178	1491260	ST709	putative transcriptional regulator
	1238	CCATTGCTTAAAATAAGCAATTTTTTATCTTTAGCAATGCTGCGTAAAGATAAAATAAGCTCATTTAAATGAGGATAAAGACTAGGCTCTCCGTTGGCAG	100	1172263	1172164	cj1244	radical SAM domain-containing protein
	1239	CCATTTGAGACCAGTTTTTAGCCATAGATAAACGACCATAGAATTTGGTTTTAT	54	1099616	1099669	cj1170c	outer membrane protein
	1243	GAGAAGCAAATCATACAATTAAGCGGTGTTATTCGTCCTTATGACATCGGTCAAGACAATACTATAGATAGTAAATATATAGCAGATGCTAAAATTCTAT	100	641281	641182	cj0687c	flagellar basal body L-ring protein
	1245	GAGAGTGCAAATTTTTCTAAATATAACATCCTTGCGCAATCAGGTTCTTATGCTATGAGTCA	62	1267472	1267411	cj1338c	flagellin
	1248	GAGCTTTTATTTTTGTTTAAAACCTTAGCAAGTAAATCCGTTACTCC	47	1186411	1186365	cj1255	isomerase
	1252	GGGAATATCATTTATGCCAATAATGACTTTTTAAAATACGCAGGTTATAAAGTTG	55	1119642	1119590	cj1191c	PAS domain-containing signal-transduction sensor protein
	1254	GGGATGAGTTTAGGACACTCTTTAGCAGTGGCTTTAAAAACGCGTCAGCTTTTTGCTTTAAACTCAATTCATTACGAT	78	1307624	1307701	cj1370	nucleotide phosphoribosyltransferase
	1255	GGGGCGTTAGTAGCAATAGCTAAAAAACAATTTTTGTTTTTTAAAAATTCTAAAAGTTCTTTCACTCCTTCAAAAAGTACCACGCTTTGTT	91	1161457	1161367	cj1233	HAD-superfamily hydrolase
	1258	GGGTCATTAAATACACCAGCAACAATAGGCATACCCACAAATATAGTATTTCCAAAACAAGAAAGCAAAAACATACTGACTAAAGTTACTTTAGAAAAAT	100	873526	873427	cj0937	integral membrane protein
	1260	GTGATTTTATGTGGTGGTAAATCTAGTCGTATGGGACAAGATAAAAGCAAATTGATTCTTAAAAATCAAAATTTAACTCAATTTCAAGTAAATAAATTTT	100	1282385	1282484	cj1350	molybdopterin-guanine dinucleotide biosynthesis protein
	1262	GTGCCTACTTTTATATTCTCATCTACTGCGTTAATCCCTAAAACATCGTGAATAATCCCAAAGCGAGATTGAGGACCAAAGGCTGAAATTTTGTTAGAAT	100	1287408	1287309	cj1355	enterochelin uptake substrate-binding protein
	1264	GTGCGTTATGGCAAGCGTTCTGAAAATATCCAAAATTTAAAAGAAATGTATGTAAATACACGCAGCGAAGGTTTTGGCGAAGAAGTAAAAAGAAGAATTT	100	995773	995674	cj1059c	aspartyl/glutamyl-tRNA amidotransferase subunit A
	1265	GTGCTTTACTAAGCTCACCCATGGTTTGTTTGATGTGTTCACCACTTAATCTAATAGCCTTTTCTTCTATATTTAGCATATCTTGGAAAATACCAAATTT	100	556094	555994	cj0598	hypothetical protein
	1270	TCGCCATGTCCTGGTGCAGTATGTACAAGTCCACTTCCACCATCCATCAATACATGCTCACCCATGATTAAAACAGATTTTCTTCCATTTAAAGGATTGA	100	998539	998638	cj1061c	isoleucyl-tRNA synthetase
	1278	TGGTAAAGCATAAGCTTGAGAAAAGAGCAAAGAACTCACC	40	691671	691634	ST973	putative haemagglutination activity domain containing protein
	1281	ACTAACAAGCTCTCCACTTACCATCCTAGCAAGCTCTTTAATTCTTTCTTCTTGATCAAGCTTTTTTACCTTACTTTCTTC	81	604667	604587	cj0642	DNA repair protein
	1282	ACTAATTTGCTTTTAAAGGAAAATAAAGCAAAGTTAATTTGTGATTTTAAAGAATTTGTAAGTGAGTTTGCAAGTATAGATA	82	597195	597276	cj0634	DNA processing protein A
	1289	ACTATGGTGCTTTATCTTAAAGATGATGCAAACTTAGAGCTTTTAGCAAGCACAAATGATGATAGCTTTGGAGAAAGTTTTGATAAAGTGGCTAAAATGA	100	1277044	1276948	cj1344c	DNA-binding/iron metalloprotein/AP endonuclease
	1292	ACTGCTAAAGAGTGTCCTAAACTCATCCCTCCTCTTGCTATAGCTAAAAGTGCATC	56	1307652	1307597	cj1370	nucleotide phosphoribosyltransferase
	1293	ACTGTTTTATTTGTAGTCTGAGCAAAAAGCTTTTCTATATCAACTTGCTCTGTTGGTTTTTGTATTT	67	116925	116859	cj0111	hypothetical protein
	1294	ACTTCAAGGGGTTTAAATCCCTTTTATTTGGAAAGAAATTTTAATAAAAAAGGCACTTTTTTAGCTTTGGGTGCGGAACTTAAAAATGAATTTGTGATTT	100	582964	583063	cj0622	carbamoyltransferase
	1300	CAAAAAAGCCCTATGCAAACTTATTTAGAAGATGTTTATACTATCTCTGTAAATTTAGCAGGGCTTGGAGGCATTAGTGTGCCTGTTGCAAAAGATAAAG	100	995512	995413	cj1059c	aspartyl/glutamyl-tRNA amidotransferase subunit A
	1303	CAAAAGCTGATATTATTATTCCCCTAGCTGCTTTGGTTGGAGCTCCACTTTGTAAAAGAAATCCAAAATTAGCTAAAATGATCAATTATGAAGCTGTAAA	100	1361927	1361828	cj1427c	sugar-nucleotide epimerase/dehydratease
	1304	CAAAAGTATTATTCTGCAAATTTAAATCCTGAGATCTTTGATACCTTTGAACTAGGAATTGATGATTTTTGGTGGGATTTTTACGGCTTTAATCTAACTT	100	1542289	1542388	cj1614	hemin uptake system outer membrane receptor
	1305	CAAAATAAATTAAAGTTGATTTCTTTTTTGCTTTTTTCTTTTATTACAAGTGCTGTTGGAGTTTTAACTCTTGTTTTTATCAATGATTATTTGCTTAAAA	100	1519613	1519514	cj1587c	multidrug transporter membrane protein/ATP-binding protein
	1307	CAAAATTTAGGCGTTGATGCTTTTTTAATCGGCGAATATTTTATGCGTGA	50	463521	463567	cj0498	Indole-3-glycerol phosphate synthase
	1308	CAAACACAAGCAGTCATACCACTTTTAAATACACTGGTATCAAGAATTTTACCTGGTTCAACTTTACAAAGCCAAGTGATCAAAGTTGCTGCAGTAAGTA	100	98406	98307	cj0088	anaerobic C4-dicarboxylate transporter
	1309	CAAACATGATTTTCGCCTTTATCGATAAATTCATACATTTCTTTGCCTACTATATCAGAACTTTCTCCTAC	71	717609	717679	cj0765c	histidyl-tRNA synthetase
	1310	CAAACTAAAAGGGACGAACAACCATCATTAAAGCGATAATAATAAACATTATAGT	55	329383	329329	cj0362	integral membrane protein
	1313	CAAAGTATGGATATAACTGATCTTAGCAAAGATAGGATCAATGCGGAGCTTTATAAATTCTTTAAAAG	68	739783	739850	cj0789	poly(A) polymerase family protein
	1314	CAAATCATACAATTAAGCGGTGTTATTCGTCCTTATGACATCGGTCAAGACAATACTATAGATAGTAAATATATAGCAGATGCTAAAATTCTATATAAAA	100	641275	641176	cj0687c	flagellar basal body L-ring protein
	1318	CAACCATAGGAAGACAGCCAGGAACCGATGGTCC	34	1099501	1099468	cj1170c	outer membrane protein
	1321	CAACTTTATAACCTGCGTATTTTAAAAAGTCATTATTGGCATAAATGATATTCCC	55	1119590	1119642	cj1191c	PAS domain-containing signal-transduction sensor protein
	1322	CAACTTTATAACCTGCGTATTTTAAAAAGTCATTATTGGCATAAATGATATT	52	1119590	1119639	cj1191c	PAS domain-containing signal-transduction sensor protein
	1325	CAAGCTTTATTGCTAGAAGAGCTTGTAAAGTCTATATTTTCTAAATCTTCATG	53	1276008	1276060	cj1343c	hypothetical protein
	1330	CAATATTCCTATTATTATCTCATCAGCTAGAGGTGACTTAAGCGATAAAGTTGTGGGGCTTCAAATCGGCGCTGATGATTATCTACCAAAGCCTTAC	97	1191997	1192093	cj1261	two-component regulator
	1333	CAATCAACAAAATGTAGCAAGTGCGAGTCATAATATCATTTTTCTAGCAAGAAAAGAT	58	1001409	1001466	PL995	hypothetical protein
	1347	GGCGAACAATACCGCAAAATAAGAAACACTATAAGATTTTTACTTGCTAATAC	53	997562	997510	cj1061c	isoleucyl-tRNA synthetase
	1349	GGCTTAAAGATGATATAAGCATCTTGATTTTTAGCACGCACCTCCTTAAGCAAATCAAGAGTAGATAAGCCAAAACC	77	1346761	1346834	cj1414c	capsule polysaccharide modification protein
	1353	GTTCCAGCTAAAAGCGATCCTATCATAACAGAACTCGCACCTACGGCTAAAGCTTTTGCAATATCACCTGAATATTTAAT	80	994218	994297	cj1058c	inosine 5'-monophosphate dehydrogenase
	1354	GTTGAAGCAAGCAAAGATATAGATCCAATAGGATTTCTTATCTCATGTGCCAAATGAGCCGCTACACTACCCATGCTTGCAAGCCTTTCATTGCGTTTTT	100	743825	743726	cj0793	signal transduction histidine kinase
	1358	GTTGGAGCTCCACTTTGTAAAAGAAATCCAAAATTAGCTAAAATGATCAATTATGAAGCTGTAAAAATGATAAGTGATTTTGCAAGTCCTTCTCAAATAT	100	1361892	1361793	cj1427c	sugar-nucleotide epimerase/dehydratease
	1359	GTTGGTGGTGTAACTTGCGTTATGGATTTGCTTGATCCTGCAAGAATGGGTGA	53	1196548	1196496	cj1266c	Ni/Fe-hydrogenase large subunit
	1360	GTTGTTTTATCTTGTTTTAATTCGCTTAAAGAAATCAAAGATCTAAAATACTCGCCCACATCTTCTTTGTCTAA	74	851521	851594	cj0914c	invasion antigen CiaB
	1365	GTTTTAAATTCTGGCTTAGCTTTCACAAAACGAACATAATAGCGATATACGGCATAAATTTGATAAAAAGGAGTATTATACATTCTTATTTCATTATAGT	100	235212	235113	cj0256	sulfatase family protein
	1366	GTTTTAAGCCCTAAAACCACCACGCCTACTTCACCTGATTGTAAAGATTGAGTTTTAATTGGACTTAAAGG	71	962556	962626	cj1030c	GTP-binding protein LepA
	1385	TTCTAGCACTTTGCCATTTTTATCAAGCTTAGAAATAAATCCATCATTATCTTTCGCCAAAGGTTCAAGTTTTTCTCCTACATTAGATATATAAACATAG	100	975866	975965	cj1041c	ATP/GTP-binding protein
	1387	TTCTTGAAATCACGCAAAATGCTGATAAAGAAACTATAAAAAAGGCCTATAGAAAAATGGCTTTAAAATACCATCC	76	1191609	1191534	cj1260c	molecular chaperone DnaJ
	1389	TTCTTTTTGCATCATGGTTTGCAAATTCATAACCAAAAATAAAATAAGAATTATTTGCATAATTTAGCTTGTTTTTTAAACTTATCCCTGTAAGTGTGTC	100	1541896	1541797	cj1614	hemin uptake system outer membrane receptor
	1396	AGTCGCAGGCGTTCCTGCTAAAAATTTACCAAAATACCTACAACAATTTAAAAACAAACCTAGTGTAGGTGGAGTACAGCAAGTTGATTTTGAAGCCATT	100	1286947	1287046	cj1355	enterochelin uptake substrate-binding protein
	1397	AGTCGCAGGCGTTCCTGCTAAAAATTTACCAAAATACCTACAACAATTTAAAAACAA	57	1286947	1287003	cj1355	enterochelin uptake substrate-binding protein
	1398	AGTGAAGTTTTAAGTGATGTAAGTAGAAATGATCTTATAACTTTACTTAGAAAGTATTT	59	1172908	1172853	cj1245c	hypothetical protein
	1401	AGTGGTGGGCACACTATGGTGCTTTATCTTAAAGATGATGCAA	43	1277059	1277017	cj1344c	DNA-binding/iron metalloprotein/AP endonuclease
	1404	AGTTAAGGCAAGAACTTGAATACAAGGTAAAATCTTTAGGAATAAAAGTTGATTTTTTAGGACGAGTTGAAAATGTCAAGACTCTTTATGAAAAAGCAAA	100	1062540	1062441	cj1129c	GalNAc transferase/polymerase
	1408	AGTTCTTTAGGTTTAGCGCATAGACATTTGATGCTTTGCACCGGAGATTTGGGTTTTAGTGCGGCAAAAACTGTAGATCTTGAAGTGTGGCTTCCAGG	98	355194	355291	cj0389	seryl-tRNA synthetase
	1409	AGTTGTCCTAAGTGTAAAATCAATGTTTTTCTTAAAAATCCAAAGGGTGAAATTTTAGCCAAAGATCAAGAAGCTTTTATACAAAGTGCGAAGTTTTTAA	100	582361	582460	cj0622	carbamoyltransferase
	1413	CCCATACTTCCATGCAAGAATTATTGATGTGTGAGTTTTGTAAAAGCGAATACGAAGATCCTAAAAATAGGCGTTTTCATGCCCAGCC	88	582269	582356	cj0622	carbamoyltransferase
	1414	CCCATACTTCCATGCAAGAATTATTGATGTGTGAGTTTTGTAAAAG	46	582269	582314	cj0622	carbamoyltransferase
	1416	CCCCCCCCCATAGTATCAAAAGGAGCATGTTTTTTAAGGTAAAGTGTGACATTTAAAAGATCTTGAGCTTGCATGAT	77	1275367	1275443	cj1342c	motility accessory factor
	1419	CCCTACTTTTAACCTCATCTTCAACTTCAGCTAAAAATCTATCTACAAGTTCACTTTCTTTTAATTTAGCTACAACTTCACCATGTCTTATGACAAGTCC	100	641057	640958	cj0686	4-hydroxy-3-methylbut-2-en-1-yl diphosphate synthase
	1420	CTAAAAACACCTATATCTATGAGTTTTGCTGCGGCTTTATT	41	593153	593193	cj0631c	ribonuclease
	1424	CTAAGCGCCCCTTGTTCAAGTGGAGAAGAGGTATATTCTTTGGCATTATTGGCTGC	56	859248	859193	cj0923c	MCP protein methyltransferase
	1430	CTACCCAAAGTCTGGTTTTAAGTATGCCTTTATCTTTTAAAATTTCTCCTAAAGCTCTATAATGTCCTATATTTGTCATACAAGAGCCTACAAAAACTTC	100	782494	782593	cj0835c	bifunctional aconitate hydratase 2/2-methylisocitrate dehydratase
	1431	CTACCCAAAGTCTGGTTTTAAGTATGCCTTTATCTTTTAAAATTTCTCCTAAAGCTCTATAATGTCCTAT	70	782494	782563	cj0835c	bifunctional aconitate hydratase 2/2-methylisocitrate dehydratase
	1433	CTAGCAGCTGCTTTAACTTCTTCAGCACTACTTATTCCCATTAAAACCAAGATGCTATCAAGCACGGAACTAAATCCTAGGATTAAAACCAAAGGAATTA	100	1326538	1326439	PL1314	predicted in CGM
	1434	CTAGCAGCTGCTTTAACTTCTTCAGCACTACTTATTCCCATTAAAACCAAGATGCTATCAAGCACG	66	1326538	1326473	PL1314	predicted in CGM
	1435	CTAGCAGCTGCTTTAACTTCTTCAGCACTACTTATTCCCATTAAAACCAAGATGCTAT	58	1326538	1326481	PL1314	predicted in CGM
	1436	CTAGCAGCTGCTTTAACTTCTTCAGCACTACTTATTCCCATTAAAACCAAGAT	53	1326538	1326486	PL1314	predicted in CGM
	1437	CTAGCTACAAATTTTCCCGCAGTGATAGTTCCTGTTTTGCCAATCAAAACTCCCATGGGATTAACTAAAAAGATATTGTTATTCCCGCCATTTAAAGCTC	100	691975	691876	ST973	putative haemagglutination activity domain containing protein
	1441	CTATATCAACTTGCTCTGTTGGTTTTTGTATTTCTTTAGGAGTGTTGCTTTGAGTAATAACTTGTTTTGATGGTTCAGCAAGTTCAATATCTACAAAACT	100	116891	116792	cj0111	hypothetical protein
	1444	GTCGTTTATGGTATGCCAAAAAGAGCAAAAGATATGAATCCACATTTAAAACCTATGAGCTTAAAAGAAATTAAAAAAGAAATT	84	859674	859591	cj0924c	MCP protein-glutamate methylesterase
	1448	TAAAAAATATAGGATTTGGTTTGCTTGGCATCAGTGTATTGTCAAATTTTTCTTTTGAGAATTTTTTAGGAAGTAAGGCTTTGGCAAAAGAATTGCCTGA	100	6458	6359	cj0005c	molydopterin containing oxidoreductase
	1449	TAAAAAATCCAAACTGCGCTTTACTTACTTCTAGATCCATAGGCAAATTTCCAGTGATACTTAAAAACACATATTTAACTATCCA	85	871881	871965	cj0935c	sodium:amino-acid symporter family protein
	1451	TAAAAAGACTTAAAAGAGGTGGAATCAACAAAGGTATAAAAGCCACATGAATAGGAATTAAATTTTGAGAAAAACAAGAAATCAAAGCTATAGACAAAAG	100	7105	7006	cj0006	Na+/H+ antiporter family protein
	1464	TAAAGGCAATTAACAAACACAAACCTGCCGCAGCTAAAGGTAGATATATTAAAAATGCGGCTTTATCTTTGACAATGAGCCCTTCT	86	437730	437815	cj0475	50S ribosomal protein L1
	1466	TAAATGCATATAAAGCTCATGGTGATAACAACTTCTTCTCTTATAAG	47	1492724	1492770	cj1564	methyl-accepting chemotaxis signal transduction protein
	1473	TAACTTATTTTTTCTTTTATCTTGTGATGTTAGGTATCATTCTTACAGGGCTTATTCTTTATACTCATACTTACCATGAGGGCTTAGGTGG	91	1195091	1195001	cj1265c	Ni/Fe-hydrogenase B-type cytochrome subunit
	1474	TAACTTATTTTTTCTTTTATCTTGTGATGTTAGGTATCATTCTTACAGGGCTTATTCTTTATACTCATACTTACCATGAGGGCTTAGGTG	90	1195091	1195002	cj1265c	Ni/Fe-hydrogenase B-type cytochrome subunit
	1475	TAACTTATTTTTTCTTTTATCTTGTGATGTTAGGTATCATTCTTACAGGGCTTATTCTTTATACTCATACTTACCATGA	79	1195091	1195013	cj1265c	Ni/Fe-hydrogenase B-type cytochrome subunit
	1479	TAAGGGTTGATATTATCTGCTAAATTATTGGTTTGAAAACTATCCATAGAAATAAGCTGACTCCAAACCAAATCATACATTCTTTTTTCACCT	93	216135	216227	cj0231c	ribonucleotide-diphosphate reductase subunit beta
	1481	TAAGTGTCTTAATACTTATCTTAATTGTAGAAGCTTTAAATTCGGCTATTGAAGCTTGTGTTGATTTGATTACAAAT	77	236300	236375	cj0257	diacylglycerol kinase
	1490	TAATTTTTCTTCAAGCTCACTGATTTTAATCATAATAAAACCATTTT	47	236615	236569	cj0258	ArsR family transcriptional regulator
	1500	ATAAAATCAAAACCATCTCCTAAAATTCCTATATTTTTAGGTTTTGGGCTAATTAAAAGGTTATTTGCACCACCTATTAAAAAACCATCAAAATCACAAA	100	1596212	1596113	cj1676	UDP-N-acetylenolpyruvoylglucosamine reductase
	1509	ATAAATAGAATAATTTTTTGTCATCCTATCAGTTTATATCCTATACCTCTAACAGAAAAAATATGTTTTGGAGATTTTGAACTATCTCCTATTTTTACCC	100	1192476	1192380	cj1261	two-component regulator
	1513	ATAAGTTCTTCTGTGATTCTAGCGATTTCTAATTCTTCATCTGTAGGAATAACAAGCACTTTAA	64	644586	644523	cj0689	acetate kinase
	1514	ATAAGTTTAAGGGTTGATTTTATATTAAGGGCAAATTTGGGTAATAATATTTTCATTTTTTTTAATAACATTTTTAAGCTCTAAATTTTTGATATTTTCA	100	1491508	1491409	cj1563c	transcriptional regulator
	1517	ATAATACCAGCGGCTGGTAAAGTGATAATCCAAGCCAATCCTATAGGCTTCATCATAATCCAATTTGCGTTTTTATTATACACTCCTATACCCAAGATAG	100	1123769	1123670	cj1194	phosphate permease
	1522	ATAATTGGTTTAAAATGAATTTTAAATCTTTATCATTAAAGATTTTTGGTGTGCTTAAAAGAGCGGTTTTACTCTCATCAAACAACCCACCATTGAAAAC	100	647257	647356	cj0690c	restriction/modification enzyme
	1527	ATACTTATTCTTTTGCGGCTAATGAAGCTTTTATTATGAATCGTATTGCGGATTTGGGTATGCTTTT	67	1500622	1500556	cj1568c	NADH dehydrogenase subunit L
	1528	ATAGAAACCAATATCTTGCCAAACGCTCATGGCTCTTGTCTTTTCACTCGTGGACAAACTCAAGC	65	1184641	1184705	cj1253	polynucleotide phosphorylase
	1530	ATAGCATCTTGGTTTTAATGGGAATAAGTAGTGCTGAAGAAGTTAAAGCAGCTGCTAG	58	1326481	1326538	PL1314	predicted in CGM
	1531	ATAGCATCTTGGTTTTAATGGGAATAAGTAGTGCTGAAGAAGTTAAAGCAG	51	1326481	1326531	PL1314	predicted in CGM
	1532	ATAGCATTGAAGTTGTGCATAATGATAGAGTTCATTATCATTCATTG	47	1001618	1001572	PL995	hypothetical protein
	1536	ATAGCTACAAATTTCAAACCTTCAAATTCTAGCATAGGAGTTAC	44	484421	484383	cj0518	heat shock protein 90
	1537	ATAGGATTTTCTTATGTAAAATACTATTATTACGAAATTTACAAGACTAAATTTGATATTTTTATGTTTACTCTAAAAGATGATAATACAAAAACTATTT	100	992579	992480	cj1055c	sulfatase family protein
	1539	ATATAAGCGATCTCAACCGCTGAAAAACCATGTACAGTGATATTTGGATAATGTTCTTTTATCCAAGAAACTAATTCTTCATACCATTCTATTTTTAA	98	426899	426802	cj0462	hypothetical protein
	1544	ATATCGACTTTTACAACTTTATTAAAATCATCTCTCAT	38	1193354	1193317	cj1262	two-component sensor histidine kinase
	1548	GCTAAATAAATCAAGATTTAAGCCACTCTTGTAAACTCTTTACATCTAGGCAAGATTTACTCTGTATAGCTTTAATCGATTTTGCACCTGCTAAAGCTGA	100	258368	258269	cj0279	carbamoyl phosphate synthase large subunit
	1549	GCTAAGCTTTTTGTAGATGAGAAAACTTTTTTTATAGGTGAAGATATAGCTCAGCATAATACCATAGATAAAGCTTTAGGAAAAGCGCGTTTAGCTGGGG	100	1444139	1444040	cj1508c	formate dehydrogenase accessory protein
	1550	GCTAATCCTGATTTTGCCTTAGCTATTAGCGGAGTAGTTGGCGAAAAAGATGAGGGAAAAATAAAATCAGGCACTATTTATATAGGCGCAATGTTTAGAG	100	1000496	1000595	cj1062	CinA-like protein
	1551	GCTAATGTGCGCGTAAATATCATAGGCTTTGATCACTCAAAAGATGAAAGTGGTATTTTAGTTCATAAAAAAAATATGCAAACACAATATTCTTTAGATA	100	1277736	1277639	cj1345c	hypothetical protein
	1552	GCTAATGTTAATTTTAAAATTATTTCTACAAGCAATGGAAAAATTCTTGTAGCAAAAAATGCA	63	1602520	1602458	cj1680c	hypothetical protein
	1553	GCTAATTCTTGCAAAGAAAAATCCGCAATCTTTTCATAAGTAAAACCTTCCTTGCTTAAAAA	62	1194285	1194346	cj1264c	hydrogenase maturation protease
	1554	GCTACAAGTGGATTTTTTTGGACAAAAGAAGAGCTTGATCAAAGATATTTAACTGAGAGTTTGCAACATTTTGAAAAAATTGG	83	555848	555930	cj0598	hypothetical protein
	1555	GCTACCCAAGAAATAGCTATTCTTAAAATTTCACTCCATTTAACCATAGAGAGTGTTTGGATCCCATCAAATTTTAAAAGCCCCATCATAATGCTAGCAC	100	1122830	1122731	cj1194	phosphate permease
	1557	GCTAGATAGTATCAATTTAGATAATGTAGAACGCATAGAAATCATACCTGGGGGTGGATCTGTGCTTTATGGAAGTGGTACTAGAGGGGGCGTGATTAAT	100	1541176	1541274	cj1614	hemin uptake system outer membrane receptor
	1558	GCTAGATAGTATCAATTTAGATAATGTAGAACGCATAGAAATCATACCTGGGGGTGG	57	1541176	1541231	cj1614	hemin uptake system outer membrane receptor
	1560	GCTATATCCATATTTTTATGAATCACTCCAAGTCCTCCAAGTCTTGCCATCATAATAGCAGCCCTGTGTTCAGTAACTGTATCCATAGCCGCAGAGATTA	100	995079	995178	cj1058c	inosine 5'-monophosphate dehydrogenase
	1564	GCTCCAAAAGATGGGAATTTTAAGCTAGAAAGTGCTTATTATGATAGGGATAAAATGATGGTAAAAGAAGAACCTAATACCCTATTTCTAGCCAATATTA	100	1452548	1452647	cj1516	oxidoreductase
	1565	GCTCCTGTAATGGTAGCTGGTGGTGCTGCAGCTGGTGGTGCTGCAGCTGCTGCTGAAGAAAAAACTGAATTTGATATCGTTTTAACTGATGGCGGTGCTA	100	438611	438710	cj0477	50S ribosomal protein L7/L12
	1567	GCTGATATCGGTGCAGGAACTGGAAATCTAAGCATTATGCTTTTAGAAAGAGGATGTAAGGTAGTATCTGTAGAACCAAATGATGCGATGCGTGAGAT	98	1353193	1353096	cj1419c	methyltransferase
	1569	GCTGCTATTATCAATGATGAAGATAAACTTATAGCTCAAAAATATTTCGATCATGCTCTAGATGGTCGTAATTATGTTTTGATTAATGAAAATTTTAATT	100	642280	642379	cj0688	phosphate acetyltransferase
	1570	GCTGCTATTATCAATGATGAAGATAAACTTATAGCTCAAAAATATTTCGATCATGCTCTAGATGGTCGTAATTATGTTTTGA	82	642280	642361	cj0688	phosphate acetyltransferase
	1573	GCTGTTGGAGTAGTAAGTTCTTGTTTTTTTGTAGGCGCTCTTATTGGAACCATCAGTGCTCATAAAATTATTTCTCGTATAGGTCATATACGCTCTTTTG	100	798711	798612	cj0850c	MFS transport protein
	1575	GCTTAAAAGATCAACTATAAAGCCTTGATCGAGTTTTGGATAAAGCTCAGCAATACCACTTAAGGTGGCGAAATT	75	532505	532431	cj0571	transcriptional regulator
	1576	GCTTAGAATATTTTTAAGTTCCAAATGTAATTCTTTTTTGTAAGCTCTTAAGGCAATCTTGCTTTTTTCTCCTGCATAAAGCTCGTTAAAAAGATAGTTT	100	377468	377369	cj0411	ATP/GTP binding protein
	1578	GCTTGAGTTTGTCCACGAGTGAAAAGACAAGAGCCATGAGCGTTTGGCAAGATATTGGTTTCTAT	65	1184705	1184641	cj1253	polynucleotide phosphorylase
	1579	GCTTGAGTTTGTCCACGAGTGAAAAGACAAGAGCCATGAGCGTTTGGCAAGA	52	1184705	1184654	cj1253	polynucleotide phosphorylase
	1589	GCTTTTCTACCGATACTCTCTCTAACGATACCTTCTAACATCTTTTGTCCTTTCTT	56	282141	282086	cj0311	50S ribosomal protein L25
	1606	TGAGTATAATTAGCAAGCAAATTTGTAAAAACATAGTTATTAGGAATAAATATAATACGCCCACTACGACGATTTTTATTATAAGTTTCAAGTGTAAGCT	100	937923	938019	cj1007c	mechanosensitive ion channel family protein
	1607	TGAGTTAAACTCAGATCAAATACATCTTTTGCATCGCCTTTGATTAAAACATTAGCATGTTCTAGAGCCTCATCTACACTATAGCTTAAATTTGGAGCAA	100	997132	997231	cj1061c	isoleucyl-tRNA synthetase
	1615	TGATTTGTACGCTATGCTTCATATCAAGATTGTTTAAAGG	40	1286426	1286387	cj1354	enterochelin uptake ATP-binding protein
